# Supplementary material for: Genomics of asthma, allergy and chronic rhinosinusitis: novel concepts and relevance in airway mucosa
Source: Clin Transl Allergy. 2020 Oct 28;10(1):45. doi: 10.1186/s13601-020-00347-6 (PMC7592594; doi:10.1186/s13601-020-00347-6)
Supplement: Supplementary file 1 — Additional file 1: Table S1. The full Excel file (as a supple file) of the results of ours including also the SNPs with no relevant signs of airway epithelial expression, and the PMIDs. There are several rows and they are based on 1) associated transcript for particular gene 2) allele changes 3) Multiple GWAS‐studies that have shown the same loci. These explain the over 60 000 rows of the dataset. Abbreviations: N/A = not available, Protein_Atlas_Lung_Expression(TPM02) = 0 = TPM less than 1; 1 = 1 < TPM < 100; 2 = TPM 100 or over, Protein_Atlas_Lung_Expression(TPM) = total TPM value, HPA BrProt exp epi = Bronchial epithelial protein expression of immunohistochemical staining figures of The Human Protein Atlas, HPA Br Prot exp = Bronchial protein expression of immunohistochemical staining figures of The Human Protein Atlas, HPA Nasoph Prot exp epi = Nasopharyngeal epithelial protein expression of immunohistochemical staining figures of The Human Protein Atlas, HPA Nasoph Prot exp = Nasopharyngeal protein expression of immunohistochemical staining figures of The Human Protein Atlas, HPA Nasoph GTEx (RPKM) = The Genotype‐Tissue Expression (GTEx) of Nasopharyngeal mucosa of The Human Protein Atlas, RPKM = Reads Per Kilobase of transcript, per Million mapped reads, HPA Bronch GTEx (RPKM) = The Genotype‐Tissue Expression (GTEx) of Bronchial mucosa of The Human Protein Atlas, GXA = Gene Expression Database. [file CLT2-10-45-s002.xlsx]

## Sheet: SNP_info_new
ensembl_gene_id	refsnp_id	refsnp_source	refsnp_source_description	chr_name	chrom_start	chrom_end	chrom_strand	allele	validated	allele_1	minor_allele	clinical_significance	study_name	study_type	study_external_ref	study_description	associated_gene	associated_variant_risk_allele	title	authors	year	pmid	pmcid	ucsc_id	doi	ensembl_type	sift_prediction	chromosome_name	start_position	end_position	study_external_ref	external_gene_name	alternative gene name	description	gene_biotype	entrezgene	percentage_gene_gc_content	transcript_count	Protein_Atlas_Lung_Expression(TPM)	ALL (all populations)	AFR (African)	AMR (Admixed American)	EAS (East Asian)	FIN (Finnish)	NFE (Non-finnish European)	OTH (other)	SAS (South Asian)	external_gene_name	HPA Nasoph Prot exp03
ENSG00000020633	rs760805	dbSNP	Variants (including SNPs and indels) imported from dbSNP	1	25251923	25251923	1	A/T	1000Genomes,Cited,Frequency,HapMap	A	T								Genetic variants in the Runt-related transcription factor 3 gene contribute to gastric cancer risk in a Chinese population.	Wu D, Tian Y, Gong W, Zhu H, Zhang Z, Wang M, Wang S, Tan M, Wu H, Zhang Z.	2009	19552756			10.1111/j.1349-7006.2009.01229.x	protein_coding		1	25226002	25291612		RUNX3		runt-related transcription factor 3 [Source:HGNC Symbol;Acc:10473]	protein_coding	864	2 days, 6:08:00	6	12.1	0.4141	0.105	0.561	0.5728	0.4701	0.5462	0.5408	0.4897	RUNX3	N/A
ENSG00000020633	rs760805	dbSNP	Variants (including SNPs and indels) imported from dbSNP	1	25251923	25251923	1	A/T	1000Genomes,Cited,Frequency,HapMap	A	T								Genetic predisposition to Helicobacter pylori-induced gastric precancerous conditions.	Hishida A, Matsuo K, Goto Y, Hamajima N.	2010	21160888	PMC2999673		10.4251/wjgo.v2.i10.369	protein_coding		1	25226002	25291612		RUNX3		runt-related transcription factor 3 [Source:HGNC Symbol;Acc:10473]	protein_coding	864	2 days, 6:08:00	6		0.4141	0.105	0.561	0.5728	0.4701	0.5462	0.5408	0.4897	RUNX3
ENSG00000020633	rs760805	dbSNP	Variants (including SNPs and indels) imported from dbSNP	1	25251923	25251923	1	A/T	1000Genomes,Cited,Frequency,HapMap	A	T								Genetic variants in RUNX3 and risk of bladder cancer: a haplotype-based analysis.	Zhang Z, Wang S, Wang M, Tong N, Fu G, Zhang Z.	2008	18684727			10.1093/carcin/bgn183	processed_transcript		1	25226002	25291612		RUNX3		runt-related transcription factor 3 [Source:HGNC Symbol;Acc:10473]	protein_coding	864	2 days, 6:08:00	6		0.4141	0.105	0.561	0.5728	0.4701	0.5462	0.5408	0.4897	RUNX3
ENSG00000020633	rs760805	dbSNP	Variants (including SNPs and indels) imported from dbSNP	1	25251923	25251923	1	A/T	1000Genomes,Cited,Frequency,HapMap	A	T								Runt-related transcription factor 3: single nucleotide polymorphism rs760805, gene expression, and methylation status in Helicobacter pylori -infected patients for determination of gastric cancer risk.	Nadarajan N, Balasubramanian LK, Kuppannan S, Ramachandran C, Leelakrishnan V.	2013	23959374			10.1007/s12029-013-9540-4	protein_coding		1	25226002	25291612		RUNX3		runt-related transcription factor 3 [Source:HGNC Symbol;Acc:10473]	protein_coding	864	2 days, 6:08:00	6		0.4141	0.105	0.561	0.5728	0.4701	0.5462	0.5408	0.4897	RUNX3
ENSG00000020633	rs760805	dbSNP	Variants (including SNPs and indels) imported from dbSNP	1	25251923	25251923	1	A/T	1000Genomes,Cited,Frequency,HapMap	A	T								Genetic variants in RUNX3 and risk of bladder cancer: a haplotype-based analysis.	Zhang Z, Wang S, Wang M, Tong N, Fu G, Zhang Z.	2008	18684727			10.1093/carcin/bgn183	protein_coding		1	25226002	25291612		RUNX3		runt-related transcription factor 3 [Source:HGNC Symbol;Acc:10473]	protein_coding	864	2 days, 6:08:00	6		0.4141	0.105	0.561	0.5728	0.4701	0.5462	0.5408	0.4897	RUNX3
ENSG00000020633	rs760805	dbSNP	Variants (including SNPs and indels) imported from dbSNP	1	25251923	25251923	1	A/T	1000Genomes,Cited,Frequency,HapMap	A	T								Significant association of RUNX3 T/A polymorphism at intron 3 (rs760805) with the risk of gastric atrophy in Helicobacter pylori seropositive Japanese.	Hishida A, Matsuo K, Goto Y, Mitsuda Y, Naito M, Wakai K, Tajima K, Hamajima N.	2009	19728008			10.1007/s00535-009-0118-7	protein_coding		1	25226002	25291612		RUNX3		runt-related transcription factor 3 [Source:HGNC Symbol;Acc:10473]	protein_coding	864	2 days, 6:08:00	6		0.4141	0.105	0.561	0.5728	0.4701	0.5462	0.5408	0.4897	RUNX3
ENSG00000020633	rs760805	dbSNP	Variants (including SNPs and indels) imported from dbSNP	1	25251923	25251923	1	A/T	1000Genomes,Cited,Frequency,HapMap	A	T								Genetic variants in the Runt-related transcription factor 3 gene contribute to gastric cancer risk in a Chinese population.	Wu D, Tian Y, Gong W, Zhu H, Zhang Z, Wang M, Wang S, Tan M, Wu H, Zhang Z.	2009	19552756			10.1111/j.1349-7006.2009.01229.x	processed_transcript		1	25226002	25291612		RUNX3		runt-related transcription factor 3 [Source:HGNC Symbol;Acc:10473]	protein_coding	864	2 days, 6:08:00	6		0.4141	0.105	0.561	0.5728	0.4701	0.5462	0.5408	0.4897	RUNX3
ENSG00000020633	rs760805	dbSNP	Variants (including SNPs and indels) imported from dbSNP	1	25251923	25251923	1	A/T	1000Genomes,Cited,Frequency,HapMap	A	T								Significant association of RUNX3 T/A polymorphism at intron 3 (rs760805) with the risk of gastric atrophy in Helicobacter pylori seropositive Japanese.	Hishida A, Matsuo K, Goto Y, Mitsuda Y, Naito M, Wakai K, Tajima K, Hamajima N.	2009	19728008			10.1007/s00535-009-0118-7	processed_transcript		1	25226002	25291612		RUNX3		runt-related transcription factor 3 [Source:HGNC Symbol;Acc:10473]	protein_coding	864	2 days, 6:08:00	6		0.4141	0.105	0.561	0.5728	0.4701	0.5462	0.5408	0.4897	RUNX3
ENSG00000020633	rs760805	dbSNP	Variants (including SNPs and indels) imported from dbSNP	1	25251923	25251923	1	A/T	1000Genomes,Cited,Frequency,HapMap	A	T								Runt-related transcription factor 3: single nucleotide polymorphism rs760805, gene expression, and methylation status in Helicobacter pylori -infected patients for determination of gastric cancer risk.	Nadarajan N, Balasubramanian LK, Kuppannan S, Ramachandran C, Leelakrishnan V.	2013	23959374			10.1007/s12029-013-9540-4	processed_transcript		1	25226002	25291612		RUNX3		runt-related transcription factor 3 [Source:HGNC Symbol;Acc:10473]	protein_coding	864	2 days, 6:08:00	6		0.4141	0.105	0.561	0.5728	0.4701	0.5462	0.5408	0.4897	RUNX3
ENSG00000020633	rs760805	dbSNP	Variants (including SNPs and indels) imported from dbSNP	1	25251923	25251923	1	A/T	1000Genomes,Cited,Frequency,HapMap	A	T								Genetic predisposition to Helicobacter pylori-induced gastric precancerous conditions.	Hishida A, Matsuo K, Goto Y, Hamajima N.	2010	21160888	PMC2999673		10.4251/wjgo.v2.i10.369	processed_transcript		1	25226002	25291612		RUNX3		runt-related transcription factor 3 [Source:HGNC Symbol;Acc:10473]	protein_coding	864	2 days, 6:08:00	6		0.4141	0.105	0.561	0.5728	0.4701	0.5462	0.5408	0.4897	RUNX3
ENSG00000133048	rs4950928	dbSNP	Variants (including SNPs and indels) imported from dbSNP	1	203155882	203155882	1	G/A/C/T	1000Genomes,Cited,Frequency,HapMap,Phenotype_or_Disease	C	G	risk factor			MIM:601525		CHI3L1	1	Molecular differentiation of schizoaffective disorder from schizophrenia using BDNF haplotypes.	Lencz T, Lipsky RH, DeRosse P, Burdick KE, Kane JM, Malhotra AK.	2009	19336781	PMC2664969		10.1192/bjp.bp.108.050401	protein_coding		1	203148059	203155877	MIM:601525	CHI3L1		chitinase 3-like 1 (cartilage glycoprotein-39) [Source:HGNC Symbol;Acc:1932]	protein_coding	1116	54.78	5	34.6	0.7488	0.6801	0.8589	0.8278	0.8571	0.7281	0.7749	0.7382	CHI3L1	N/A
ENSG00000133048	rs4950928	dbSNP	Variants (including SNPs and indels) imported from dbSNP	1	203155882	203155882	1	G/A/C/T	1000Genomes,Cited,Frequency,HapMap,Phenotype_or_Disease	C	G	risk factor					CHI3L1	C	Integrated analyses of gene expression and genetic association studies in a founder population.	Cusanovich DA, Caliskan M, Billstrand C, Michelini K, Chavarria C, De Leon S, Mitrano A, Lewellyn N, Elias JA, Chupp GL, Lang RM, Shah SJ, Decara JM, Gilad Y, Ober C.	2016	26931462	PMC5062579		10.1093/hmg/ddw061	retained_intron		1	203148059	203155877		CHI3L1		chitinase 3-like 1 (cartilage glycoprotein-39) [Source:HGNC Symbol;Acc:1932]	protein_coding	1116	54.78	5		0.7488	0.6801	0.8589	0.8278	0.8571	0.7281	0.7749	0.7382	CHI3L1
ENSG00000133048	rs4950928	dbSNP	Variants (including SNPs and indels) imported from dbSNP	1	203155882	203155882	1	G/A/C/T	1000Genomes,Cited,Frequency,HapMap,Phenotype_or_Disease	C	G	risk factor			MIM:601525		CHI3L1	1	The Association between genetic variations of CHI3L1, levels of the encoded glycoprotein YKL-40 and the lipid profile in a Danish population.	Thomsen SB, Rathcke CN, Skaaby T, Linneberg A, Vestergaard H.	2012	23071724	PMC3465269		10.1371/journal.pone.0047094	protein_coding		1	203148059	203155877	MIM:601525	CHI3L1		chitinase 3-like 1 (cartilage glycoprotein-39) [Source:HGNC Symbol;Acc:1932]	protein_coding	1116	54.78	5		0.7488	0.6801	0.8589	0.8278	0.8571	0.7281	0.7749	0.7382	CHI3L1
ENSG00000133048	rs4950928	dbSNP	Variants (including SNPs and indels) imported from dbSNP	1	203155882	203155882	1	G/A/C/T	1000Genomes,Cited,Frequency,HapMap,Phenotype_or_Disease	C	G	risk factor					CHI3L1	C	Effect of variation in CHI3L1 on serum YKL-40 level, risk of asthma, and lung function.	Ober C, Tan Z, Sun Y, Possick JD, Pan L, Nicolae R, Radford S, Parry RR, Heinzmann A, Deichmann KA, Lester LA, Gern JE, Lemanske RF, Nicolae DL, Elias JA, Chupp GL.	2008	18403759	PMC2629486		10.1056/nejmoa0708801	retained_intron		1	203148059	203155877		CHI3L1		chitinase 3-like 1 (cartilage glycoprotein-39) [Source:HGNC Symbol;Acc:1932]	protein_coding	1116	54.78	5		0.7488	0.6801	0.8589	0.8278	0.8571	0.7281	0.7749	0.7382	CHI3L1
ENSG00000133048	rs4950928	dbSNP	Variants (including SNPs and indels) imported from dbSNP	1	203155882	203155882	1	G/A/C/T	1000Genomes,Cited,Frequency,HapMap,Phenotype_or_Disease	C	G	risk factor			MIM:601525		CHI3L1	1	An Interleukin 13 Polymorphism Is Associated with Symptom Severity in Adult Subjects with Ever Asthma.	Accordini S, Calciano L, Bombieri C, Malerba G, Belpinati F, Lo Presti AR, Baldan A, Ferrari M, Perbellini L, de Marco R.	2016	26986948	PMC4795623		10.1371/journal.pone.0151292	protein_coding		1	203148059	203155877	MIM:601525	CHI3L1		chitinase 3-like 1 (cartilage glycoprotein-39) [Source:HGNC Symbol;Acc:1932]	protein_coding	1116	54.78	5		0.7488	0.6801	0.8589	0.8278	0.8571	0.7281	0.7749	0.7382	CHI3L1
ENSG00000133048	rs4950928	dbSNP	Variants (including SNPs and indels) imported from dbSNP	1	203155882	203155882	1	G/A/C/T	1000Genomes,Cited,Frequency,HapMap,Phenotype_or_Disease	C	G	risk factor		GWAS	PMID:18403759	Effect of variation in CHI3L1 on serum YKL-40 level, risk of asthma, and lung function.	CHI3L1	G	Molecular differentiation of schizoaffective disorder from schizophrenia using BDNF haplotypes.	Lencz T, Lipsky RH, DeRosse P, Burdick KE, Kane JM, Malhotra AK.	2009	19336781	PMC2664969		10.1192/bjp.bp.108.050401	protein_coding		1	203148059	203155877	PMID:18403759	CHI3L1		chitinase 3-like 1 (cartilage glycoprotein-39) [Source:HGNC Symbol;Acc:1932]	protein_coding	1116	54.78	5		0.7488	0.6801	0.8589	0.8278	0.8571	0.7281	0.7749	0.7382	CHI3L1
ENSG00000133048	rs4950928	dbSNP	Variants (including SNPs and indels) imported from dbSNP	1	203155882	203155882	1	G/A/C/T	1000Genomes,Cited,Frequency,HapMap,Phenotype_or_Disease	C	G	risk factor		GWAS	PMID:18403759	Effect of variation in CHI3L1 on serum YKL-40 level, risk of asthma, and lung function.	CHI3L1	G	Association of polymorphisms of the CHI3L1 gene with asthma and atopy: a populations-based study of 6514 Danish adults.	Rathcke CN, Holmkvist J, Husmoen LL, Hansen T, Pedersen O, Vestergaard H, Linneberg A.	2009	19568425	PMC2699472	PMC2699472	10.1371/journal.pone.0006106	protein_coding		1	203148059	203155877	PMID:18403759	CHI3L1		chitinase 3-like 1 (cartilage glycoprotein-39) [Source:HGNC Symbol;Acc:1932]	protein_coding	1116	54.78	5		0.7488	0.6801	0.8589	0.8278	0.8571	0.7281	0.7749	0.7382	CHI3L1
ENSG00000133048	rs4950928	dbSNP	Variants (including SNPs and indels) imported from dbSNP	1	203155882	203155882	1	G/A/C/T	1000Genomes,Cited,Frequency,HapMap,Phenotype_or_Disease	C	G	risk factor					CHI3L1	C	Molecular differentiation of schizoaffective disorder from schizophrenia using BDNF haplotypes.	Lencz T, Lipsky RH, DeRosse P, Burdick KE, Kane JM, Malhotra AK.	2009	19336781	PMC2664969		10.1192/bjp.bp.108.050401	protein_coding		1	203148059	203155877		CHI3L1		chitinase 3-like 1 (cartilage glycoprotein-39) [Source:HGNC Symbol;Acc:1932]	protein_coding	1116	54.78	5		0.7488	0.6801	0.8589	0.8278	0.8571	0.7281	0.7749	0.7382	CHI3L1
ENSG00000133048	rs4950928	dbSNP	Variants (including SNPs and indels) imported from dbSNP	1	203155882	203155882	1	G/A/C/T	1000Genomes,Cited,Frequency,HapMap,Phenotype_or_Disease	C	G	risk factor		GWAS	PMID:18403759	Effect of variation in CHI3L1 on serum YKL-40 level, risk of asthma, and lung function.	CHI3L1	G	The CHI3L1 rs4950928 polymorphism is associated with asthma-related hospital admissions in children and young adults.	Cunningham J, Basu K, Tavendale R, Palmer CN, Smith H, Mukhopadhyay S.	2011	21530869			10.1016/j.anai.2011.01.030	protein_coding		1	203148059	203155877	PMID:18403759	CHI3L1		chitinase 3-like 1 (cartilage glycoprotein-39) [Source:HGNC Symbol;Acc:1932]	protein_coding	1116	54.78	5		0.7488	0.6801	0.8589	0.8278	0.8571	0.7281	0.7749	0.7382	CHI3L1
ENSG00000133048	rs4950928	dbSNP	Variants (including SNPs and indels) imported from dbSNP	1	203155882	203155882	1	G/A/C/T	1000Genomes,Cited,Frequency,HapMap,Phenotype_or_Disease	C	G	risk factor					CHI3L1	C	Inherited Inflammatory Response Genes Are Associated with B-Cell Non-Hodgkin's Lymphoma Risk and Survival.	Nielsen KR, Steffensen R, Bendtsen MD, Rodrigo-Domingo M, Baech J, Haunstrup TM, Bergkvist KS, Schmitz A, Boedker JS, Johansen P, Dybkae√¶r K, Boe√∏gsted M, Johnsen HE.	2015	26448050	PMC4598167		10.1371/journal.pone.0139329	protein_coding		1	203148059	203155877		CHI3L1		chitinase 3-like 1 (cartilage glycoprotein-39) [Source:HGNC Symbol;Acc:1932]	protein_coding	1116	54.78	5		0.7488	0.6801	0.8589	0.8278	0.8571	0.7281	0.7749	0.7382	CHI3L1
ENSG00000133048	rs4950928	dbSNP	Variants (including SNPs and indels) imported from dbSNP	1	203155882	203155882	1	G/A/C/T	1000Genomes,Cited,Frequency,HapMap,Phenotype_or_Disease	C	G	risk factor		GWAS	PMID:18403759	Effect of variation in CHI3L1 on serum YKL-40 level, risk of asthma, and lung function.	CHI3L1	G	Inherited Inflammatory Response Genes Are Associated with B-Cell Non-Hodgkin's Lymphoma Risk and Survival.	Nielsen KR, Steffensen R, Bendtsen MD, Rodrigo-Domingo M, Baech J, Haunstrup TM, Bergkvist KS, Schmitz A, Boedker JS, Johansen P, Dybkae√¶r K, Boe√∏gsted M, Johnsen HE.	2015	26448050	PMC4598167		10.1371/journal.pone.0139329	retained_intron		1	203148059	203155877	PMID:18403759	CHI3L1		chitinase 3-like 1 (cartilage glycoprotein-39) [Source:HGNC Symbol;Acc:1932]	protein_coding	1116	54.78	5		0.7488	0.6801	0.8589	0.8278	0.8571	0.7281	0.7749	0.7382	CHI3L1
ENSG00000133048	rs4950928	dbSNP	Variants (including SNPs and indels) imported from dbSNP	1	203155882	203155882	1	G/A/C/T	1000Genomes,Cited,Frequency,HapMap,Phenotype_or_Disease	C	G	risk factor			MIM:601525		CHI3L1	1	An Interleukin 13 Polymorphism Is Associated with Symptom Severity in Adult Subjects with Ever Asthma.	Accordini S, Calciano L, Bombieri C, Malerba G, Belpinati F, Lo Presti AR, Baldan A, Ferrari M, Perbellini L, de Marco R.	2016	26986948	PMC4795623		10.1371/journal.pone.0151292	retained_intron		1	203148059	203155877	MIM:601525	CHI3L1		chitinase 3-like 1 (cartilage glycoprotein-39) [Source:HGNC Symbol;Acc:1932]	protein_coding	1116	54.78	5		0.7488	0.6801	0.8589	0.8278	0.8571	0.7281	0.7749	0.7382	CHI3L1
ENSG00000133048	rs4950928	dbSNP	Variants (including SNPs and indels) imported from dbSNP	1	203155882	203155882	1	G/A/C/T	1000Genomes,Cited,Frequency,HapMap,Phenotype_or_Disease	C	G	risk factor		GWAS	PMID:18403759	Effect of variation in CHI3L1 on serum YKL-40 level, risk of asthma, and lung function.	CHI3L1	G	An Interleukin 13 Polymorphism Is Associated with Symptom Severity in Adult Subjects with Ever Asthma.	Accordini S, Calciano L, Bombieri C, Malerba G, Belpinati F, Lo Presti AR, Baldan A, Ferrari M, Perbellini L, de Marco R.	2016	26986948	PMC4795623		10.1371/journal.pone.0151292	retained_intron		1	203148059	203155877	PMID:18403759	CHI3L1		chitinase 3-like 1 (cartilage glycoprotein-39) [Source:HGNC Symbol;Acc:1932]	protein_coding	1116	54.78	5		0.7488	0.6801	0.8589	0.8278	0.8571	0.7281	0.7749	0.7382	CHI3L1
ENSG00000133048	rs4950928	dbSNP	Variants (including SNPs and indels) imported from dbSNP	1	203155882	203155882	1	G/A/C/T	1000Genomes,Cited,Frequency,HapMap,Phenotype_or_Disease	C	G	risk factor			MIM:601525		CHI3L1	1	Molecular differentiation of schizoaffective disorder from schizophrenia using BDNF haplotypes.	Lencz T, Lipsky RH, DeRosse P, Burdick KE, Kane JM, Malhotra AK.	2009	19336781	PMC2664969		10.1192/bjp.bp.108.050401	retained_intron		1	203148059	203155877	MIM:601525	CHI3L1		chitinase 3-like 1 (cartilage glycoprotein-39) [Source:HGNC Symbol;Acc:1932]	protein_coding	1116	54.78	5		0.7488	0.6801	0.8589	0.8278	0.8571	0.7281	0.7749	0.7382	CHI3L1
ENSG00000133048	rs4950928	dbSNP	Variants (including SNPs and indels) imported from dbSNP	1	203155882	203155882	1	G/A/C/T	1000Genomes,Cited,Frequency,HapMap,Phenotype_or_Disease	C	G	risk factor					CHI3L1	C	The Association between genetic variations of CHI3L1, levels of the encoded glycoprotein YKL-40 and the lipid profile in a Danish population.	Thomsen SB, Rathcke CN, Skaaby T, Linneberg A, Vestergaard H.	2012	23071724	PMC3465269		10.1371/journal.pone.0047094	protein_coding		1	203148059	203155877		CHI3L1		chitinase 3-like 1 (cartilage glycoprotein-39) [Source:HGNC Symbol;Acc:1932]	protein_coding	1116	54.78	5		0.7488	0.6801	0.8589	0.8278	0.8571	0.7281	0.7749	0.7382	CHI3L1
ENSG00000133048	rs4950928	dbSNP	Variants (including SNPs and indels) imported from dbSNP	1	203155882	203155882	1	G/A/C/T	1000Genomes,Cited,Frequency,HapMap,Phenotype_or_Disease	C	G	risk factor			MIM:601525		CHI3L1	1	Integrated analyses of gene expression and genetic association studies in a founder population.	Cusanovich DA, Caliskan M, Billstrand C, Michelini K, Chavarria C, De Leon S, Mitrano A, Lewellyn N, Elias JA, Chupp GL, Lang RM, Shah SJ, Decara JM, Gilad Y, Ober C.	2016	26931462	PMC5062579		10.1093/hmg/ddw061	retained_intron		1	203148059	203155877	MIM:601525	CHI3L1		chitinase 3-like 1 (cartilage glycoprotein-39) [Source:HGNC Symbol;Acc:1932]	protein_coding	1116	54.78	5		0.7488	0.6801	0.8589	0.8278	0.8571	0.7281	0.7749	0.7382	CHI3L1
ENSG00000133048	rs4950928	dbSNP	Variants (including SNPs and indels) imported from dbSNP	1	203155882	203155882	1	G/A/C/T	1000Genomes,Cited,Frequency,HapMap,Phenotype_or_Disease	C	G	risk factor					CHI3L1	C	Observationally and Genetically High YKL-40 and Risk of Venous Thromboembolism in the General Population: Cohort and Mendelian Randomization Studies.	Kjaergaard AD, Johansen JS, Bojesen SE, Nordestgaard BG.	2016	26988593			10.1161/atvbaha.116.307251	protein_coding		1	203148059	203155877		CHI3L1		chitinase 3-like 1 (cartilage glycoprotein-39) [Source:HGNC Symbol;Acc:1932]	protein_coding	1116	54.78	5		0.7488	0.6801	0.8589	0.8278	0.8571	0.7281	0.7749	0.7382	CHI3L1
ENSG00000133048	rs4950928	dbSNP	Variants (including SNPs and indels) imported from dbSNP	1	203155882	203155882	1	G/A/C/T	1000Genomes,Cited,Frequency,HapMap,Phenotype_or_Disease	C	G	risk factor			MIM:601525		CHI3L1	1	Observationally and Genetically High YKL-40 and Risk of Venous Thromboembolism in the General Population: Cohort and Mendelian Randomization Studies.	Kjaergaard AD, Johansen JS, Bojesen SE, Nordestgaard BG.	2016	26988593			10.1161/atvbaha.116.307251	retained_intron		1	203148059	203155877	MIM:601525	CHI3L1		chitinase 3-like 1 (cartilage glycoprotein-39) [Source:HGNC Symbol;Acc:1932]	protein_coding	1116	54.78	5		0.7488	0.6801	0.8589	0.8278	0.8571	0.7281	0.7749	0.7382	CHI3L1
ENSG00000133048	rs4950928	dbSNP	Variants (including SNPs and indels) imported from dbSNP	1	203155882	203155882	1	G/A/C/T	1000Genomes,Cited,Frequency,HapMap,Phenotype_or_Disease	C	G	risk factor					CHI3L1	C	Integrated analyses of gene expression and genetic association studies in a founder population.	Cusanovich DA, Caliskan M, Billstrand C, Michelini K, Chavarria C, De Leon S, Mitrano A, Lewellyn N, Elias JA, Chupp GL, Lang RM, Shah SJ, Decara JM, Gilad Y, Ober C.	2016	26931462	PMC5062579		10.1093/hmg/ddw061	protein_coding		1	203148059	203155877		CHI3L1		chitinase 3-like 1 (cartilage glycoprotein-39) [Source:HGNC Symbol;Acc:1932]	protein_coding	1116	54.78	5		0.7488	0.6801	0.8589	0.8278	0.8571	0.7281	0.7749	0.7382	CHI3L1
ENSG00000133048	rs4950928	dbSNP	Variants (including SNPs and indels) imported from dbSNP	1	203155882	203155882	1	G/A/C/T	1000Genomes,Cited,Frequency,HapMap,Phenotype_or_Disease	C	G	risk factor			MIM:601525		CHI3L1	1	Inherited Inflammatory Response Genes Are Associated with B-Cell Non-Hodgkin's Lymphoma Risk and Survival.	Nielsen KR, Steffensen R, Bendtsen MD, Rodrigo-Domingo M, Baech J, Haunstrup TM, Bergkvist KS, Schmitz A, Boedker JS, Johansen P, Dybkae√¶r K, Boe√∏gsted M, Johnsen HE.	2015	26448050	PMC4598167		10.1371/journal.pone.0139329	retained_intron		1	203148059	203155877	MIM:601525	CHI3L1		chitinase 3-like 1 (cartilage glycoprotein-39) [Source:HGNC Symbol;Acc:1932]	protein_coding	1116	54.78	5		0.7488	0.6801	0.8589	0.8278	0.8571	0.7281	0.7749	0.7382	CHI3L1
ENSG00000133048	rs4950928	dbSNP	Variants (including SNPs and indels) imported from dbSNP	1	203155882	203155882	1	G/A/C/T	1000Genomes,Cited,Frequency,HapMap,Phenotype_or_Disease	C	G	risk factor			MIM:601525		CHI3L1	1	Inherited Inflammatory Response Genes Are Associated with B-Cell Non-Hodgkin's Lymphoma Risk and Survival.	Nielsen KR, Steffensen R, Bendtsen MD, Rodrigo-Domingo M, Baech J, Haunstrup TM, Bergkvist KS, Schmitz A, Boedker JS, Johansen P, Dybkae√¶r K, Boe√∏gsted M, Johnsen HE.	2015	26448050	PMC4598167		10.1371/journal.pone.0139329	protein_coding		1	203148059	203155877	MIM:601525	CHI3L1		chitinase 3-like 1 (cartilage glycoprotein-39) [Source:HGNC Symbol;Acc:1932]	protein_coding	1116	54.78	5		0.7488	0.6801	0.8589	0.8278	0.8571	0.7281	0.7749	0.7382	CHI3L1
ENSG00000133048	rs4950928	dbSNP	Variants (including SNPs and indels) imported from dbSNP	1	203155882	203155882	1	G/A/C/T	1000Genomes,Cited,Frequency,HapMap,Phenotype_or_Disease	C	G	risk factor					CHI3L1	C	A longitudinal assessment of circulating YKL-40 levels in preschool children with wheeze.	James A, Stenberg Hammar K, Reinius L, Konradsen JR, Dahl√©n SE, S√∂derh√§ll C, Hedlin G.	2017	27732738			10.1111/pai.12669	retained_intron		1	203148059	203155877		CHI3L1		chitinase 3-like 1 (cartilage glycoprotein-39) [Source:HGNC Symbol;Acc:1932]	protein_coding	1116	54.78	5		0.7488	0.6801	0.8589	0.8278	0.8571	0.7281	0.7749	0.7382	CHI3L1
ENSG00000133048	rs4950928	dbSNP	Variants (including SNPs and indels) imported from dbSNP	1	203155882	203155882	1	G/A/C/T	1000Genomes,Cited,Frequency,HapMap,Phenotype_or_Disease	C	G	risk factor			MIM:601525		CHI3L1	1	Assessing the reproducibility of asthma candidate gene associations, using genome-wide data.	Rogers AJ, Raby BA, Lasky-Su JA, Murphy A, Lazarus R, Klanderman BJ, Sylvia JS, Ziniti JP, Lange C, Celed√≥n JC, Silverman EK, Weiss ST.	2009	19264973	PMC2695495		10.1164/rccm.200812-1860oc	protein_coding		1	203148059	203155877	MIM:601525	CHI3L1		chitinase 3-like 1 (cartilage glycoprotein-39) [Source:HGNC Symbol;Acc:1932]	protein_coding	1116	54.78	5		0.7488	0.6801	0.8589	0.8278	0.8571	0.7281	0.7749	0.7382	CHI3L1
ENSG00000133048	rs4950928	dbSNP	Variants (including SNPs and indels) imported from dbSNP	1	203155882	203155882	1	G/A/C/T	1000Genomes,Cited,Frequency,HapMap,Phenotype_or_Disease	C	G	risk factor			MIM:601525		CHI3L1	1	Promoter polymorphisms in the chitinase 3-like 1 gene influence the serum concentration of YKL-40 in Danish patients with rheumatoid arthritis and in healthy subjects.	Nielsen KR, Steffensen R, Boegsted M, Baech J, Lundbye-Christensen S, Hetland ML, Krintel SB, Johnsen HE, Nyegaard M, Johansen JS.	2011	21714862	PMC3218924	PMC3218924	10.1186/ar3391	retained_intron		1	203148059	203155877	MIM:601525	CHI3L1		chitinase 3-like 1 (cartilage glycoprotein-39) [Source:HGNC Symbol;Acc:1932]	protein_coding	1116	54.78	5		0.7488	0.6801	0.8589	0.8278	0.8571	0.7281	0.7749	0.7382	CHI3L1
ENSG00000133048	rs4950928	dbSNP	Variants (including SNPs and indels) imported from dbSNP	1	203155882	203155882	1	G/A/C/T	1000Genomes,Cited,Frequency,HapMap,Phenotype_or_Disease	C	G	risk factor					CHI3L1	C	Observationally and Genetically High YKL-40 and Risk of Venous Thromboembolism in the General Population: Cohort and Mendelian Randomization Studies.	Kjaergaard AD, Johansen JS, Bojesen SE, Nordestgaard BG.	2016	26988593			10.1161/atvbaha.116.307251	retained_intron		1	203148059	203155877		CHI3L1		chitinase 3-like 1 (cartilage glycoprotein-39) [Source:HGNC Symbol;Acc:1932]	protein_coding	1116	54.78	5		0.7488	0.6801	0.8589	0.8278	0.8571	0.7281	0.7749	0.7382	CHI3L1
ENSG00000133048	rs4950928	dbSNP	Variants (including SNPs and indels) imported from dbSNP	1	203155882	203155882	1	G/A/C/T	1000Genomes,Cited,Frequency,HapMap,Phenotype_or_Disease	C	G	risk factor			MIM:601525		CHI3L1	1	Circulating YKL-40 level, but not CHI3L1 gene variants, is associated with atherosclerosis-related quantitative traits and the risk of peripheral artery disease.	Wu S, Hsu LA, Cheng ST, Teng MS, Yeh CH, Sun YC, Huang HL, Ko YL.	2014	25486056	PMC4284717			retained_intron		1	203148059	203155877	MIM:601525	CHI3L1		chitinase 3-like 1 (cartilage glycoprotein-39) [Source:HGNC Symbol;Acc:1932]	protein_coding	1116	54.78	5		0.7488	0.6801	0.8589	0.8278	0.8571	0.7281	0.7749	0.7382	CHI3L1
ENSG00000133048	rs4950928	dbSNP	Variants (including SNPs and indels) imported from dbSNP	1	203155882	203155882	1	G/A/C/T	1000Genomes,Cited,Frequency,HapMap,Phenotype_or_Disease	C	G	risk factor		GWAS	PMID:18403759	Effect of variation in CHI3L1 on serum YKL-40 level, risk of asthma, and lung function.	CHI3L1	G	Association of polymorphisms of the CHI3L1 gene with asthma and atopy: a populations-based study of 6514 Danish adults.	Rathcke CN, Holmkvist J, Husmoen LL, Hansen T, Pedersen O, Vestergaard H, Linneberg A.	2009	19568425	PMC2699472	PMC2699472	10.1371/journal.pone.0006106	retained_intron		1	203148059	203155877	PMID:18403759	CHI3L1		chitinase 3-like 1 (cartilage glycoprotein-39) [Source:HGNC Symbol;Acc:1932]	protein_coding	1116	54.78	5		0.7488	0.6801	0.8589	0.8278	0.8571	0.7281	0.7749	0.7382	CHI3L1
ENSG00000133048	rs4950928	dbSNP	Variants (including SNPs and indels) imported from dbSNP	1	203155882	203155882	1	G/A/C/T	1000Genomes,Cited,Frequency,HapMap,Phenotype_or_Disease	C	G	risk factor			MIM:601525		CHI3L1	1	Observationally and Genetically High YKL-40 and Risk of Venous Thromboembolism in the General Population: Cohort and Mendelian Randomization Studies.	Kjaergaard AD, Johansen JS, Bojesen SE, Nordestgaard BG.	2016	26988593			10.1161/atvbaha.116.307251	protein_coding		1	203148059	203155877	MIM:601525	CHI3L1		chitinase 3-like 1 (cartilage glycoprotein-39) [Source:HGNC Symbol;Acc:1932]	protein_coding	1116	54.78	5		0.7488	0.6801	0.8589	0.8278	0.8571	0.7281	0.7749	0.7382	CHI3L1
ENSG00000133048	rs4950928	dbSNP	Variants (including SNPs and indels) imported from dbSNP	1	203155882	203155882	1	G/A/C/T	1000Genomes,Cited,Frequency,HapMap,Phenotype_or_Disease	C	G	risk factor					CHI3L1	C	The chitinase-like protein YKL-40: a possible biomarker of inflammation and airway remodeling in severe pediatric asthma.	Konradsen JR, James A, Nordlund B, Reinius LE, S√∂derh√§ll C, Mel√©n E, Wheelock AM, L√∂drup Carlsen KC, Lidegran M, Verhoek M, Boot RG, Dahl√©n B, Dahl√©n SE, Hedlin G.	2013	23628340			10.1016/j.jaci.2013.03.003	retained_intron		1	203148059	203155877		CHI3L1		chitinase 3-like 1 (cartilage glycoprotein-39) [Source:HGNC Symbol;Acc:1932]	protein_coding	1116	54.78	5		0.7488	0.6801	0.8589	0.8278	0.8571	0.7281	0.7749	0.7382	CHI3L1
ENSG00000133048	rs4950928	dbSNP	Variants (including SNPs and indels) imported from dbSNP	1	203155882	203155882	1	G/A/C/T	1000Genomes,Cited,Frequency,HapMap,Phenotype_or_Disease	C	G	risk factor					CHI3L1	C	Functional variants in the promoter region of Chitinase 3-like 1 (CHI3L1) and susceptibility to schizophrenia.	Zhao X, Tang R, Gao B, Shi Y, Zhou J, Guo S, Zhang J, Wang Y, Tang W, Meng J, Li S, Wang H, Ma G, Lin C, Xiao Y, Feng G, Lin Z, Zhu S, Xing Y, Sang H, St Clair D, He L.	2007	17160890	PMC1785314	ELSS0002929707609173	10.1086/510438	protein_coding		1	203148059	203155877		CHI3L1		chitinase 3-like 1 (cartilage glycoprotein-39) [Source:HGNC Symbol;Acc:1932]	protein_coding	1116	54.78	5		0.7488	0.6801	0.8589	0.8278	0.8571	0.7281	0.7749	0.7382	CHI3L1
ENSG00000133048	rs4950928	dbSNP	Variants (including SNPs and indels) imported from dbSNP	1	203155882	203155882	1	G/A/C/T	1000Genomes,Cited,Frequency,HapMap,Phenotype_or_Disease	C	G	risk factor		GWAS	PMID:18403759	Effect of variation in CHI3L1 on serum YKL-40 level, risk of asthma, and lung function.	CHI3L1	G	Promoter polymorphisms in the chitinase 3-like 1 gene influence the serum concentration of YKL-40 in Danish patients with rheumatoid arthritis and in healthy subjects.	Nielsen KR, Steffensen R, Boegsted M, Baech J, Lundbye-Christensen S, Hetland ML, Krintel SB, Johnsen HE, Nyegaard M, Johansen JS.	2011	21714862	PMC3218924	PMC3218924	10.1186/ar3391	retained_intron		1	203148059	203155877	PMID:18403759	CHI3L1		chitinase 3-like 1 (cartilage glycoprotein-39) [Source:HGNC Symbol;Acc:1932]	protein_coding	1116	54.78	5		0.7488	0.6801	0.8589	0.8278	0.8571	0.7281	0.7749	0.7382	CHI3L1
ENSG00000133048	rs4950928	dbSNP	Variants (including SNPs and indels) imported from dbSNP	1	203155882	203155882	1	G/A/C/T	1000Genomes,Cited,Frequency,HapMap,Phenotype_or_Disease	C	G	risk factor		GWAS	PMID:18403759	Effect of variation in CHI3L1 on serum YKL-40 level, risk of asthma, and lung function.	CHI3L1	G	Integrated analyses of gene expression and genetic association studies in a founder population.	Cusanovich DA, Caliskan M, Billstrand C, Michelini K, Chavarria C, De Leon S, Mitrano A, Lewellyn N, Elias JA, Chupp GL, Lang RM, Shah SJ, Decara JM, Gilad Y, Ober C.	2016	26931462	PMC5062579		10.1093/hmg/ddw061	retained_intron		1	203148059	203155877	PMID:18403759	CHI3L1		chitinase 3-like 1 (cartilage glycoprotein-39) [Source:HGNC Symbol;Acc:1932]	protein_coding	1116	54.78	5		0.7488	0.6801	0.8589	0.8278	0.8571	0.7281	0.7749	0.7382	CHI3L1
ENSG00000133048	rs4950928	dbSNP	Variants (including SNPs and indels) imported from dbSNP	1	203155882	203155882	1	G/A/C/T	1000Genomes,Cited,Frequency,HapMap,Phenotype_or_Disease	C	G	risk factor					CHI3L1	C	Association of polymorphisms of the CHI3L1 gene with asthma and atopy: a populations-based study of 6514 Danish adults.	Rathcke CN, Holmkvist J, Husmoen LL, Hansen T, Pedersen O, Vestergaard H, Linneberg A.	2009	19568425	PMC2699472	PMC2699472	10.1371/journal.pone.0006106	retained_intron		1	203148059	203155877		CHI3L1		chitinase 3-like 1 (cartilage glycoprotein-39) [Source:HGNC Symbol;Acc:1932]	protein_coding	1116	54.78	5		0.7488	0.6801	0.8589	0.8278	0.8571	0.7281	0.7749	0.7382	CHI3L1
ENSG00000133048	rs4950928	dbSNP	Variants (including SNPs and indels) imported from dbSNP	1	203155882	203155882	1	G/A/C/T	1000Genomes,Cited,Frequency,HapMap,Phenotype_or_Disease	C	G	risk factor			MIM:601525		CHI3L1	1	Variations of CHI3L1, levels of the encoded glycoprotein YKL-40 and prediction of fatal and non-fatal ischemic stroke.	Rathcke CN, Thomsen SB, Linneberg A, Vestergaard H.	2012	22937056	PMC3427346		10.1371/journal.pone.0043498	protein_coding		1	203148059	203155877	MIM:601525	CHI3L1		chitinase 3-like 1 (cartilage glycoprotein-39) [Source:HGNC Symbol;Acc:1932]	protein_coding	1116	54.78	5		0.7488	0.6801	0.8589	0.8278	0.8571	0.7281	0.7749	0.7382	CHI3L1
ENSG00000133048	rs4950928	dbSNP	Variants (including SNPs and indels) imported from dbSNP	1	203155882	203155882	1	G/A/C/T	1000Genomes,Cited,Frequency,HapMap,Phenotype_or_Disease	C	G	risk factor			MIM:601525		CHI3L1	1	Correlation of chitinase 3-like 1 single nucleotide polymorphisms and haplotypes with uterine cervical cancer in Taiwanese women.	Lin YS, Liu YF, Chou YE, Yang SF, Chien MH, Wu CH, Chou CH, Cheng CW, Wang PH.	2014	25203433	PMC4159225		10.1371/journal.pone.0104038	retained_intron		1	203148059	203155877	MIM:601525	CHI3L1		chitinase 3-like 1 (cartilage glycoprotein-39) [Source:HGNC Symbol;Acc:1932]	protein_coding	1116	54.78	5		0.7488	0.6801	0.8589	0.8278	0.8571	0.7281	0.7749	0.7382	CHI3L1
ENSG00000133048	rs4950928	dbSNP	Variants (including SNPs and indels) imported from dbSNP	1	203155882	203155882	1	G/A/C/T	1000Genomes,Cited,Frequency,HapMap,Phenotype_or_Disease	C	G	risk factor		GWAS	PMID:18403759	Effect of variation in CHI3L1 on serum YKL-40 level, risk of asthma, and lung function.	CHI3L1	G	Observational and genetic plasma YKL-40 and cancer in 96,099 individuals from the general population.	Kjaergaard AD, Nordestgaard BG, Johansen JS, Bojesen SE.	2015	26095694			10.1002/ijc.29638	retained_intron		1	203148059	203155877	PMID:18403759	CHI3L1		chitinase 3-like 1 (cartilage glycoprotein-39) [Source:HGNC Symbol;Acc:1932]	protein_coding	1116	54.78	5		0.7488	0.6801	0.8589	0.8278	0.8571	0.7281	0.7749	0.7382	CHI3L1
ENSG00000133048	rs4950928	dbSNP	Variants (including SNPs and indels) imported from dbSNP	1	203155882	203155882	1	G/A/C/T	1000Genomes,Cited,Frequency,HapMap,Phenotype_or_Disease	C	G	risk factor		GWAS	PMID:18403759	Effect of variation in CHI3L1 on serum YKL-40 level, risk of asthma, and lung function.	CHI3L1	G	Observational and genetic plasma YKL-40 and cancer in 96,099 individuals from the general population.	Kjaergaard AD, Nordestgaard BG, Johansen JS, Bojesen SE.	2015	26095694			10.1002/ijc.29638	protein_coding		1	203148059	203155877	PMID:18403759	CHI3L1		chitinase 3-like 1 (cartilage glycoprotein-39) [Source:HGNC Symbol;Acc:1932]	protein_coding	1116	54.78	5		0.7488	0.6801	0.8589	0.8278	0.8571	0.7281	0.7749	0.7382	CHI3L1
ENSG00000133048	rs4950928	dbSNP	Variants (including SNPs and indels) imported from dbSNP	1	203155882	203155882	1	G/A/C/T	1000Genomes,Cited,Frequency,HapMap,Phenotype_or_Disease	C	G	risk factor					CHI3L1	C	Circulating YKL-40 level, but not CHI3L1 gene variants, is associated with atherosclerosis-related quantitative traits and the risk of peripheral artery disease.	Wu S, Hsu LA, Cheng ST, Teng MS, Yeh CH, Sun YC, Huang HL, Ko YL.	2014	25486056	PMC4284717			protein_coding		1	203148059	203155877		CHI3L1		chitinase 3-like 1 (cartilage glycoprotein-39) [Source:HGNC Symbol;Acc:1932]	protein_coding	1116	54.78	5		0.7488	0.6801	0.8589	0.8278	0.8571	0.7281	0.7749	0.7382	CHI3L1
ENSG00000133048	rs4950928	dbSNP	Variants (including SNPs and indels) imported from dbSNP	1	203155882	203155882	1	G/A/C/T	1000Genomes,Cited,Frequency,HapMap,Phenotype_or_Disease	C	G	risk factor					CHI3L1	C	The chitinase-like protein YKL-40 modulates cystic fibrosis lung disease.	Hector A, Kormann MS, Mack I, Latzin P, Casaulta C, Kieninger E, Zhou Z, Yildirim A√ñ, Bohla A, Rieber N, Kappler M, Koller B, Eber E, Eickmeier O, Zielen S, Eickelberg O, Griese M, Mall MA, Hartl D.	2011	21949714	PMC3176766	PMC3176766	10.1371/journal.pone.0024399	retained_intron		1	203148059	203155877		CHI3L1		chitinase 3-like 1 (cartilage glycoprotein-39) [Source:HGNC Symbol;Acc:1932]	protein_coding	1116	54.78	5		0.7488	0.6801	0.8589	0.8278	0.8571	0.7281	0.7749	0.7382	CHI3L1
ENSG00000133048	rs4950928	dbSNP	Variants (including SNPs and indels) imported from dbSNP	1	203155882	203155882	1	G/A/C/T	1000Genomes,Cited,Frequency,HapMap,Phenotype_or_Disease	C	G	risk factor		GWAS	PMID:18403759	Effect of variation in CHI3L1 on serum YKL-40 level, risk of asthma, and lung function.	CHI3L1	G	CHI3L1 polymorphisms associate with asthma in a Taiwanese population.	Tsai Y, Ko Y, Huang M, Lin M, Wu C, Wang C, Chen Y, Li J, Tseng Y, Wang T.	2014	25056157	PMC4113488			retained_intron		1	203148059	203155877	PMID:18403759	CHI3L1		chitinase 3-like 1 (cartilage glycoprotein-39) [Source:HGNC Symbol;Acc:1932]	protein_coding	1116	54.78	5		0.7488	0.6801	0.8589	0.8278	0.8571	0.7281	0.7749	0.7382	CHI3L1
ENSG00000133048	rs4950928	dbSNP	Variants (including SNPs and indels) imported from dbSNP	1	203155882	203155882	1	G/A/C/T	1000Genomes,Cited,Frequency,HapMap,Phenotype_or_Disease	C	G	risk factor		GWAS	PMID:18403759	Effect of variation in CHI3L1 on serum YKL-40 level, risk of asthma, and lung function.	CHI3L1	G	CHI3L1 polymorphisms associate with asthma in a Taiwanese population.	Tsai Y, Ko Y, Huang M, Lin M, Wu C, Wang C, Chen Y, Li J, Tseng Y, Wang T.	2014	25056157	PMC4113488			protein_coding		1	203148059	203155877	PMID:18403759	CHI3L1		chitinase 3-like 1 (cartilage glycoprotein-39) [Source:HGNC Symbol;Acc:1932]	protein_coding	1116	54.78	5		0.7488	0.6801	0.8589	0.8278	0.8571	0.7281	0.7749	0.7382	CHI3L1
ENSG00000133048	rs4950928	dbSNP	Variants (including SNPs and indels) imported from dbSNP	1	203155882	203155882	1	G/A/C/T	1000Genomes,Cited,Frequency,HapMap,Phenotype_or_Disease	C	G	risk factor		GWAS	PMID:18403759	Effect of variation in CHI3L1 on serum YKL-40 level, risk of asthma, and lung function.	CHI3L1	G	An Interleukin 13 Polymorphism Is Associated with Symptom Severity in Adult Subjects with Ever Asthma.	Accordini S, Calciano L, Bombieri C, Malerba G, Belpinati F, Lo Presti AR, Baldan A, Ferrari M, Perbellini L, de Marco R.	2016	26986948	PMC4795623		10.1371/journal.pone.0151292	protein_coding		1	203148059	203155877	PMID:18403759	CHI3L1		chitinase 3-like 1 (cartilage glycoprotein-39) [Source:HGNC Symbol;Acc:1932]	protein_coding	1116	54.78	5		0.7488	0.6801	0.8589	0.8278	0.8571	0.7281	0.7749	0.7382	CHI3L1
ENSG00000133048	rs4950928	dbSNP	Variants (including SNPs and indels) imported from dbSNP	1	203155882	203155882	1	G/A/C/T	1000Genomes,Cited,Frequency,HapMap,Phenotype_or_Disease	C	G	risk factor		GWAS	PMID:18403759	Effect of variation in CHI3L1 on serum YKL-40 level, risk of asthma, and lung function.	CHI3L1	G	Observationally and Genetically High YKL-40 and Risk of Venous Thromboembolism in the General Population: Cohort and Mendelian Randomization Studies.	Kjaergaard AD, Johansen JS, Bojesen SE, Nordestgaard BG.	2016	26988593			10.1161/atvbaha.116.307251	protein_coding		1	203148059	203155877	PMID:18403759	CHI3L1		chitinase 3-like 1 (cartilage glycoprotein-39) [Source:HGNC Symbol;Acc:1932]	protein_coding	1116	54.78	5		0.7488	0.6801	0.8589	0.8278	0.8571	0.7281	0.7749	0.7382	CHI3L1
ENSG00000133048	rs4950928	dbSNP	Variants (including SNPs and indels) imported from dbSNP	1	203155882	203155882	1	G/A/C/T	1000Genomes,Cited,Frequency,HapMap,Phenotype_or_Disease	C	G	risk factor					CHI3L1	C	Assessing the reproducibility of asthma candidate gene associations, using genome-wide data.	Rogers AJ, Raby BA, Lasky-Su JA, Murphy A, Lazarus R, Klanderman BJ, Sylvia JS, Ziniti JP, Lange C, Celed√≥n JC, Silverman EK, Weiss ST.	2009	19264973	PMC2695495		10.1164/rccm.200812-1860oc	retained_intron		1	203148059	203155877		CHI3L1		chitinase 3-like 1 (cartilage glycoprotein-39) [Source:HGNC Symbol;Acc:1932]	protein_coding	1116	54.78	5		0.7488	0.6801	0.8589	0.8278	0.8571	0.7281	0.7749	0.7382	CHI3L1
ENSG00000133048	rs4950928	dbSNP	Variants (including SNPs and indels) imported from dbSNP	1	203155882	203155882	1	G/A/C/T	1000Genomes,Cited,Frequency,HapMap,Phenotype_or_Disease	C	G	risk factor			MIM:601525		CHI3L1	1	Assessing the reproducibility of asthma candidate gene associations, using genome-wide data.	Rogers AJ, Raby BA, Lasky-Su JA, Murphy A, Lazarus R, Klanderman BJ, Sylvia JS, Ziniti JP, Lange C, Celed√≥n JC, Silverman EK, Weiss ST.	2009	19264973	PMC2695495		10.1164/rccm.200812-1860oc	retained_intron		1	203148059	203155877	MIM:601525	CHI3L1		chitinase 3-like 1 (cartilage glycoprotein-39) [Source:HGNC Symbol;Acc:1932]	protein_coding	1116	54.78	5		0.7488	0.6801	0.8589	0.8278	0.8571	0.7281	0.7749	0.7382	CHI3L1
ENSG00000133048	rs4950928	dbSNP	Variants (including SNPs and indels) imported from dbSNP	1	203155882	203155882	1	G/A/C/T	1000Genomes,Cited,Frequency,HapMap,Phenotype_or_Disease	C	G	risk factor		GWAS	PMID:18403759	Effect of variation in CHI3L1 on serum YKL-40 level, risk of asthma, and lung function.	CHI3L1	G	Assessing the reproducibility of asthma candidate gene associations, using genome-wide data.	Rogers AJ, Raby BA, Lasky-Su JA, Murphy A, Lazarus R, Klanderman BJ, Sylvia JS, Ziniti JP, Lange C, Celed√≥n JC, Silverman EK, Weiss ST.	2009	19264973	PMC2695495		10.1164/rccm.200812-1860oc	retained_intron		1	203148059	203155877	PMID:18403759	CHI3L1		chitinase 3-like 1 (cartilage glycoprotein-39) [Source:HGNC Symbol;Acc:1932]	protein_coding	1116	54.78	5		0.7488	0.6801	0.8589	0.8278	0.8571	0.7281	0.7749	0.7382	CHI3L1
ENSG00000133048	rs4950928	dbSNP	Variants (including SNPs and indels) imported from dbSNP	1	203155882	203155882	1	G/A/C/T	1000Genomes,Cited,Frequency,HapMap,Phenotype_or_Disease	C	G	risk factor		GWAS	PMID:18403759	Effect of variation in CHI3L1 on serum YKL-40 level, risk of asthma, and lung function.	CHI3L1	G	Functional variants in the promoter region of Chitinase 3-like 1 (CHI3L1) and susceptibility to schizophrenia.	Zhao X, Tang R, Gao B, Shi Y, Zhou J, Guo S, Zhang J, Wang Y, Tang W, Meng J, Li S, Wang H, Ma G, Lin C, Xiao Y, Feng G, Lin Z, Zhu S, Xing Y, Sang H, St Clair D, He L.	2007	17160890	PMC1785314	ELSS0002929707609173	10.1086/510438	retained_intron		1	203148059	203155877	PMID:18403759	CHI3L1		chitinase 3-like 1 (cartilage glycoprotein-39) [Source:HGNC Symbol;Acc:1932]	protein_coding	1116	54.78	5		0.7488	0.6801	0.8589	0.8278	0.8571	0.7281	0.7749	0.7382	CHI3L1
ENSG00000133048	rs4950928	dbSNP	Variants (including SNPs and indels) imported from dbSNP	1	203155882	203155882	1	G/A/C/T	1000Genomes,Cited,Frequency,HapMap,Phenotype_or_Disease	C	G	risk factor		GWAS	PMID:18403759	Effect of variation in CHI3L1 on serum YKL-40 level, risk of asthma, and lung function.	CHI3L1	G	Variations of CHI3L1, levels of the encoded glycoprotein YKL-40 and prediction of fatal and non-fatal ischemic stroke.	Rathcke CN, Thomsen SB, Linneberg A, Vestergaard H.	2012	22937056	PMC3427346		10.1371/journal.pone.0043498	protein_coding		1	203148059	203155877	PMID:18403759	CHI3L1		chitinase 3-like 1 (cartilage glycoprotein-39) [Source:HGNC Symbol;Acc:1932]	protein_coding	1116	54.78	5		0.7488	0.6801	0.8589	0.8278	0.8571	0.7281	0.7749	0.7382	CHI3L1
ENSG00000133048	rs4950928	dbSNP	Variants (including SNPs and indels) imported from dbSNP	1	203155882	203155882	1	G/A/C/T	1000Genomes,Cited,Frequency,HapMap,Phenotype_or_Disease	C	G	risk factor		GWAS	PMID:18403759	Effect of variation in CHI3L1 on serum YKL-40 level, risk of asthma, and lung function.	CHI3L1	G	Assessing the reproducibility of asthma candidate gene associations, using genome-wide data.	Rogers AJ, Raby BA, Lasky-Su JA, Murphy A, Lazarus R, Klanderman BJ, Sylvia JS, Ziniti JP, Lange C, Celed√≥n JC, Silverman EK, Weiss ST.	2009	19264973	PMC2695495		10.1164/rccm.200812-1860oc	protein_coding		1	203148059	203155877	PMID:18403759	CHI3L1		chitinase 3-like 1 (cartilage glycoprotein-39) [Source:HGNC Symbol;Acc:1932]	protein_coding	1116	54.78	5		0.7488	0.6801	0.8589	0.8278	0.8571	0.7281	0.7749	0.7382	CHI3L1
ENSG00000133048	rs4950928	dbSNP	Variants (including SNPs and indels) imported from dbSNP	1	203155882	203155882	1	G/A/C/T	1000Genomes,Cited,Frequency,HapMap,Phenotype_or_Disease	C	G	risk factor			MIM:601525		CHI3L1	1	Association of polymorphisms of the CHI3L1 gene with asthma and atopy: a populations-based study of 6514 Danish adults.	Rathcke CN, Holmkvist J, Husmoen LL, Hansen T, Pedersen O, Vestergaard H, Linneberg A.	2009	19568425	PMC2699472	PMC2699472	10.1371/journal.pone.0006106	protein_coding		1	203148059	203155877	MIM:601525	CHI3L1		chitinase 3-like 1 (cartilage glycoprotein-39) [Source:HGNC Symbol;Acc:1932]	protein_coding	1116	54.78	5		0.7488	0.6801	0.8589	0.8278	0.8571	0.7281	0.7749	0.7382	CHI3L1
ENSG00000133048	rs4950928	dbSNP	Variants (including SNPs and indels) imported from dbSNP	1	203155882	203155882	1	G/A/C/T	1000Genomes,Cited,Frequency,HapMap,Phenotype_or_Disease	C	G	risk factor			MIM:601525		CHI3L1	1	A polymorphism associated with increased levels of YKL-40 and the risk of early onset of lone atrial fibrillation.	Henningsen KM, Olesen MS, Sajadieh G, Haunsoe S, Svendsen JH.	2013	23279705	PMC3554423			protein_coding		1	203148059	203155877	MIM:601525	CHI3L1		chitinase 3-like 1 (cartilage glycoprotein-39) [Source:HGNC Symbol;Acc:1932]	protein_coding	1116	54.78	5		0.7488	0.6801	0.8589	0.8278	0.8571	0.7281	0.7749	0.7382	CHI3L1
ENSG00000133048	rs4950928	dbSNP	Variants (including SNPs and indels) imported from dbSNP	1	203155882	203155882	1	G/A/C/T	1000Genomes,Cited,Frequency,HapMap,Phenotype_or_Disease	C	G	risk factor		GWAS	PMID:18403759	Effect of variation in CHI3L1 on serum YKL-40 level, risk of asthma, and lung function.	CHI3L1	G	A polymorphism associated with increased levels of YKL-40 and the risk of early onset of lone atrial fibrillation.	Henningsen KM, Olesen MS, Sajadieh G, Haunsoe S, Svendsen JH.	2013	23279705	PMC3554423			retained_intron		1	203148059	203155877	PMID:18403759	CHI3L1		chitinase 3-like 1 (cartilage glycoprotein-39) [Source:HGNC Symbol;Acc:1932]	protein_coding	1116	54.78	5		0.7488	0.6801	0.8589	0.8278	0.8571	0.7281	0.7749	0.7382	CHI3L1
ENSG00000133048	rs4950928	dbSNP	Variants (including SNPs and indels) imported from dbSNP	1	203155882	203155882	1	G/A/C/T	1000Genomes,Cited,Frequency,HapMap,Phenotype_or_Disease	C	G	risk factor		GWAS	PMID:18403759	Effect of variation in CHI3L1 on serum YKL-40 level, risk of asthma, and lung function.	CHI3L1	G	A polymorphism associated with increased levels of YKL-40 and the risk of early onset of lone atrial fibrillation.	Henningsen KM, Olesen MS, Sajadieh G, Haunsoe S, Svendsen JH.	2013	23279705	PMC3554423			protein_coding		1	203148059	203155877	PMID:18403759	CHI3L1		chitinase 3-like 1 (cartilage glycoprotein-39) [Source:HGNC Symbol;Acc:1932]	protein_coding	1116	54.78	5		0.7488	0.6801	0.8589	0.8278	0.8571	0.7281	0.7749	0.7382	CHI3L1
ENSG00000133048	rs4950928	dbSNP	Variants (including SNPs and indels) imported from dbSNP	1	203155882	203155882	1	G/A/C/T	1000Genomes,Cited,Frequency,HapMap,Phenotype_or_Disease	C	G	risk factor		GWAS	PMID:18403759	Effect of variation in CHI3L1 on serum YKL-40 level, risk of asthma, and lung function.	CHI3L1	G	Molecular differentiation of schizoaffective disorder from schizophrenia using BDNF haplotypes.	Lencz T, Lipsky RH, DeRosse P, Burdick KE, Kane JM, Malhotra AK.	2009	19336781	PMC2664969		10.1192/bjp.bp.108.050401	retained_intron		1	203148059	203155877	PMID:18403759	CHI3L1		chitinase 3-like 1 (cartilage glycoprotein-39) [Source:HGNC Symbol;Acc:1932]	protein_coding	1116	54.78	5		0.7488	0.6801	0.8589	0.8278	0.8571	0.7281	0.7749	0.7382	CHI3L1
ENSG00000133048	rs4950928	dbSNP	Variants (including SNPs and indels) imported from dbSNP	1	203155882	203155882	1	G/A/C/T	1000Genomes,Cited,Frequency,HapMap,Phenotype_or_Disease	C	G	risk factor					CHI3L1	C	Genetic Variants in CHIA and CHI3L1 Are Associated with the IgE Response to the Ascaris Resistance Marker ABA-1 and the Birch Pollen Allergen Bet v 1.	Acevedo N, Bornacelly A, Mercado D, Unneberg P, Mittermann I, Valenta R, Kennedy M, Scheynius A, Caraballo L.	2016	27977724	PMC5157985			protein_coding		1	203148059	203155877		CHI3L1		chitinase 3-like 1 (cartilage glycoprotein-39) [Source:HGNC Symbol;Acc:1932]	protein_coding	1116	54.78	5		0.7488	0.6801	0.8589	0.8278	0.8571	0.7281	0.7749	0.7382	CHI3L1
ENSG00000133048	rs4950928	dbSNP	Variants (including SNPs and indels) imported from dbSNP	1	203155882	203155882	1	G/A/C/T	1000Genomes,Cited,Frequency,HapMap,Phenotype_or_Disease	C	G	risk factor					CHI3L1	C	11th Meeting of the Irish Society of Human Genetics, Friday 12th September 2008.		2009	NA	PMC2629028			protein_coding		1	203148059	203155877		CHI3L1		chitinase 3-like 1 (cartilage glycoprotein-39) [Source:HGNC Symbol;Acc:1932]	protein_coding	1116	54.78	5		0.7488	0.6801	0.8589	0.8278	0.8571	0.7281	0.7749	0.7382	CHI3L1
ENSG00000133048	rs4950928	dbSNP	Variants (including SNPs and indels) imported from dbSNP	1	203155882	203155882	1	G/A/C/T	1000Genomes,Cited,Frequency,HapMap,Phenotype_or_Disease	C	G	risk factor			MIM:601525		CHI3L1	1	Genetic Variants in CHIA and CHI3L1 Are Associated with the IgE Response to the Ascaris Resistance Marker ABA-1 and the Birch Pollen Allergen Bet v 1.	Acevedo N, Bornacelly A, Mercado D, Unneberg P, Mittermann I, Valenta R, Kennedy M, Scheynius A, Caraballo L.	2016	27977724	PMC5157985			protein_coding		1	203148059	203155877	MIM:601525	CHI3L1		chitinase 3-like 1 (cartilage glycoprotein-39) [Source:HGNC Symbol;Acc:1932]	protein_coding	1116	54.78	5		0.7488	0.6801	0.8589	0.8278	0.8571	0.7281	0.7749	0.7382	CHI3L1
ENSG00000133048	rs4950928	dbSNP	Variants (including SNPs and indels) imported from dbSNP	1	203155882	203155882	1	G/A/C/T	1000Genomes,Cited,Frequency,HapMap,Phenotype_or_Disease	C	G	risk factor		GWAS	PMID:18403759	Effect of variation in CHI3L1 on serum YKL-40 level, risk of asthma, and lung function.	CHI3L1	G	Genetic Variants in CHIA and CHI3L1 Are Associated with the IgE Response to the Ascaris Resistance Marker ABA-1 and the Birch Pollen Allergen Bet v 1.	Acevedo N, Bornacelly A, Mercado D, Unneberg P, Mittermann I, Valenta R, Kennedy M, Scheynius A, Caraballo L.	2016	27977724	PMC5157985			retained_intron		1	203148059	203155877	PMID:18403759	CHI3L1		chitinase 3-like 1 (cartilage glycoprotein-39) [Source:HGNC Symbol;Acc:1932]	protein_coding	1116	54.78	5		0.7488	0.6801	0.8589	0.8278	0.8571	0.7281	0.7749	0.7382	CHI3L1
ENSG00000133048	rs4950928	dbSNP	Variants (including SNPs and indels) imported from dbSNP	1	203155882	203155882	1	G/A/C/T	1000Genomes,Cited,Frequency,HapMap,Phenotype_or_Disease	C	G	risk factor		GWAS	PMID:18403759	Effect of variation in CHI3L1 on serum YKL-40 level, risk of asthma, and lung function.	CHI3L1	G	A promoter polymorphism -2122C>T of CHI3L1 is associated with serum low density lipoprotein cholesterol level in Korean subjects.	Lee H, Kang R, Jee SH, Yoon Y.	2010	20674561		ELSS0009912010003322	10.1016/j.clinbiochem.2010.07.017	protein_coding		1	203148059	203155877	PMID:18403759	CHI3L1		chitinase 3-like 1 (cartilage glycoprotein-39) [Source:HGNC Symbol;Acc:1932]	protein_coding	1116	54.78	5		0.7488	0.6801	0.8589	0.8278	0.8571	0.7281	0.7749	0.7382	CHI3L1
ENSG00000133048	rs4950928	dbSNP	Variants (including SNPs and indels) imported from dbSNP	1	203155882	203155882	1	G/A/C/T	1000Genomes,Cited,Frequency,HapMap,Phenotype_or_Disease	C	G	risk factor					CHI3L1	C	Inherited Inflammatory Response Genes Are Associated with B-Cell Non-Hodgkin's Lymphoma Risk and Survival.	Nielsen KR, Steffensen R, Bendtsen MD, Rodrigo-Domingo M, Baech J, Haunstrup TM, Bergkvist KS, Schmitz A, Boedker JS, Johansen P, Dybkae√¶r K, Boe√∏gsted M, Johnsen HE.	2015	26448050	PMC4598167		10.1371/journal.pone.0139329	retained_intron		1	203148059	203155877		CHI3L1		chitinase 3-like 1 (cartilage glycoprotein-39) [Source:HGNC Symbol;Acc:1932]	protein_coding	1116	54.78	5		0.7488	0.6801	0.8589	0.8278	0.8571	0.7281	0.7749	0.7382	CHI3L1
ENSG00000133048	rs4950928	dbSNP	Variants (including SNPs and indels) imported from dbSNP	1	203155882	203155882	1	G/A/C/T	1000Genomes,Cited,Frequency,HapMap,Phenotype_or_Disease	C	G	risk factor			MIM:601525		CHI3L1	1	Observational and genetic plasma YKL-40 and cancer in 96,099 individuals from the general population.	Kjaergaard AD, Nordestgaard BG, Johansen JS, Bojesen SE.	2015	26095694			10.1002/ijc.29638	protein_coding		1	203148059	203155877	MIM:601525	CHI3L1		chitinase 3-like 1 (cartilage glycoprotein-39) [Source:HGNC Symbol;Acc:1932]	protein_coding	1116	54.78	5		0.7488	0.6801	0.8589	0.8278	0.8571	0.7281	0.7749	0.7382	CHI3L1
ENSG00000133048	rs4950928	dbSNP	Variants (including SNPs and indels) imported from dbSNP	1	203155882	203155882	1	G/A/C/T	1000Genomes,Cited,Frequency,HapMap,Phenotype_or_Disease	C	G	risk factor			MIM:601525		CHI3L1	1	YKL-40 and genetic status of CHI3L1 in a large group of asthmatics.	Hansen JW, Thomsen SF, Porsbjerg C, Rasmussen LM, Harmsen L, Johansen JS, Backer V.	2015	26672955	PMC4653313			retained_intron		1	203148059	203155877	MIM:601525	CHI3L1		chitinase 3-like 1 (cartilage glycoprotein-39) [Source:HGNC Symbol;Acc:1932]	protein_coding	1116	54.78	5		0.7488	0.6801	0.8589	0.8278	0.8571	0.7281	0.7749	0.7382	CHI3L1
ENSG00000133048	rs4950928	dbSNP	Variants (including SNPs and indels) imported from dbSNP	1	203155882	203155882	1	G/A/C/T	1000Genomes,Cited,Frequency,HapMap,Phenotype_or_Disease	C	G	risk factor					CHI3L1	C	Molecular differentiation of schizoaffective disorder from schizophrenia using BDNF haplotypes.	Lencz T, Lipsky RH, DeRosse P, Burdick KE, Kane JM, Malhotra AK.	2009	19336781	PMC2664969		10.1192/bjp.bp.108.050401	retained_intron		1	203148059	203155877		CHI3L1		chitinase 3-like 1 (cartilage glycoprotein-39) [Source:HGNC Symbol;Acc:1932]	protein_coding	1116	54.78	5		0.7488	0.6801	0.8589	0.8278	0.8571	0.7281	0.7749	0.7382	CHI3L1
ENSG00000133048	rs4950928	dbSNP	Variants (including SNPs and indels) imported from dbSNP	1	203155882	203155882	1	G/A/C/T	1000Genomes,Cited,Frequency,HapMap,Phenotype_or_Disease	C	G	risk factor					CHI3L1	C	Circulating YKL-40 level, but not CHI3L1 gene variants, is associated with atherosclerosis-related quantitative traits and the risk of peripheral artery disease.	Wu S, Hsu LA, Cheng ST, Teng MS, Yeh CH, Sun YC, Huang HL, Ko YL.	2014	25486056	PMC4284717			retained_intron		1	203148059	203155877		CHI3L1		chitinase 3-like 1 (cartilage glycoprotein-39) [Source:HGNC Symbol;Acc:1932]	protein_coding	1116	54.78	5		0.7488	0.6801	0.8589	0.8278	0.8571	0.7281	0.7749	0.7382	CHI3L1
ENSG00000133048	rs4950928	dbSNP	Variants (including SNPs and indels) imported from dbSNP	1	203155882	203155882	1	G/A/C/T	1000Genomes,Cited,Frequency,HapMap,Phenotype_or_Disease	C	G	risk factor		GWAS	PMID:18403759	Effect of variation in CHI3L1 on serum YKL-40 level, risk of asthma, and lung function.	CHI3L1	G	YKL-40 and genetic status of CHI3L1 in a large group of asthmatics.	Hansen JW, Thomsen SF, Porsbjerg C, Rasmussen LM, Harmsen L, Johansen JS, Backer V.	2015	26672955	PMC4653313			protein_coding		1	203148059	203155877	PMID:18403759	CHI3L1		chitinase 3-like 1 (cartilage glycoprotein-39) [Source:HGNC Symbol;Acc:1932]	protein_coding	1116	54.78	5		0.7488	0.6801	0.8589	0.8278	0.8571	0.7281	0.7749	0.7382	CHI3L1
ENSG00000133048	rs4950928	dbSNP	Variants (including SNPs and indels) imported from dbSNP	1	203155882	203155882	1	G/A/C/T	1000Genomes,Cited,Frequency,HapMap,Phenotype_or_Disease	C	G	risk factor					CHI3L1	C	Plasma levels of the proinflammatory chitin-binding glycoprotein YKL-40, variation in the chitinase 3-like 1 gene (CHI3L1), and incident cardiovascular events.	Ridker PM, Chasman DI, Rose L, Loscalzo J, Elias JA.	2014	24958781	PMC4309091			retained_intron		1	203148059	203155877		CHI3L1		chitinase 3-like 1 (cartilage glycoprotein-39) [Source:HGNC Symbol;Acc:1932]	protein_coding	1116	54.78	5		0.7488	0.6801	0.8589	0.8278	0.8571	0.7281	0.7749	0.7382	CHI3L1
ENSG00000133048	rs4950928	dbSNP	Variants (including SNPs and indels) imported from dbSNP	1	203155882	203155882	1	G/A/C/T	1000Genomes,Cited,Frequency,HapMap,Phenotype_or_Disease	C	G	risk factor					CHI3L1	C	YKL-40 genetic polymorphisms and the risk of liver disease progression in patients with advanced fibrosis due to chronic hepatitis C.	Fontana RJ, Litman HJ, Dienstag JL, Bonkovsky HL, Su G, Sterling RK, Lok AS, HALT-C Trial Group.	2012	22103814	PMC3299849		10.1111/j.1478-3231.2011.02686.x	retained_intron		1	203148059	203155877		CHI3L1		chitinase 3-like 1 (cartilage glycoprotein-39) [Source:HGNC Symbol;Acc:1932]	protein_coding	1116	54.78	5		0.7488	0.6801	0.8589	0.8278	0.8571	0.7281	0.7749	0.7382	CHI3L1
ENSG00000133048	rs4950928	dbSNP	Variants (including SNPs and indels) imported from dbSNP	1	203155882	203155882	1	G/A/C/T	1000Genomes,Cited,Frequency,HapMap,Phenotype_or_Disease	C	G	risk factor					CHI3L1	C	Effect of variation in CHI3L1 on serum YKL-40 level, risk of asthma, and lung function.	Ober C, Tan Z, Sun Y, Possick JD, Pan L, Nicolae R, Radford S, Parry RR, Heinzmann A, Deichmann KA, Lester LA, Gern JE, Lemanske RF, Nicolae DL, Elias JA, Chupp GL.	2008	18403759	PMC2629486		10.1056/nejmoa0708801	protein_coding		1	203148059	203155877		CHI3L1		chitinase 3-like 1 (cartilage glycoprotein-39) [Source:HGNC Symbol;Acc:1932]	protein_coding	1116	54.78	5		0.7488	0.6801	0.8589	0.8278	0.8571	0.7281	0.7749	0.7382	CHI3L1
ENSG00000133048	rs4950928	dbSNP	Variants (including SNPs and indels) imported from dbSNP	1	203155882	203155882	1	G/A/C/T	1000Genomes,Cited,Frequency,HapMap,Phenotype_or_Disease	C	G	risk factor		GWAS	PMID:18403759	Effect of variation in CHI3L1 on serum YKL-40 level, risk of asthma, and lung function.	CHI3L1	G	Observationally and Genetically High YKL-40 and Risk of Venous Thromboembolism in the General Population: Cohort and Mendelian Randomization Studies.	Kjaergaard AD, Johansen JS, Bojesen SE, Nordestgaard BG.	2016	26988593			10.1161/atvbaha.116.307251	retained_intron		1	203148059	203155877	PMID:18403759	CHI3L1		chitinase 3-like 1 (cartilage glycoprotein-39) [Source:HGNC Symbol;Acc:1932]	protein_coding	1116	54.78	5		0.7488	0.6801	0.8589	0.8278	0.8571	0.7281	0.7749	0.7382	CHI3L1
ENSG00000133048	rs4950928	dbSNP	Variants (including SNPs and indels) imported from dbSNP	1	203155882	203155882	1	G/A/C/T	1000Genomes,Cited,Frequency,HapMap,Phenotype_or_Disease	C	G	risk factor			MIM:601525		CHI3L1	1	Effect of variation in CHI3L1 on serum YKL-40 level, risk of asthma, and lung function.	Ober C, Tan Z, Sun Y, Possick JD, Pan L, Nicolae R, Radford S, Parry RR, Heinzmann A, Deichmann KA, Lester LA, Gern JE, Lemanske RF, Nicolae DL, Elias JA, Chupp GL.	2008	18403759	PMC2629486		10.1056/nejmoa0708801	protein_coding		1	203148059	203155877	MIM:601525	CHI3L1		chitinase 3-like 1 (cartilage glycoprotein-39) [Source:HGNC Symbol;Acc:1932]	protein_coding	1116	54.78	5		0.7488	0.6801	0.8589	0.8278	0.8571	0.7281	0.7749	0.7382	CHI3L1
ENSG00000133048	rs4950928	dbSNP	Variants (including SNPs and indels) imported from dbSNP	1	203155882	203155882	1	G/A/C/T	1000Genomes,Cited,Frequency,HapMap,Phenotype_or_Disease	C	G	risk factor		GWAS	PMID:18403759	Effect of variation in CHI3L1 on serum YKL-40 level, risk of asthma, and lung function.	CHI3L1	G	Plasma levels of the proinflammatory chitin-binding glycoprotein YKL-40, variation in the chitinase 3-like 1 gene (CHI3L1), and incident cardiovascular events.	Ridker PM, Chasman DI, Rose L, Loscalzo J, Elias JA.	2014	24958781	PMC4309091			protein_coding		1	203148059	203155877	PMID:18403759	CHI3L1		chitinase 3-like 1 (cartilage glycoprotein-39) [Source:HGNC Symbol;Acc:1932]	protein_coding	1116	54.78	5		0.7488	0.6801	0.8589	0.8278	0.8571	0.7281	0.7749	0.7382	CHI3L1
ENSG00000133048	rs4950928	dbSNP	Variants (including SNPs and indels) imported from dbSNP	1	203155882	203155882	1	G/A/C/T	1000Genomes,Cited,Frequency,HapMap,Phenotype_or_Disease	C	G	risk factor					CHI3L1	C	A longitudinal assessment of circulating YKL-40 levels in preschool children with wheeze.	James A, Stenberg Hammar K, Reinius L, Konradsen JR, Dahl√©n SE, S√∂derh√§ll C, Hedlin G.	2017	27732738			10.1111/pai.12669	protein_coding		1	203148059	203155877		CHI3L1		chitinase 3-like 1 (cartilage glycoprotein-39) [Source:HGNC Symbol;Acc:1932]	protein_coding	1116	54.78	5		0.7488	0.6801	0.8589	0.8278	0.8571	0.7281	0.7749	0.7382	CHI3L1
ENSG00000133048	rs4950928	dbSNP	Variants (including SNPs and indels) imported from dbSNP	1	203155882	203155882	1	G/A/C/T	1000Genomes,Cited,Frequency,HapMap,Phenotype_or_Disease	C	G	risk factor			MIM:601525		CHI3L1	1	Functional variants in the promoter region of Chitinase 3-like 1 (CHI3L1) and susceptibility to schizophrenia.	Zhao X, Tang R, Gao B, Shi Y, Zhou J, Guo S, Zhang J, Wang Y, Tang W, Meng J, Li S, Wang H, Ma G, Lin C, Xiao Y, Feng G, Lin Z, Zhu S, Xing Y, Sang H, St Clair D, He L.	2007	17160890	PMC1785314	ELSS0002929707609173	10.1086/510438	protein_coding		1	203148059	203155877	MIM:601525	CHI3L1		chitinase 3-like 1 (cartilage glycoprotein-39) [Source:HGNC Symbol;Acc:1932]	protein_coding	1116	54.78	5		0.7488	0.6801	0.8589	0.8278	0.8571	0.7281	0.7749	0.7382	CHI3L1
ENSG00000133048	rs4950928	dbSNP	Variants (including SNPs and indels) imported from dbSNP	1	203155882	203155882	1	G/A/C/T	1000Genomes,Cited,Frequency,HapMap,Phenotype_or_Disease	C	G	risk factor			MIM:601525		CHI3L1	1	Observational and genetic plasma YKL-40 and cancer in 96,099 individuals from the general population.	Kjaergaard AD, Nordestgaard BG, Johansen JS, Bojesen SE.	2015	26095694			10.1002/ijc.29638	retained_intron		1	203148059	203155877	MIM:601525	CHI3L1		chitinase 3-like 1 (cartilage glycoprotein-39) [Source:HGNC Symbol;Acc:1932]	protein_coding	1116	54.78	5		0.7488	0.6801	0.8589	0.8278	0.8571	0.7281	0.7749	0.7382	CHI3L1
ENSG00000133048	rs4950928	dbSNP	Variants (including SNPs and indels) imported from dbSNP	1	203155882	203155882	1	G/A/C/T	1000Genomes,Cited,Frequency,HapMap,Phenotype_or_Disease	C	G	risk factor					CHI3L1	C	CHI3L1 polymorphisms, cord blood YKL-40 levels and later asthma development.	Usemann J, Frey U, Mack I, Schmidt A, Gorlanova O, R√∂√∂sli M, Hartl D, Latzin P.	2016	27193312	PMC4870763		10.1186/s12890-016-0239-8	retained_intron		1	203148059	203155877		CHI3L1		chitinase 3-like 1 (cartilage glycoprotein-39) [Source:HGNC Symbol;Acc:1932]	protein_coding	1116	54.78	5		0.7488	0.6801	0.8589	0.8278	0.8571	0.7281	0.7749	0.7382	CHI3L1
ENSG00000133048	rs4950928	dbSNP	Variants (including SNPs and indels) imported from dbSNP	1	203155882	203155882	1	G/A/C/T	1000Genomes,Cited,Frequency,HapMap,Phenotype_or_Disease	C	G	risk factor			MIM:601525		CHI3L1	1	Variation in CHI3LI in relation to type 2 diabetes and related quantitative traits.	Rathcke CN, Holmkvist J, J√∏rgensen T, Borch-Johnsen K, Hansen T, Pedersen OB, Vestergaard H.	2009	19421404	PMC2674946	PMC2674946	10.1371/journal.pone.0005469	protein_coding		1	203148059	203155877	MIM:601525	CHI3L1		chitinase 3-like 1 (cartilage glycoprotein-39) [Source:HGNC Symbol;Acc:1932]	protein_coding	1116	54.78	5		0.7488	0.6801	0.8589	0.8278	0.8571	0.7281	0.7749	0.7382	CHI3L1
ENSG00000133048	rs4950928	dbSNP	Variants (including SNPs and indels) imported from dbSNP	1	203155882	203155882	1	G/A/C/T	1000Genomes,Cited,Frequency,HapMap,Phenotype_or_Disease	C	G	risk factor					CHI3L1	C	An Interleukin 13 Polymorphism Is Associated with Symptom Severity in Adult Subjects with Ever Asthma.	Accordini S, Calciano L, Bombieri C, Malerba G, Belpinati F, Lo Presti AR, Baldan A, Ferrari M, Perbellini L, de Marco R.	2016	26986948	PMC4795623		10.1371/journal.pone.0151292	retained_intron		1	203148059	203155877		CHI3L1		chitinase 3-like 1 (cartilage glycoprotein-39) [Source:HGNC Symbol;Acc:1932]	protein_coding	1116	54.78	5		0.7488	0.6801	0.8589	0.8278	0.8571	0.7281	0.7749	0.7382	CHI3L1
ENSG00000133048	rs4950928	dbSNP	Variants (including SNPs and indels) imported from dbSNP	1	203155882	203155882	1	G/A/C/T	1000Genomes,Cited,Frequency,HapMap,Phenotype_or_Disease	C	G	risk factor			MIM:601525		CHI3L1	1	CHI3L1 polymorphisms associate with asthma in a Taiwanese population.	Tsai Y, Ko Y, Huang M, Lin M, Wu C, Wang C, Chen Y, Li J, Tseng Y, Wang T.	2014	25056157	PMC4113488			retained_intron		1	203148059	203155877	MIM:601525	CHI3L1		chitinase 3-like 1 (cartilage glycoprotein-39) [Source:HGNC Symbol;Acc:1932]	protein_coding	1116	54.78	5		0.7488	0.6801	0.8589	0.8278	0.8571	0.7281	0.7749	0.7382	CHI3L1
ENSG00000133048	rs4950928	dbSNP	Variants (including SNPs and indels) imported from dbSNP	1	203155882	203155882	1	G/A/C/T	1000Genomes,Cited,Frequency,HapMap,Phenotype_or_Disease	C	G	risk factor					CHI3L1	C	An Interleukin 13 Polymorphism Is Associated with Symptom Severity in Adult Subjects with Ever Asthma.	Accordini S, Calciano L, Bombieri C, Malerba G, Belpinati F, Lo Presti AR, Baldan A, Ferrari M, Perbellini L, de Marco R.	2016	26986948	PMC4795623		10.1371/journal.pone.0151292	protein_coding		1	203148059	203155877		CHI3L1		chitinase 3-like 1 (cartilage glycoprotein-39) [Source:HGNC Symbol;Acc:1932]	protein_coding	1116	54.78	5		0.7488	0.6801	0.8589	0.8278	0.8571	0.7281	0.7749	0.7382	CHI3L1
ENSG00000133048	rs4950928	dbSNP	Variants (including SNPs and indels) imported from dbSNP	1	203155882	203155882	1	G/A/C/T	1000Genomes,Cited,Frequency,HapMap,Phenotype_or_Disease	C	G	risk factor			MIM:601525		CHI3L1	1	A functional variation in CHI3L1 is associated with severity of liver fibrosis and YKL-40 serum levels in chronic hepatitis C infection.	Berres ML, Papen S, Pauels K, Schmitz P, Zaldivar MM, Hellerbrand C, Mueller T, Berg T, Weiskirchen R, Trautwein C, Wasmuth HE.	2009	19070929		ELSS0168827808007630	10.1016/j.jhep.2008.09.016	retained_intron		1	203148059	203155877	MIM:601525	CHI3L1		chitinase 3-like 1 (cartilage glycoprotein-39) [Source:HGNC Symbol;Acc:1932]	protein_coding	1116	54.78	5		0.7488	0.6801	0.8589	0.8278	0.8571	0.7281	0.7749	0.7382	CHI3L1
ENSG00000133048	rs4950928	dbSNP	Variants (including SNPs and indels) imported from dbSNP	1	203155882	203155882	1	G/A/C/T	1000Genomes,Cited,Frequency,HapMap,Phenotype_or_Disease	C	G	risk factor					CHI3L1	C	The chitinase-like protein YKL-40 modulates cystic fibrosis lung disease.	Hector A, Kormann MS, Mack I, Latzin P, Casaulta C, Kieninger E, Zhou Z, Yildirim A√ñ, Bohla A, Rieber N, Kappler M, Koller B, Eber E, Eickmeier O, Zielen S, Eickelberg O, Griese M, Mall MA, Hartl D.	2011	21949714	PMC3176766	PMC3176766	10.1371/journal.pone.0024399	protein_coding		1	203148059	203155877		CHI3L1		chitinase 3-like 1 (cartilage glycoprotein-39) [Source:HGNC Symbol;Acc:1932]	protein_coding	1116	54.78	5		0.7488	0.6801	0.8589	0.8278	0.8571	0.7281	0.7749	0.7382	CHI3L1
ENSG00000133048	rs4950928	dbSNP	Variants (including SNPs and indels) imported from dbSNP	1	203155882	203155882	1	G/A/C/T	1000Genomes,Cited,Frequency,HapMap,Phenotype_or_Disease	C	G	risk factor					CHI3L1	C	11th Meeting of the Irish Society of Human Genetics, Friday 12th September 2008.		2009	NA	PMC2629028			retained_intron		1	203148059	203155877		CHI3L1		chitinase 3-like 1 (cartilage glycoprotein-39) [Source:HGNC Symbol;Acc:1932]	protein_coding	1116	54.78	5		0.7488	0.6801	0.8589	0.8278	0.8571	0.7281	0.7749	0.7382	CHI3L1
ENSG00000133048	rs4950928	dbSNP	Variants (including SNPs and indels) imported from dbSNP	1	203155882	203155882	1	G/A/C/T	1000Genomes,Cited,Frequency,HapMap,Phenotype_or_Disease	C	G	risk factor			MIM:601525		CHI3L1	1	The chitinase-like protein YKL-40 modulates cystic fibrosis lung disease.	Hector A, Kormann MS, Mack I, Latzin P, Casaulta C, Kieninger E, Zhou Z, Yildirim A√ñ, Bohla A, Rieber N, Kappler M, Koller B, Eber E, Eickmeier O, Zielen S, Eickelberg O, Griese M, Mall MA, Hartl D.	2011	21949714	PMC3176766	PMC3176766	10.1371/journal.pone.0024399	protein_coding		1	203148059	203155877	MIM:601525	CHI3L1		chitinase 3-like 1 (cartilage glycoprotein-39) [Source:HGNC Symbol;Acc:1932]	protein_coding	1116	54.78	5		0.7488	0.6801	0.8589	0.8278	0.8571	0.7281	0.7749	0.7382	CHI3L1
ENSG00000133048	rs4950928	dbSNP	Variants (including SNPs and indels) imported from dbSNP	1	203155882	203155882	1	G/A/C/T	1000Genomes,Cited,Frequency,HapMap,Phenotype_or_Disease	C	G	risk factor		GWAS	PMID:18403759	Effect of variation in CHI3L1 on serum YKL-40 level, risk of asthma, and lung function.	CHI3L1	G	The chitinase-like protein YKL-40 modulates cystic fibrosis lung disease.	Hector A, Kormann MS, Mack I, Latzin P, Casaulta C, Kieninger E, Zhou Z, Yildirim A√ñ, Bohla A, Rieber N, Kappler M, Koller B, Eber E, Eickmeier O, Zielen S, Eickelberg O, Griese M, Mall MA, Hartl D.	2011	21949714	PMC3176766	PMC3176766	10.1371/journal.pone.0024399	retained_intron		1	203148059	203155877	PMID:18403759	CHI3L1		chitinase 3-like 1 (cartilage glycoprotein-39) [Source:HGNC Symbol;Acc:1932]	protein_coding	1116	54.78	5		0.7488	0.6801	0.8589	0.8278	0.8571	0.7281	0.7749	0.7382	CHI3L1
ENSG00000133048	rs4950928	dbSNP	Variants (including SNPs and indels) imported from dbSNP	1	203155882	203155882	1	G/A/C/T	1000Genomes,Cited,Frequency,HapMap,Phenotype_or_Disease	C	G	risk factor					CHI3L1	C	Assessing the reproducibility of asthma candidate gene associations, using genome-wide data.	Rogers AJ, Raby BA, Lasky-Su JA, Murphy A, Lazarus R, Klanderman BJ, Sylvia JS, Ziniti JP, Lange C, Celed√≥n JC, Silverman EK, Weiss ST.	2009	19264973	PMC2695495		10.1164/rccm.200812-1860oc	protein_coding		1	203148059	203155877		CHI3L1		chitinase 3-like 1 (cartilage glycoprotein-39) [Source:HGNC Symbol;Acc:1932]	protein_coding	1116	54.78	5		0.7488	0.6801	0.8589	0.8278	0.8571	0.7281	0.7749	0.7382	CHI3L1
ENSG00000133048	rs4950928	dbSNP	Variants (including SNPs and indels) imported from dbSNP	1	203155882	203155882	1	G/A/C/T	1000Genomes,Cited,Frequency,HapMap,Phenotype_or_Disease	C	G	risk factor		GWAS	PMID:18403759	Effect of variation in CHI3L1 on serum YKL-40 level, risk of asthma, and lung function.	CHI3L1	G	11th Meeting of the Irish Society of Human Genetics, Friday 12th September 2008.		2009	NA	PMC2629028			retained_intron		1	203148059	203155877	PMID:18403759	CHI3L1		chitinase 3-like 1 (cartilage glycoprotein-39) [Source:HGNC Symbol;Acc:1932]	protein_coding	1116	54.78	5		0.7488	0.6801	0.8589	0.8278	0.8571	0.7281	0.7749	0.7382	CHI3L1
ENSG00000133048	rs4950928	dbSNP	Variants (including SNPs and indels) imported from dbSNP	1	203155882	203155882	1	G/A/C/T	1000Genomes,Cited,Frequency,HapMap,Phenotype_or_Disease	C	G	risk factor		GWAS	PMID:18403759	Effect of variation in CHI3L1 on serum YKL-40 level, risk of asthma, and lung function.	CHI3L1	G	Integrated analyses of gene expression and genetic association studies in a founder population.	Cusanovich DA, Caliskan M, Billstrand C, Michelini K, Chavarria C, De Leon S, Mitrano A, Lewellyn N, Elias JA, Chupp GL, Lang RM, Shah SJ, Decara JM, Gilad Y, Ober C.	2016	26931462	PMC5062579		10.1093/hmg/ddw061	protein_coding		1	203148059	203155877	PMID:18403759	CHI3L1		chitinase 3-like 1 (cartilage glycoprotein-39) [Source:HGNC Symbol;Acc:1932]	protein_coding	1116	54.78	5		0.7488	0.6801	0.8589	0.8278	0.8571	0.7281	0.7749	0.7382	CHI3L1
ENSG00000133048	rs4950928	dbSNP	Variants (including SNPs and indels) imported from dbSNP	1	203155882	203155882	1	G/A/C/T	1000Genomes,Cited,Frequency,HapMap,Phenotype_or_Disease	C	G	risk factor					CHI3L1	C	A polymorphism associated with increased levels of YKL-40 and the risk of early onset of lone atrial fibrillation.	Henningsen KM, Olesen MS, Sajadieh G, Haunsoe S, Svendsen JH.	2013	23279705	PMC3554423			retained_intron		1	203148059	203155877		CHI3L1		chitinase 3-like 1 (cartilage glycoprotein-39) [Source:HGNC Symbol;Acc:1932]	protein_coding	1116	54.78	5		0.7488	0.6801	0.8589	0.8278	0.8571	0.7281	0.7749	0.7382	CHI3L1
ENSG00000133048	rs4950928	dbSNP	Variants (including SNPs and indels) imported from dbSNP	1	203155882	203155882	1	G/A/C/T	1000Genomes,Cited,Frequency,HapMap,Phenotype_or_Disease	C	G	risk factor			MIM:601525		CHI3L1	1	YKL-40-gene polymorphism affects acute cellular rejection and fibrosis progression after transplantation for hepatitis C virus-induced liver disease.	Eurich D, Neumann UP, Boas-Knoop S, Neuhaus R, Kiessling A, Yahyazadeh A, Trautwein C, Wasmuth H, Puhl G, Neuhaus P, Bahra M.	2013	22989351			10.1111/j.1440-1746.2012.07270.x	protein_coding		1	203148059	203155877	MIM:601525	CHI3L1		chitinase 3-like 1 (cartilage glycoprotein-39) [Source:HGNC Symbol;Acc:1932]	protein_coding	1116	54.78	5		0.7488	0.6801	0.8589	0.8278	0.8571	0.7281	0.7749	0.7382	CHI3L1
ENSG00000133048	rs4950928	dbSNP	Variants (including SNPs and indels) imported from dbSNP	1	203155882	203155882	1	G/A/C/T	1000Genomes,Cited,Frequency,HapMap,Phenotype_or_Disease	C	G	risk factor		GWAS	PMID:18403759	Effect of variation in CHI3L1 on serum YKL-40 level, risk of asthma, and lung function.	CHI3L1	G	Variations of CHI3L1, levels of the encoded glycoprotein YKL-40 and prediction of fatal and non-fatal ischemic stroke.	Rathcke CN, Thomsen SB, Linneberg A, Vestergaard H.	2012	22937056	PMC3427346		10.1371/journal.pone.0043498	retained_intron		1	203148059	203155877	PMID:18403759	CHI3L1		chitinase 3-like 1 (cartilage glycoprotein-39) [Source:HGNC Symbol;Acc:1932]	protein_coding	1116	54.78	5		0.7488	0.6801	0.8589	0.8278	0.8571	0.7281	0.7749	0.7382	CHI3L1
ENSG00000133048	rs4950928	dbSNP	Variants (including SNPs and indels) imported from dbSNP	1	203155882	203155882	1	G/A/C/T	1000Genomes,Cited,Frequency,HapMap,Phenotype_or_Disease	C	G	risk factor		GWAS	PMID:18403759	Effect of variation in CHI3L1 on serum YKL-40 level, risk of asthma, and lung function.	CHI3L1	G	YKL-40-gene polymorphism affects acute cellular rejection and fibrosis progression after transplantation for hepatitis C virus-induced liver disease.	Eurich D, Neumann UP, Boas-Knoop S, Neuhaus R, Kiessling A, Yahyazadeh A, Trautwein C, Wasmuth H, Puhl G, Neuhaus P, Bahra M.	2013	22989351			10.1111/j.1440-1746.2012.07270.x	protein_coding		1	203148059	203155877	PMID:18403759	CHI3L1		chitinase 3-like 1 (cartilage glycoprotein-39) [Source:HGNC Symbol;Acc:1932]	protein_coding	1116	54.78	5		0.7488	0.6801	0.8589	0.8278	0.8571	0.7281	0.7749	0.7382	CHI3L1
ENSG00000133048	rs4950928	dbSNP	Variants (including SNPs and indels) imported from dbSNP	1	203155882	203155882	1	G/A/C/T	1000Genomes,Cited,Frequency,HapMap,Phenotype_or_Disease	C	G	risk factor					CHI3L1	C	The Association between genetic variations of CHI3L1, levels of the encoded glycoprotein YKL-40 and the lipid profile in a Danish population.	Thomsen SB, Rathcke CN, Skaaby T, Linneberg A, Vestergaard H.	2012	23071724	PMC3465269		10.1371/journal.pone.0047094	retained_intron		1	203148059	203155877		CHI3L1		chitinase 3-like 1 (cartilage glycoprotein-39) [Source:HGNC Symbol;Acc:1932]	protein_coding	1116	54.78	5		0.7488	0.6801	0.8589	0.8278	0.8571	0.7281	0.7749	0.7382	CHI3L1
ENSG00000133048	rs4950928	dbSNP	Variants (including SNPs and indels) imported from dbSNP	1	203155882	203155882	1	G/A/C/T	1000Genomes,Cited,Frequency,HapMap,Phenotype_or_Disease	C	G	risk factor					CHI3L1	C	Association of CHI3L1 in African-Americans with prior history of asthma exacerbations and stress.	Ortega H, Prazma C, Suruki RY, Li H, Anderson WH.	2013	23190377			10.3109/02770903.2012.733991	protein_coding		1	203148059	203155877		CHI3L1		chitinase 3-like 1 (cartilage glycoprotein-39) [Source:HGNC Symbol;Acc:1932]	protein_coding	1116	54.78	5		0.7488	0.6801	0.8589	0.8278	0.8571	0.7281	0.7749	0.7382	CHI3L1
ENSG00000133048	rs4950928	dbSNP	Variants (including SNPs and indels) imported from dbSNP	1	203155882	203155882	1	G/A/C/T	1000Genomes,Cited,Frequency,HapMap,Phenotype_or_Disease	C	G	risk factor			MIM:601525		CHI3L1	1	The Association between genetic variations of CHI3L1, levels of the encoded glycoprotein YKL-40 and the lipid profile in a Danish population.	Thomsen SB, Rathcke CN, Skaaby T, Linneberg A, Vestergaard H.	2012	23071724	PMC3465269		10.1371/journal.pone.0047094	retained_intron		1	203148059	203155877	MIM:601525	CHI3L1		chitinase 3-like 1 (cartilage glycoprotein-39) [Source:HGNC Symbol;Acc:1932]	protein_coding	1116	54.78	5		0.7488	0.6801	0.8589	0.8278	0.8571	0.7281	0.7749	0.7382	CHI3L1
ENSG00000133048	rs4950928	dbSNP	Variants (including SNPs and indels) imported from dbSNP	1	203155882	203155882	1	G/A/C/T	1000Genomes,Cited,Frequency,HapMap,Phenotype_or_Disease	C	G	risk factor		GWAS	PMID:18403759	Effect of variation in CHI3L1 on serum YKL-40 level, risk of asthma, and lung function.	CHI3L1	G	Association of CHI3L1 in African-Americans with prior history of asthma exacerbations and stress.	Ortega H, Prazma C, Suruki RY, Li H, Anderson WH.	2013	23190377			10.3109/02770903.2012.733991	retained_intron		1	203148059	203155877	PMID:18403759	CHI3L1		chitinase 3-like 1 (cartilage glycoprotein-39) [Source:HGNC Symbol;Acc:1932]	protein_coding	1116	54.78	5		0.7488	0.6801	0.8589	0.8278	0.8571	0.7281	0.7749	0.7382	CHI3L1
ENSG00000133048	rs4950928	dbSNP	Variants (including SNPs and indels) imported from dbSNP	1	203155882	203155882	1	G/A/C/T	1000Genomes,Cited,Frequency,HapMap,Phenotype_or_Disease	C	G	risk factor			MIM:601525		CHI3L1	1	Genetic Variants in CHIA and CHI3L1 Are Associated with the IgE Response to the Ascaris Resistance Marker ABA-1 and the Birch Pollen Allergen Bet v 1.	Acevedo N, Bornacelly A, Mercado D, Unneberg P, Mittermann I, Valenta R, Kennedy M, Scheynius A, Caraballo L.	2016	27977724	PMC5157985			retained_intron		1	203148059	203155877	MIM:601525	CHI3L1		chitinase 3-like 1 (cartilage glycoprotein-39) [Source:HGNC Symbol;Acc:1932]	protein_coding	1116	54.78	5		0.7488	0.6801	0.8589	0.8278	0.8571	0.7281	0.7749	0.7382	CHI3L1
ENSG00000133048	rs4950928	dbSNP	Variants (including SNPs and indels) imported from dbSNP	1	203155882	203155882	1	G/A/C/T	1000Genomes,Cited,Frequency,HapMap,Phenotype_or_Disease	C	G	risk factor		GWAS	PMID:18403759	Effect of variation in CHI3L1 on serum YKL-40 level, risk of asthma, and lung function.	CHI3L1	G	The Association between genetic variations of CHI3L1, levels of the encoded glycoprotein YKL-40 and the lipid profile in a Danish population.	Thomsen SB, Rathcke CN, Skaaby T, Linneberg A, Vestergaard H.	2012	23071724	PMC3465269		10.1371/journal.pone.0047094	retained_intron		1	203148059	203155877	PMID:18403759	CHI3L1		chitinase 3-like 1 (cartilage glycoprotein-39) [Source:HGNC Symbol;Acc:1932]	protein_coding	1116	54.78	5		0.7488	0.6801	0.8589	0.8278	0.8571	0.7281	0.7749	0.7382	CHI3L1
ENSG00000133048	rs4950928	dbSNP	Variants (including SNPs and indels) imported from dbSNP	1	203155882	203155882	1	G/A/C/T	1000Genomes,Cited,Frequency,HapMap,Phenotype_or_Disease	C	G	risk factor					CHI3L1	C	Functional variants in the promoter region of Chitinase 3-like 1 (CHI3L1) and susceptibility to schizophrenia.	Zhao X, Tang R, Gao B, Shi Y, Zhou J, Guo S, Zhang J, Wang Y, Tang W, Meng J, Li S, Wang H, Ma G, Lin C, Xiao Y, Feng G, Lin Z, Zhu S, Xing Y, Sang H, St Clair D, He L.	2007	17160890	PMC1785314	ELSS0002929707609173	10.1086/510438	retained_intron		1	203148059	203155877		CHI3L1		chitinase 3-like 1 (cartilage glycoprotein-39) [Source:HGNC Symbol;Acc:1932]	protein_coding	1116	54.78	5		0.7488	0.6801	0.8589	0.8278	0.8571	0.7281	0.7749	0.7382	CHI3L1
ENSG00000133048	rs4950928	dbSNP	Variants (including SNPs and indels) imported from dbSNP	1	203155882	203155882	1	G/A/C/T	1000Genomes,Cited,Frequency,HapMap,Phenotype_or_Disease	C	G	risk factor					CHI3L1	C	The chitinase-like protein YKL-40: a possible biomarker of inflammation and airway remodeling in severe pediatric asthma.	Konradsen JR, James A, Nordlund B, Reinius LE, S√∂derh√§ll C, Mel√©n E, Wheelock AM, L√∂drup Carlsen KC, Lidegran M, Verhoek M, Boot RG, Dahl√©n B, Dahl√©n SE, Hedlin G.	2013	23628340			10.1016/j.jaci.2013.03.003	protein_coding		1	203148059	203155877		CHI3L1		chitinase 3-like 1 (cartilage glycoprotein-39) [Source:HGNC Symbol;Acc:1932]	protein_coding	1116	54.78	5		0.7488	0.6801	0.8589	0.8278	0.8571	0.7281	0.7749	0.7382	CHI3L1
ENSG00000133048	rs4950928	dbSNP	Variants (including SNPs and indels) imported from dbSNP	1	203155882	203155882	1	G/A/C/T	1000Genomes,Cited,Frequency,HapMap,Phenotype_or_Disease	C	G	risk factor		GWAS	PMID:18403759	Effect of variation in CHI3L1 on serum YKL-40 level, risk of asthma, and lung function.	CHI3L1	G	11th Meeting of the Irish Society of Human Genetics, Friday 12th September 2008.		2009	NA	PMC2629028			protein_coding		1	203148059	203155877	PMID:18403759	CHI3L1		chitinase 3-like 1 (cartilage glycoprotein-39) [Source:HGNC Symbol;Acc:1932]	protein_coding	1116	54.78	5		0.7488	0.6801	0.8589	0.8278	0.8571	0.7281	0.7749	0.7382	CHI3L1
ENSG00000133048	rs4950928	dbSNP	Variants (including SNPs and indels) imported from dbSNP	1	203155882	203155882	1	G/A/C/T	1000Genomes,Cited,Frequency,HapMap,Phenotype_or_Disease	C	G	risk factor			MIM:601525		CHI3L1	1	The chitinase-like protein YKL-40: a possible biomarker of inflammation and airway remodeling in severe pediatric asthma.	Konradsen JR, James A, Nordlund B, Reinius LE, S√∂derh√§ll C, Mel√©n E, Wheelock AM, L√∂drup Carlsen KC, Lidegran M, Verhoek M, Boot RG, Dahl√©n B, Dahl√©n SE, Hedlin G.	2013	23628340			10.1016/j.jaci.2013.03.003	protein_coding		1	203148059	203155877	MIM:601525	CHI3L1		chitinase 3-like 1 (cartilage glycoprotein-39) [Source:HGNC Symbol;Acc:1932]	protein_coding	1116	54.78	5		0.7488	0.6801	0.8589	0.8278	0.8571	0.7281	0.7749	0.7382	CHI3L1
ENSG00000133048	rs4950928	dbSNP	Variants (including SNPs and indels) imported from dbSNP	1	203155882	203155882	1	G/A/C/T	1000Genomes,Cited,Frequency,HapMap,Phenotype_or_Disease	C	G	risk factor		GWAS	PMID:18403759	Effect of variation in CHI3L1 on serum YKL-40 level, risk of asthma, and lung function.	CHI3L1	G	The chitinase-like protein YKL-40: a possible biomarker of inflammation and airway remodeling in severe pediatric asthma.	Konradsen JR, James A, Nordlund B, Reinius LE, S√∂derh√§ll C, Mel√©n E, Wheelock AM, L√∂drup Carlsen KC, Lidegran M, Verhoek M, Boot RG, Dahl√©n B, Dahl√©n SE, Hedlin G.	2013	23628340			10.1016/j.jaci.2013.03.003	protein_coding		1	203148059	203155877	PMID:18403759	CHI3L1		chitinase 3-like 1 (cartilage glycoprotein-39) [Source:HGNC Symbol;Acc:1932]	protein_coding	1116	54.78	5		0.7488	0.6801	0.8589	0.8278	0.8571	0.7281	0.7749	0.7382	CHI3L1
ENSG00000133048	rs4950928	dbSNP	Variants (including SNPs and indels) imported from dbSNP	1	203155882	203155882	1	G/A/C/T	1000Genomes,Cited,Frequency,HapMap,Phenotype_or_Disease	C	G	risk factor					CHI3L1	C	Association of polymorphisms of the CHI3L1 gene with asthma and atopy: a populations-based study of 6514 Danish adults.	Rathcke CN, Holmkvist J, Husmoen LL, Hansen T, Pedersen O, Vestergaard H, Linneberg A.	2009	19568425	PMC2699472	PMC2699472	10.1371/journal.pone.0006106	protein_coding		1	203148059	203155877		CHI3L1		chitinase 3-like 1 (cartilage glycoprotein-39) [Source:HGNC Symbol;Acc:1932]	protein_coding	1116	54.78	5		0.7488	0.6801	0.8589	0.8278	0.8571	0.7281	0.7749	0.7382	CHI3L1
ENSG00000133048	rs4950928	dbSNP	Variants (including SNPs and indels) imported from dbSNP	1	203155882	203155882	1	G/A/C/T	1000Genomes,Cited,Frequency,HapMap,Phenotype_or_Disease	C	G	risk factor					CHI3L1	C	Promoter polymorphisms in the chitinase 3-like 1 gene influence the serum concentration of YKL-40 in Danish patients with rheumatoid arthritis and in healthy subjects.	Nielsen KR, Steffensen R, Boegsted M, Baech J, Lundbye-Christensen S, Hetland ML, Krintel SB, Johnsen HE, Nyegaard M, Johansen JS.	2011	21714862	PMC3218924	PMC3218924	10.1186/ar3391	retained_intron		1	203148059	203155877		CHI3L1		chitinase 3-like 1 (cartilage glycoprotein-39) [Source:HGNC Symbol;Acc:1932]	protein_coding	1116	54.78	5		0.7488	0.6801	0.8589	0.8278	0.8571	0.7281	0.7749	0.7382	CHI3L1
ENSG00000133048	rs4950928	dbSNP	Variants (including SNPs and indels) imported from dbSNP	1	203155882	203155882	1	G/A/C/T	1000Genomes,Cited,Frequency,HapMap,Phenotype_or_Disease	C	G	risk factor					CHI3L1	C	Promoter polymorphisms in the chitinase 3-like 1 gene influence the serum concentration of YKL-40 in Danish patients with rheumatoid arthritis and in healthy subjects.	Nielsen KR, Steffensen R, Boegsted M, Baech J, Lundbye-Christensen S, Hetland ML, Krintel SB, Johnsen HE, Nyegaard M, Johansen JS.	2011	21714862	PMC3218924	PMC3218924	10.1186/ar3391	protein_coding		1	203148059	203155877		CHI3L1		chitinase 3-like 1 (cartilage glycoprotein-39) [Source:HGNC Symbol;Acc:1932]	protein_coding	1116	54.78	5		0.7488	0.6801	0.8589	0.8278	0.8571	0.7281	0.7749	0.7382	CHI3L1
ENSG00000133048	rs4950928	dbSNP	Variants (including SNPs and indels) imported from dbSNP	1	203155882	203155882	1	G/A/C/T	1000Genomes,Cited,Frequency,HapMap,Phenotype_or_Disease	C	G	risk factor			MIM:601525		CHI3L1	1	Plasma YKL-40 and CHI3L1 in systemic inflammation and sepsis-experience from two prospective cohorts.	Kornblit B, Hellemann D, Munthe-Fog L, Bonde J, Str√∏m JJ, Madsen HO, Johansen JS, Garred P.	2013	23706599			10.1016/j.imbio.2013.04.010	protein_coding		1	203148059	203155877	MIM:601525	CHI3L1		chitinase 3-like 1 (cartilage glycoprotein-39) [Source:HGNC Symbol;Acc:1932]	protein_coding	1116	54.78	5		0.7488	0.6801	0.8589	0.8278	0.8571	0.7281	0.7749	0.7382	CHI3L1
ENSG00000133048	rs4950928	dbSNP	Variants (including SNPs and indels) imported from dbSNP	1	203155882	203155882	1	G/A/C/T	1000Genomes,Cited,Frequency,HapMap,Phenotype_or_Disease	C	G	risk factor			MIM:601525		CHI3L1	1	Promoter polymorphisms in the chitinase 3-like 1 gene influence the serum concentration of YKL-40 in Danish patients with rheumatoid arthritis and in healthy subjects.	Nielsen KR, Steffensen R, Boegsted M, Baech J, Lundbye-Christensen S, Hetland ML, Krintel SB, Johnsen HE, Nyegaard M, Johansen JS.	2011	21714862	PMC3218924	PMC3218924	10.1186/ar3391	protein_coding		1	203148059	203155877	MIM:601525	CHI3L1		chitinase 3-like 1 (cartilage glycoprotein-39) [Source:HGNC Symbol;Acc:1932]	protein_coding	1116	54.78	5		0.7488	0.6801	0.8589	0.8278	0.8571	0.7281	0.7749	0.7382	CHI3L1
ENSG00000133048	rs4950928	dbSNP	Variants (including SNPs and indels) imported from dbSNP	1	203155882	203155882	1	G/A/C/T	1000Genomes,Cited,Frequency,HapMap,Phenotype_or_Disease	C	G	risk factor			MIM:601525		CHI3L1	1	Plasma levels of the proinflammatory chitin-binding glycoprotein YKL-40, variation in the chitinase 3-like 1 gene (CHI3L1), and incident cardiovascular events.	Ridker PM, Chasman DI, Rose L, Loscalzo J, Elias JA.	2014	24958781	PMC4309091			retained_intron		1	203148059	203155877	MIM:601525	CHI3L1		chitinase 3-like 1 (cartilage glycoprotein-39) [Source:HGNC Symbol;Acc:1932]	protein_coding	1116	54.78	5		0.7488	0.6801	0.8589	0.8278	0.8571	0.7281	0.7749	0.7382	CHI3L1
ENSG00000133048	rs4950928	dbSNP	Variants (including SNPs and indels) imported from dbSNP	1	203155882	203155882	1	G/A/C/T	1000Genomes,Cited,Frequency,HapMap,Phenotype_or_Disease	C	G	risk factor			MIM:601525		CHI3L1	1	Plasma levels of the proinflammatory chitin-binding glycoprotein YKL-40, variation in the chitinase 3-like 1 gene (CHI3L1), and incident cardiovascular events.	Ridker PM, Chasman DI, Rose L, Loscalzo J, Elias JA.	2014	24958781	PMC4309091			protein_coding		1	203148059	203155877	MIM:601525	CHI3L1		chitinase 3-like 1 (cartilage glycoprotein-39) [Source:HGNC Symbol;Acc:1932]	protein_coding	1116	54.78	5		0.7488	0.6801	0.8589	0.8278	0.8571	0.7281	0.7749	0.7382	CHI3L1
ENSG00000133048	rs4950928	dbSNP	Variants (including SNPs and indels) imported from dbSNP	1	203155882	203155882	1	G/A/C/T	1000Genomes,Cited,Frequency,HapMap,Phenotype_or_Disease	C	G	risk factor			MIM:601525		CHI3L1	1	Effect of variation in CHI3L1 on serum YKL-40 level, risk of asthma, and lung function.	Ober C, Tan Z, Sun Y, Possick JD, Pan L, Nicolae R, Radford S, Parry RR, Heinzmann A, Deichmann KA, Lester LA, Gern JE, Lemanske RF, Nicolae DL, Elias JA, Chupp GL.	2008	18403759	PMC2629486		10.1056/nejmoa0708801	retained_intron		1	203148059	203155877	MIM:601525	CHI3L1		chitinase 3-like 1 (cartilage glycoprotein-39) [Source:HGNC Symbol;Acc:1932]	protein_coding	1116	54.78	5		0.7488	0.6801	0.8589	0.8278	0.8571	0.7281	0.7749	0.7382	CHI3L1
ENSG00000133048	rs4950928	dbSNP	Variants (including SNPs and indels) imported from dbSNP	1	203155882	203155882	1	G/A/C/T	1000Genomes,Cited,Frequency,HapMap,Phenotype_or_Disease	C	G	risk factor					CHI3L1	C	Correlation of chitinase 3-like 1 single nucleotide polymorphisms and haplotypes with uterine cervical cancer in Taiwanese women.	Lin YS, Liu YF, Chou YE, Yang SF, Chien MH, Wu CH, Chou CH, Cheng CW, Wang PH.	2014	25203433	PMC4159225		10.1371/journal.pone.0104038	protein_coding		1	203148059	203155877		CHI3L1		chitinase 3-like 1 (cartilage glycoprotein-39) [Source:HGNC Symbol;Acc:1932]	protein_coding	1116	54.78	5		0.7488	0.6801	0.8589	0.8278	0.8571	0.7281	0.7749	0.7382	CHI3L1
ENSG00000133048	rs4950928	dbSNP	Variants (including SNPs and indels) imported from dbSNP	1	203155882	203155882	1	G/A/C/T	1000Genomes,Cited,Frequency,HapMap,Phenotype_or_Disease	C	G	risk factor		GWAS	PMID:18403759	Effect of variation in CHI3L1 on serum YKL-40 level, risk of asthma, and lung function.	CHI3L1	G	Effect of variation in CHI3L1 on serum YKL-40 level, risk of asthma, and lung function.	Ober C, Tan Z, Sun Y, Possick JD, Pan L, Nicolae R, Radford S, Parry RR, Heinzmann A, Deichmann KA, Lester LA, Gern JE, Lemanske RF, Nicolae DL, Elias JA, Chupp GL.	2008	18403759	PMC2629486		10.1056/nejmoa0708801	retained_intron		1	203148059	203155877	PMID:18403759	CHI3L1		chitinase 3-like 1 (cartilage glycoprotein-39) [Source:HGNC Symbol;Acc:1932]	protein_coding	1116	54.78	5		0.7488	0.6801	0.8589	0.8278	0.8571	0.7281	0.7749	0.7382	CHI3L1
ENSG00000133048	rs4950928	dbSNP	Variants (including SNPs and indels) imported from dbSNP	1	203155882	203155882	1	G/A/C/T	1000Genomes,Cited,Frequency,HapMap,Phenotype_or_Disease	C	G	risk factor					CHI3L1	C	YKL-40 and genetic status of CHI3L1 in a large group of asthmatics.	Hansen JW, Thomsen SF, Porsbjerg C, Rasmussen LM, Harmsen L, Johansen JS, Backer V.	2015	26672955	PMC4653313			retained_intron		1	203148059	203155877		CHI3L1		chitinase 3-like 1 (cartilage glycoprotein-39) [Source:HGNC Symbol;Acc:1932]	protein_coding	1116	54.78	5		0.7488	0.6801	0.8589	0.8278	0.8571	0.7281	0.7749	0.7382	CHI3L1
ENSG00000133048	rs4950928	dbSNP	Variants (including SNPs and indels) imported from dbSNP	1	203155882	203155882	1	G/A/C/T	1000Genomes,Cited,Frequency,HapMap,Phenotype_or_Disease	C	G	risk factor					CHI3L1	C	Variation in CHI3LI in relation to type 2 diabetes and related quantitative traits.	Rathcke CN, Holmkvist J, J√∏rgensen T, Borch-Johnsen K, Hansen T, Pedersen OB, Vestergaard H.	2009	19421404	PMC2674946	PMC2674946	10.1371/journal.pone.0005469	protein_coding		1	203148059	203155877		CHI3L1		chitinase 3-like 1 (cartilage glycoprotein-39) [Source:HGNC Symbol;Acc:1932]	protein_coding	1116	54.78	5		0.7488	0.6801	0.8589	0.8278	0.8571	0.7281	0.7749	0.7382	CHI3L1
ENSG00000133048	rs4950928	dbSNP	Variants (including SNPs and indels) imported from dbSNP	1	203155882	203155882	1	G/A/C/T	1000Genomes,Cited,Frequency,HapMap,Phenotype_or_Disease	C	G	risk factor			MIM:601525		CHI3L1	1	The chitinase and chitinase-like proteins: a review of genetic and functional studies in asthma and immune-mediated diseases.	Ober C, Chupp GL.	2009	19644363	PMC3018778			protein_coding		1	203148059	203155877	MIM:601525	CHI3L1		chitinase 3-like 1 (cartilage glycoprotein-39) [Source:HGNC Symbol;Acc:1932]	protein_coding	1116	54.78	5		0.7488	0.6801	0.8589	0.8278	0.8571	0.7281	0.7749	0.7382	CHI3L1
ENSG00000133048	rs4950928	dbSNP	Variants (including SNPs and indels) imported from dbSNP	1	203155882	203155882	1	G/A/C/T	1000Genomes,Cited,Frequency,HapMap,Phenotype_or_Disease	C	G	risk factor			MIM:601525		CHI3L1	1	Variation in CHI3LI in relation to type 2 diabetes and related quantitative traits.	Rathcke CN, Holmkvist J, J√∏rgensen T, Borch-Johnsen K, Hansen T, Pedersen OB, Vestergaard H.	2009	19421404	PMC2674946	PMC2674946	10.1371/journal.pone.0005469	retained_intron		1	203148059	203155877	MIM:601525	CHI3L1		chitinase 3-like 1 (cartilage glycoprotein-39) [Source:HGNC Symbol;Acc:1932]	protein_coding	1116	54.78	5		0.7488	0.6801	0.8589	0.8278	0.8571	0.7281	0.7749	0.7382	CHI3L1
ENSG00000133048	rs4950928	dbSNP	Variants (including SNPs and indels) imported from dbSNP	1	203155882	203155882	1	G/A/C/T	1000Genomes,Cited,Frequency,HapMap,Phenotype_or_Disease	C	G	risk factor		GWAS	PMID:18403759	Effect of variation in CHI3L1 on serum YKL-40 level, risk of asthma, and lung function.	CHI3L1	G	The chitinase and chitinase-like proteins: a review of genetic and functional studies in asthma and immune-mediated diseases.	Ober C, Chupp GL.	2009	19644363	PMC3018778			protein_coding		1	203148059	203155877	PMID:18403759	CHI3L1		chitinase 3-like 1 (cartilage glycoprotein-39) [Source:HGNC Symbol;Acc:1932]	protein_coding	1116	54.78	5		0.7488	0.6801	0.8589	0.8278	0.8571	0.7281	0.7749	0.7382	CHI3L1
ENSG00000133048	rs4950928	dbSNP	Variants (including SNPs and indels) imported from dbSNP	1	203155882	203155882	1	G/A/C/T	1000Genomes,Cited,Frequency,HapMap,Phenotype_or_Disease	C	G	risk factor					CHI3L1	C	A functional variation in CHI3L1 is associated with severity of liver fibrosis and YKL-40 serum levels in chronic hepatitis C infection.	Berres ML, Papen S, Pauels K, Schmitz P, Zaldivar MM, Hellerbrand C, Mueller T, Berg T, Weiskirchen R, Trautwein C, Wasmuth HE.	2009	19070929		ELSS0168827808007630	10.1016/j.jhep.2008.09.016	retained_intron		1	203148059	203155877		CHI3L1		chitinase 3-like 1 (cartilage glycoprotein-39) [Source:HGNC Symbol;Acc:1932]	protein_coding	1116	54.78	5		0.7488	0.6801	0.8589	0.8278	0.8571	0.7281	0.7749	0.7382	CHI3L1
ENSG00000133048	rs4950928	dbSNP	Variants (including SNPs and indels) imported from dbSNP	1	203155882	203155882	1	G/A/C/T	1000Genomes,Cited,Frequency,HapMap,Phenotype_or_Disease	C	G	risk factor					CHI3L1	C	A functional variation in CHI3L1 is associated with severity of liver fibrosis and YKL-40 serum levels in chronic hepatitis C infection.	Berres ML, Papen S, Pauels K, Schmitz P, Zaldivar MM, Hellerbrand C, Mueller T, Berg T, Weiskirchen R, Trautwein C, Wasmuth HE.	2009	19070929		ELSS0168827808007630	10.1016/j.jhep.2008.09.016	protein_coding		1	203148059	203155877		CHI3L1		chitinase 3-like 1 (cartilage glycoprotein-39) [Source:HGNC Symbol;Acc:1932]	protein_coding	1116	54.78	5		0.7488	0.6801	0.8589	0.8278	0.8571	0.7281	0.7749	0.7382	CHI3L1
ENSG00000133048	rs4950928	dbSNP	Variants (including SNPs and indels) imported from dbSNP	1	203155882	203155882	1	G/A/C/T	1000Genomes,Cited,Frequency,HapMap,Phenotype_or_Disease	C	G	risk factor		GWAS	PMID:18403759	Effect of variation in CHI3L1 on serum YKL-40 level, risk of asthma, and lung function.	CHI3L1	G	CHI3L1 polymorphisms, cord blood YKL-40 levels and later asthma development.	Usemann J, Frey U, Mack I, Schmidt A, Gorlanova O, R√∂√∂sli M, Hartl D, Latzin P.	2016	27193312	PMC4870763		10.1186/s12890-016-0239-8	retained_intron		1	203148059	203155877	PMID:18403759	CHI3L1		chitinase 3-like 1 (cartilage glycoprotein-39) [Source:HGNC Symbol;Acc:1932]	protein_coding	1116	54.78	5		0.7488	0.6801	0.8589	0.8278	0.8571	0.7281	0.7749	0.7382	CHI3L1
ENSG00000133048	rs4950928	dbSNP	Variants (including SNPs and indels) imported from dbSNP	1	203155882	203155882	1	G/A/C/T	1000Genomes,Cited,Frequency,HapMap,Phenotype_or_Disease	C	G	risk factor		GWAS	PMID:18403759	Effect of variation in CHI3L1 on serum YKL-40 level, risk of asthma, and lung function.	CHI3L1	G	CHI3L1 polymorphisms, cord blood YKL-40 levels and later asthma development.	Usemann J, Frey U, Mack I, Schmidt A, Gorlanova O, R√∂√∂sli M, Hartl D, Latzin P.	2016	27193312	PMC4870763		10.1186/s12890-016-0239-8	protein_coding		1	203148059	203155877	PMID:18403759	CHI3L1		chitinase 3-like 1 (cartilage glycoprotein-39) [Source:HGNC Symbol;Acc:1932]	protein_coding	1116	54.78	5		0.7488	0.6801	0.8589	0.8278	0.8571	0.7281	0.7749	0.7382	CHI3L1
ENSG00000133048	rs4950928	dbSNP	Variants (including SNPs and indels) imported from dbSNP	1	203155882	203155882	1	G/A/C/T	1000Genomes,Cited,Frequency,HapMap,Phenotype_or_Disease	C	G	risk factor					CHI3L1	C	A promoter polymorphism -2122C>T of CHI3L1 is associated with serum low density lipoprotein cholesterol level in Korean subjects.	Lee H, Kang R, Jee SH, Yoon Y.	2010	20674561		ELSS0009912010003322	10.1016/j.clinbiochem.2010.07.017	retained_intron		1	203148059	203155877		CHI3L1		chitinase 3-like 1 (cartilage glycoprotein-39) [Source:HGNC Symbol;Acc:1932]	protein_coding	1116	54.78	5		0.7488	0.6801	0.8589	0.8278	0.8571	0.7281	0.7749	0.7382	CHI3L1
ENSG00000133048	rs4950928	dbSNP	Variants (including SNPs and indels) imported from dbSNP	1	203155882	203155882	1	G/A/C/T	1000Genomes,Cited,Frequency,HapMap,Phenotype_or_Disease	C	G	risk factor					CHI3L1	C	A promoter polymorphism -2122C>T of CHI3L1 is associated with serum low density lipoprotein cholesterol level in Korean subjects.	Lee H, Kang R, Jee SH, Yoon Y.	2010	20674561		ELSS0009912010003322	10.1016/j.clinbiochem.2010.07.017	protein_coding		1	203148059	203155877		CHI3L1		chitinase 3-like 1 (cartilage glycoprotein-39) [Source:HGNC Symbol;Acc:1932]	protein_coding	1116	54.78	5		0.7488	0.6801	0.8589	0.8278	0.8571	0.7281	0.7749	0.7382	CHI3L1
ENSG00000133048	rs4950928	dbSNP	Variants (including SNPs and indels) imported from dbSNP	1	203155882	203155882	1	G/A/C/T	1000Genomes,Cited,Frequency,HapMap,Phenotype_or_Disease	C	G	risk factor			MIM:601525		CHI3L1	1	A promoter polymorphism -2122C>T of CHI3L1 is associated with serum low density lipoprotein cholesterol level in Korean subjects.	Lee H, Kang R, Jee SH, Yoon Y.	2010	20674561		ELSS0009912010003322	10.1016/j.clinbiochem.2010.07.017	retained_intron		1	203148059	203155877	MIM:601525	CHI3L1		chitinase 3-like 1 (cartilage glycoprotein-39) [Source:HGNC Symbol;Acc:1932]	protein_coding	1116	54.78	5		0.7488	0.6801	0.8589	0.8278	0.8571	0.7281	0.7749	0.7382	CHI3L1
ENSG00000133048	rs4950928	dbSNP	Variants (including SNPs and indels) imported from dbSNP	1	203155882	203155882	1	G/A/C/T	1000Genomes,Cited,Frequency,HapMap,Phenotype_or_Disease	C	G	risk factor			MIM:601525		CHI3L1	1	A promoter polymorphism -2122C>T of CHI3L1 is associated with serum low density lipoprotein cholesterol level in Korean subjects.	Lee H, Kang R, Jee SH, Yoon Y.	2010	20674561		ELSS0009912010003322	10.1016/j.clinbiochem.2010.07.017	protein_coding		1	203148059	203155877	MIM:601525	CHI3L1		chitinase 3-like 1 (cartilage glycoprotein-39) [Source:HGNC Symbol;Acc:1932]	protein_coding	1116	54.78	5		0.7488	0.6801	0.8589	0.8278	0.8571	0.7281	0.7749	0.7382	CHI3L1
ENSG00000133048	rs4950928	dbSNP	Variants (including SNPs and indels) imported from dbSNP	1	203155882	203155882	1	G/A/C/T	1000Genomes,Cited,Frequency,HapMap,Phenotype_or_Disease	C	G	risk factor					CHI3L1	C	Variations of CHI3L1, levels of the encoded glycoprotein YKL-40 and prediction of fatal and non-fatal ischemic stroke.	Rathcke CN, Thomsen SB, Linneberg A, Vestergaard H.	2012	22937056	PMC3427346		10.1371/journal.pone.0043498	retained_intron		1	203148059	203155877		CHI3L1		chitinase 3-like 1 (cartilage glycoprotein-39) [Source:HGNC Symbol;Acc:1932]	protein_coding	1116	54.78	5		0.7488	0.6801	0.8589	0.8278	0.8571	0.7281	0.7749	0.7382	CHI3L1
ENSG00000133048	rs4950928	dbSNP	Variants (including SNPs and indels) imported from dbSNP	1	203155882	203155882	1	G/A/C/T	1000Genomes,Cited,Frequency,HapMap,Phenotype_or_Disease	C	G	risk factor					CHI3L1	C	Observational and genetic plasma YKL-40 and cancer in 96,099 individuals from the general population.	Kjaergaard AD, Nordestgaard BG, Johansen JS, Bojesen SE.	2015	26095694			10.1002/ijc.29638	retained_intron		1	203148059	203155877		CHI3L1		chitinase 3-like 1 (cartilage glycoprotein-39) [Source:HGNC Symbol;Acc:1932]	protein_coding	1116	54.78	5		0.7488	0.6801	0.8589	0.8278	0.8571	0.7281	0.7749	0.7382	CHI3L1
ENSG00000133048	rs4950928	dbSNP	Variants (including SNPs and indels) imported from dbSNP	1	203155882	203155882	1	G/A/C/T	1000Genomes,Cited,Frequency,HapMap,Phenotype_or_Disease	C	G	risk factor					CHI3L1	C	Observational and genetic plasma YKL-40 and cancer in 96,099 individuals from the general population.	Kjaergaard AD, Nordestgaard BG, Johansen JS, Bojesen SE.	2015	26095694			10.1002/ijc.29638	protein_coding		1	203148059	203155877		CHI3L1		chitinase 3-like 1 (cartilage glycoprotein-39) [Source:HGNC Symbol;Acc:1932]	protein_coding	1116	54.78	5		0.7488	0.6801	0.8589	0.8278	0.8571	0.7281	0.7749	0.7382	CHI3L1
ENSG00000133048	rs4950928	dbSNP	Variants (including SNPs and indels) imported from dbSNP	1	203155882	203155882	1	G/A/C/T	1000Genomes,Cited,Frequency,HapMap,Phenotype_or_Disease	C	G	risk factor		GWAS	PMID:18403759	Effect of variation in CHI3L1 on serum YKL-40 level, risk of asthma, and lung function.	CHI3L1	G	The chitinase 3-like 1 gene and schizophrenia: evidence from a multi-center case-control study and meta-analysis.	Ohi K, Hashimoto R, Yasuda Y, Yoshida T, Takahashi H, Iike N, Iwase M, Kamino K, Ishii R, Kazui H, Fukumoto M, Takamura H, Yamamori H, Azechi M, Ikezawa K, Tanimukai H, Tagami S, Morihara T, Okochi M, Yamada K, Numata S, Ikeda M, Tanaka T, Kudo T, Ueno S,	2010	20051317		ELSS0920996409005921	10.1016/j.schres.2009.12.002	retained_intron		1	203148059	203155877	PMID:18403759	CHI3L1		chitinase 3-like 1 (cartilage glycoprotein-39) [Source:HGNC Symbol;Acc:1932]	protein_coding	1116	54.78	5		0.7488	0.6801	0.8589	0.8278	0.8571	0.7281	0.7749	0.7382	CHI3L1
ENSG00000133048	rs4950928	dbSNP	Variants (including SNPs and indels) imported from dbSNP	1	203155882	203155882	1	G/A/C/T	1000Genomes,Cited,Frequency,HapMap,Phenotype_or_Disease	C	G	risk factor					CHI3L1	C	A polymorphism associated with increased levels of YKL-40 and the risk of early onset of lone atrial fibrillation.	Henningsen KM, Olesen MS, Sajadieh G, Haunsoe S, Svendsen JH.	2013	23279705	PMC3554423			protein_coding		1	203148059	203155877		CHI3L1		chitinase 3-like 1 (cartilage glycoprotein-39) [Source:HGNC Symbol;Acc:1932]	protein_coding	1116	54.78	5		0.7488	0.6801	0.8589	0.8278	0.8571	0.7281	0.7749	0.7382	CHI3L1
ENSG00000133048	rs4950928	dbSNP	Variants (including SNPs and indels) imported from dbSNP	1	203155882	203155882	1	G/A/C/T	1000Genomes,Cited,Frequency,HapMap,Phenotype_or_Disease	C	G	risk factor			MIM:601525		CHI3L1	1	A polymorphism associated with increased levels of YKL-40 and the risk of early onset of lone atrial fibrillation.	Henningsen KM, Olesen MS, Sajadieh G, Haunsoe S, Svendsen JH.	2013	23279705	PMC3554423			retained_intron		1	203148059	203155877	MIM:601525	CHI3L1		chitinase 3-like 1 (cartilage glycoprotein-39) [Source:HGNC Symbol;Acc:1932]	protein_coding	1116	54.78	5		0.7488	0.6801	0.8589	0.8278	0.8571	0.7281	0.7749	0.7382	CHI3L1
ENSG00000133048	rs4950928	dbSNP	Variants (including SNPs and indels) imported from dbSNP	1	203155882	203155882	1	G/A/C/T	1000Genomes,Cited,Frequency,HapMap,Phenotype_or_Disease	C	G	risk factor					CHI3L1	C	Lack of evidence for association of two functional SNPs of CHI3L1 gene (HC-gp39) with rheumatoid arthritis.	Srivastava SK, Antal P, G√°l J, Hull√°m G, Semsei AF, Nagy G, Falus A, Buz√°s EI.	2011	20300754			10.1007/s00296-010-1396-3	protein_coding		1	203148059	203155877		CHI3L1		chitinase 3-like 1 (cartilage glycoprotein-39) [Source:HGNC Symbol;Acc:1932]	protein_coding	1116	54.78	5		0.7488	0.6801	0.8589	0.8278	0.8571	0.7281	0.7749	0.7382	CHI3L1
ENSG00000133048	rs4950928	dbSNP	Variants (including SNPs and indels) imported from dbSNP	1	203155882	203155882	1	G/A/C/T	1000Genomes,Cited,Frequency,HapMap,Phenotype_or_Disease	C	G	risk factor			MIM:601525		CHI3L1	1	Lack of evidence for association of two functional SNPs of CHI3L1 gene (HC-gp39) with rheumatoid arthritis.	Srivastava SK, Antal P, G√°l J, Hull√°m G, Semsei AF, Nagy G, Falus A, Buz√°s EI.	2011	20300754			10.1007/s00296-010-1396-3	retained_intron		1	203148059	203155877	MIM:601525	CHI3L1		chitinase 3-like 1 (cartilage glycoprotein-39) [Source:HGNC Symbol;Acc:1932]	protein_coding	1116	54.78	5		0.7488	0.6801	0.8589	0.8278	0.8571	0.7281	0.7749	0.7382	CHI3L1
ENSG00000133048	rs4950928	dbSNP	Variants (including SNPs and indels) imported from dbSNP	1	203155882	203155882	1	G/A/C/T	1000Genomes,Cited,Frequency,HapMap,Phenotype_or_Disease	C	G	risk factor		GWAS	PMID:18403759	Effect of variation in CHI3L1 on serum YKL-40 level, risk of asthma, and lung function.	CHI3L1	G	Inherited Inflammatory Response Genes Are Associated with B-Cell Non-Hodgkin's Lymphoma Risk and Survival.	Nielsen KR, Steffensen R, Bendtsen MD, Rodrigo-Domingo M, Baech J, Haunstrup TM, Bergkvist KS, Schmitz A, Boedker JS, Johansen P, Dybkae√¶r K, Boe√∏gsted M, Johnsen HE.	2015	26448050	PMC4598167		10.1371/journal.pone.0139329	protein_coding		1	203148059	203155877	PMID:18403759	CHI3L1		chitinase 3-like 1 (cartilage glycoprotein-39) [Source:HGNC Symbol;Acc:1932]	protein_coding	1116	54.78	5		0.7488	0.6801	0.8589	0.8278	0.8571	0.7281	0.7749	0.7382	CHI3L1
ENSG00000133048	rs4950928	dbSNP	Variants (including SNPs and indels) imported from dbSNP	1	203155882	203155882	1	G/A/C/T	1000Genomes,Cited,Frequency,HapMap,Phenotype_or_Disease	C	G	risk factor					CHI3L1	C	Chitinase-3-like 1 (CHI3L1) gene and schizophrenia: genetic association and a potential functional mechanism.	Yang MS, Morris DW, Donohoe G, Kenny E, O'Dushalaine CT, Schwaiger S, Nangle JM, Clarke S, Scully P, Quinn J, Meagher D, Baldwin P, Crumlish N, O'Callaghan E, Waddington JL, Gill M, Corvin A.	2008	18281018		ELSS0006322308000176	10.1016/j.biopsych.2007.12.012	retained_intron		1	203148059	203155877		CHI3L1		chitinase 3-like 1 (cartilage glycoprotein-39) [Source:HGNC Symbol;Acc:1932]	protein_coding	1116	54.78	5		0.7488	0.6801	0.8589	0.8278	0.8571	0.7281	0.7749	0.7382	CHI3L1
ENSG00000133048	rs4950928	dbSNP	Variants (including SNPs and indels) imported from dbSNP	1	203155882	203155882	1	G/A/C/T	1000Genomes,Cited,Frequency,HapMap,Phenotype_or_Disease	C	G	risk factor					CHI3L1	C	Chitinase-3-like 1 (CHI3L1) gene and schizophrenia: genetic association and a potential functional mechanism.	Yang MS, Morris DW, Donohoe G, Kenny E, O'Dushalaine CT, Schwaiger S, Nangle JM, Clarke S, Scully P, Quinn J, Meagher D, Baldwin P, Crumlish N, O'Callaghan E, Waddington JL, Gill M, Corvin A.	2008	18281018		ELSS0006322308000176	10.1016/j.biopsych.2007.12.012	protein_coding		1	203148059	203155877		CHI3L1		chitinase 3-like 1 (cartilage glycoprotein-39) [Source:HGNC Symbol;Acc:1932]	protein_coding	1116	54.78	5		0.7488	0.6801	0.8589	0.8278	0.8571	0.7281	0.7749	0.7382	CHI3L1
ENSG00000133048	rs4950928	dbSNP	Variants (including SNPs and indels) imported from dbSNP	1	203155882	203155882	1	G/A/C/T	1000Genomes,Cited,Frequency,HapMap,Phenotype_or_Disease	C	G	risk factor			MIM:601525		CHI3L1	1	Chitinase-3-like 1 (CHI3L1) gene and schizophrenia: genetic association and a potential functional mechanism.	Yang MS, Morris DW, Donohoe G, Kenny E, O'Dushalaine CT, Schwaiger S, Nangle JM, Clarke S, Scully P, Quinn J, Meagher D, Baldwin P, Crumlish N, O'Callaghan E, Waddington JL, Gill M, Corvin A.	2008	18281018		ELSS0006322308000176	10.1016/j.biopsych.2007.12.012	retained_intron		1	203148059	203155877	MIM:601525	CHI3L1		chitinase 3-like 1 (cartilage glycoprotein-39) [Source:HGNC Symbol;Acc:1932]	protein_coding	1116	54.78	5		0.7488	0.6801	0.8589	0.8278	0.8571	0.7281	0.7749	0.7382	CHI3L1
ENSG00000133048	rs4950928	dbSNP	Variants (including SNPs and indels) imported from dbSNP	1	203155882	203155882	1	G/A/C/T	1000Genomes,Cited,Frequency,HapMap,Phenotype_or_Disease	C	G	risk factor			MIM:601525		CHI3L1	1	Chitinase-3-like 1 (CHI3L1) gene and schizophrenia: genetic association and a potential functional mechanism.	Yang MS, Morris DW, Donohoe G, Kenny E, O'Dushalaine CT, Schwaiger S, Nangle JM, Clarke S, Scully P, Quinn J, Meagher D, Baldwin P, Crumlish N, O'Callaghan E, Waddington JL, Gill M, Corvin A.	2008	18281018		ELSS0006322308000176	10.1016/j.biopsych.2007.12.012	protein_coding		1	203148059	203155877	MIM:601525	CHI3L1		chitinase 3-like 1 (cartilage glycoprotein-39) [Source:HGNC Symbol;Acc:1932]	protein_coding	1116	54.78	5		0.7488	0.6801	0.8589	0.8278	0.8571	0.7281	0.7749	0.7382	CHI3L1
ENSG00000133048	rs4950928	dbSNP	Variants (including SNPs and indels) imported from dbSNP	1	203155882	203155882	1	G/A/C/T	1000Genomes,Cited,Frequency,HapMap,Phenotype_or_Disease	C	G	risk factor		GWAS	PMID:18403759	Effect of variation in CHI3L1 on serum YKL-40 level, risk of asthma, and lung function.	CHI3L1	G	Chitinase-3-like 1 (CHI3L1) gene and schizophrenia: genetic association and a potential functional mechanism.	Yang MS, Morris DW, Donohoe G, Kenny E, O'Dushalaine CT, Schwaiger S, Nangle JM, Clarke S, Scully P, Quinn J, Meagher D, Baldwin P, Crumlish N, O'Callaghan E, Waddington JL, Gill M, Corvin A.	2008	18281018		ELSS0006322308000176	10.1016/j.biopsych.2007.12.012	retained_intron		1	203148059	203155877	PMID:18403759	CHI3L1		chitinase 3-like 1 (cartilage glycoprotein-39) [Source:HGNC Symbol;Acc:1932]	protein_coding	1116	54.78	5		0.7488	0.6801	0.8589	0.8278	0.8571	0.7281	0.7749	0.7382	CHI3L1
ENSG00000133048	rs4950928	dbSNP	Variants (including SNPs and indels) imported from dbSNP	1	203155882	203155882	1	G/A/C/T	1000Genomes,Cited,Frequency,HapMap,Phenotype_or_Disease	C	G	risk factor		GWAS	PMID:18403759	Effect of variation in CHI3L1 on serum YKL-40 level, risk of asthma, and lung function.	CHI3L1	G	Chitinase-3-like 1 (CHI3L1) gene and schizophrenia: genetic association and a potential functional mechanism.	Yang MS, Morris DW, Donohoe G, Kenny E, O'Dushalaine CT, Schwaiger S, Nangle JM, Clarke S, Scully P, Quinn J, Meagher D, Baldwin P, Crumlish N, O'Callaghan E, Waddington JL, Gill M, Corvin A.	2008	18281018		ELSS0006322308000176	10.1016/j.biopsych.2007.12.012	protein_coding		1	203148059	203155877	PMID:18403759	CHI3L1		chitinase 3-like 1 (cartilage glycoprotein-39) [Source:HGNC Symbol;Acc:1932]	protein_coding	1116	54.78	5		0.7488	0.6801	0.8589	0.8278	0.8571	0.7281	0.7749	0.7382	CHI3L1
ENSG00000133048	rs4950928	dbSNP	Variants (including SNPs and indels) imported from dbSNP	1	203155882	203155882	1	G/A/C/T	1000Genomes,Cited,Frequency,HapMap,Phenotype_or_Disease	C	G	risk factor			MIM:601525		CHI3L1	1	A longitudinal assessment of circulating YKL-40 levels in preschool children with wheeze.	James A, Stenberg Hammar K, Reinius L, Konradsen JR, Dahl√©n SE, S√∂derh√§ll C, Hedlin G.	2017	27732738			10.1111/pai.12669	retained_intron		1	203148059	203155877	MIM:601525	CHI3L1		chitinase 3-like 1 (cartilage glycoprotein-39) [Source:HGNC Symbol;Acc:1932]	protein_coding	1116	54.78	5		0.7488	0.6801	0.8589	0.8278	0.8571	0.7281	0.7749	0.7382	CHI3L1
ENSG00000133048	rs4950928	dbSNP	Variants (including SNPs and indels) imported from dbSNP	1	203155882	203155882	1	G/A/C/T	1000Genomes,Cited,Frequency,HapMap,Phenotype_or_Disease	C	G	risk factor			MIM:601525		CHI3L1	1	A longitudinal assessment of circulating YKL-40 levels in preschool children with wheeze.	James A, Stenberg Hammar K, Reinius L, Konradsen JR, Dahl√©n SE, S√∂derh√§ll C, Hedlin G.	2017	27732738			10.1111/pai.12669	protein_coding		1	203148059	203155877	MIM:601525	CHI3L1		chitinase 3-like 1 (cartilage glycoprotein-39) [Source:HGNC Symbol;Acc:1932]	protein_coding	1116	54.78	5		0.7488	0.6801	0.8589	0.8278	0.8571	0.7281	0.7749	0.7382	CHI3L1
ENSG00000133048	rs4950928	dbSNP	Variants (including SNPs and indels) imported from dbSNP	1	203155882	203155882	1	G/A/C/T	1000Genomes,Cited,Frequency,HapMap,Phenotype_or_Disease	C	G	risk factor		GWAS	PMID:18403759	Effect of variation in CHI3L1 on serum YKL-40 level, risk of asthma, and lung function.	CHI3L1	G	Functional variants in the promoter region of Chitinase 3-like 1 (CHI3L1) and susceptibility to schizophrenia.	Zhao X, Tang R, Gao B, Shi Y, Zhou J, Guo S, Zhang J, Wang Y, Tang W, Meng J, Li S, Wang H, Ma G, Lin C, Xiao Y, Feng G, Lin Z, Zhu S, Xing Y, Sang H, St Clair D, He L.	2007	17160890	PMC1785314	ELSS0002929707609173	10.1086/510438	protein_coding		1	203148059	203155877	PMID:18403759	CHI3L1		chitinase 3-like 1 (cartilage glycoprotein-39) [Source:HGNC Symbol;Acc:1932]	protein_coding	1116	54.78	5		0.7488	0.6801	0.8589	0.8278	0.8571	0.7281	0.7749	0.7382	CHI3L1
ENSG00000133048	rs4950928	dbSNP	Variants (including SNPs and indels) imported from dbSNP	1	203155882	203155882	1	G/A/C/T	1000Genomes,Cited,Frequency,HapMap,Phenotype_or_Disease	C	G	risk factor		GWAS	PMID:18403759	Effect of variation in CHI3L1 on serum YKL-40 level, risk of asthma, and lung function.	CHI3L1	G	A longitudinal assessment of circulating YKL-40 levels in preschool children with wheeze.	James A, Stenberg Hammar K, Reinius L, Konradsen JR, Dahl√©n SE, S√∂derh√§ll C, Hedlin G.	2017	27732738			10.1111/pai.12669	protein_coding		1	203148059	203155877	PMID:18403759	CHI3L1		chitinase 3-like 1 (cartilage glycoprotein-39) [Source:HGNC Symbol;Acc:1932]	protein_coding	1116	54.78	5		0.7488	0.6801	0.8589	0.8278	0.8571	0.7281	0.7749	0.7382	CHI3L1
ENSG00000133048	rs4950928	dbSNP	Variants (including SNPs and indels) imported from dbSNP	1	203155882	203155882	1	G/A/C/T	1000Genomes,Cited,Frequency,HapMap,Phenotype_or_Disease	C	G	risk factor		GWAS	PMID:18403759	Effect of variation in CHI3L1 on serum YKL-40 level, risk of asthma, and lung function.	CHI3L1	G	Genetic association between human chitinases and lung function in COPD.	Aminuddin F, Akhabir L, Stefanowicz D, Par√© PD, Connett JE, Anthonisen NR, Fahy JV, Seibold MA, Burchard EG, Eng C, Gulsvik A, Bakke P, Cho MH, Litonjua A, Lomas DA, Anderson WH, Beaty TH, Crapo JD, Silverman EK, Sandford AJ.	2012	22200767	PMC3771523		10.1007/s00439-011-1127-1	retained_intron		1	203148059	203155877	PMID:18403759	CHI3L1		chitinase 3-like 1 (cartilage glycoprotein-39) [Source:HGNC Symbol;Acc:1932]	protein_coding	1116	54.78	5		0.7488	0.6801	0.8589	0.8278	0.8571	0.7281	0.7749	0.7382	CHI3L1
ENSG00000133048	rs4950928	dbSNP	Variants (including SNPs and indels) imported from dbSNP	1	203155882	203155882	1	G/A/C/T	1000Genomes,Cited,Frequency,HapMap,Phenotype_or_Disease	C	G	risk factor		GWAS	PMID:18403759	Effect of variation in CHI3L1 on serum YKL-40 level, risk of asthma, and lung function.	CHI3L1	G	Genetic association between human chitinases and lung function in COPD.	Aminuddin F, Akhabir L, Stefanowicz D, Par√© PD, Connett JE, Anthonisen NR, Fahy JV, Seibold MA, Burchard EG, Eng C, Gulsvik A, Bakke P, Cho MH, Litonjua A, Lomas DA, Anderson WH, Beaty TH, Crapo JD, Silverman EK, Sandford AJ.	2012	22200767	PMC3771523		10.1007/s00439-011-1127-1	protein_coding		1	203148059	203155877	PMID:18403759	CHI3L1		chitinase 3-like 1 (cartilage glycoprotein-39) [Source:HGNC Symbol;Acc:1932]	protein_coding	1116	54.78	5		0.7488	0.6801	0.8589	0.8278	0.8571	0.7281	0.7749	0.7382	CHI3L1
ENSG00000133048	rs4950928	dbSNP	Variants (including SNPs and indels) imported from dbSNP	1	203155882	203155882	1	G/A/C/T	1000Genomes,Cited,Frequency,HapMap,Phenotype_or_Disease	C	G	risk factor					CHI3L1	C	Increased YKL-40 and Chitotriosidase in Asthma and Chronic Obstructive Pulmonary Disease.	James AJ, Reinius LE, Verhoek M, Gomes A, Kupczyk M, Hammar U, Ono J, Ohta S, Izuhara K, Bel E, Kere J, S√∂derh√§ll C, Dahl√©n B, Boot RG, Dahl√©n SE, BIOAIR (Longitudinal Assessment of Clinical Course and Biomarkers in Severe Chronic Airway Disease) Consorti	2016	26372680			10.1164/rccm.201504-0760oc	retained_intron		1	203148059	203155877		CHI3L1		chitinase 3-like 1 (cartilage glycoprotein-39) [Source:HGNC Symbol;Acc:1932]	protein_coding	1116	54.78	5		0.7488	0.6801	0.8589	0.8278	0.8571	0.7281	0.7749	0.7382	CHI3L1
ENSG00000133048	rs4950928	dbSNP	Variants (including SNPs and indels) imported from dbSNP	1	203155882	203155882	1	G/A/C/T	1000Genomes,Cited,Frequency,HapMap,Phenotype_or_Disease	C	G	risk factor		GWAS	PMID:18403759	Effect of variation in CHI3L1 on serum YKL-40 level, risk of asthma, and lung function.	CHI3L1	G	Plasma YKL-40 and CHI3L1 in systemic inflammation and sepsis-experience from two prospective cohorts.	Kornblit B, Hellemann D, Munthe-Fog L, Bonde J, Str√∏m JJ, Madsen HO, Johansen JS, Garred P.	2013	23706599			10.1016/j.imbio.2013.04.010	protein_coding		1	203148059	203155877	PMID:18403759	CHI3L1		chitinase 3-like 1 (cartilage glycoprotein-39) [Source:HGNC Symbol;Acc:1932]	protein_coding	1116	54.78	5		0.7488	0.6801	0.8589	0.8278	0.8571	0.7281	0.7749	0.7382	CHI3L1
ENSG00000133048	rs4950928	dbSNP	Variants (including SNPs and indels) imported from dbSNP	1	203155882	203155882	1	G/A/C/T	1000Genomes,Cited,Frequency,HapMap,Phenotype_or_Disease	C	G	risk factor		GWAS	PMID:18403759	Effect of variation in CHI3L1 on serum YKL-40 level, risk of asthma, and lung function.	CHI3L1	G	Promoter polymorphisms in the chitinase 3-like 1 gene influence the serum concentration of YKL-40 in Danish patients with rheumatoid arthritis and in healthy subjects.	Nielsen KR, Steffensen R, Boegsted M, Baech J, Lundbye-Christensen S, Hetland ML, Krintel SB, Johnsen HE, Nyegaard M, Johansen JS.	2011	21714862	PMC3218924	PMC3218924	10.1186/ar3391	protein_coding		1	203148059	203155877	PMID:18403759	CHI3L1		chitinase 3-like 1 (cartilage glycoprotein-39) [Source:HGNC Symbol;Acc:1932]	protein_coding	1116	54.78	5		0.7488	0.6801	0.8589	0.8278	0.8571	0.7281	0.7749	0.7382	CHI3L1
ENSG00000133048	rs4950928	dbSNP	Variants (including SNPs and indels) imported from dbSNP	1	203155882	203155882	1	G/A/C/T	1000Genomes,Cited,Frequency,HapMap,Phenotype_or_Disease	C	G	risk factor					CHI3L1	C	Correlation of chitinase 3-like 1 single nucleotide polymorphisms and haplotypes with uterine cervical cancer in Taiwanese women.	Lin YS, Liu YF, Chou YE, Yang SF, Chien MH, Wu CH, Chou CH, Cheng CW, Wang PH.	2014	25203433	PMC4159225		10.1371/journal.pone.0104038	retained_intron		1	203148059	203155877		CHI3L1		chitinase 3-like 1 (cartilage glycoprotein-39) [Source:HGNC Symbol;Acc:1932]	protein_coding	1116	54.78	5		0.7488	0.6801	0.8589	0.8278	0.8571	0.7281	0.7749	0.7382	CHI3L1
ENSG00000133048	rs4950928	dbSNP	Variants (including SNPs and indels) imported from dbSNP	1	203155882	203155882	1	G/A/C/T	1000Genomes,Cited,Frequency,HapMap,Phenotype_or_Disease	C	G	risk factor					CHI3L1	C	Correlation of Chitinase 3-Like 1 Single Nucleotide Polymorphisms with Hepatocellular Carcinoma in Taiwan.	Huang WS, Lin HY, Yeh CB, Chen LY, Chou YE, Yang SF, Liu YF.	2017	28260989	PMC5332842			retained_intron		1	203148059	203155877		CHI3L1		chitinase 3-like 1 (cartilage glycoprotein-39) [Source:HGNC Symbol;Acc:1932]	protein_coding	1116	54.78	5		0.7488	0.6801	0.8589	0.8278	0.8571	0.7281	0.7749	0.7382	CHI3L1
ENSG00000133048	rs4950928	dbSNP	Variants (including SNPs and indels) imported from dbSNP	1	203155882	203155882	1	G/A/C/T	1000Genomes,Cited,Frequency,HapMap,Phenotype_or_Disease	C	G	risk factor			MIM:601525		CHI3L1	1	YKL-40 and alcoholic liver and pancreas damage and disease in 86,258 individuals from the general population: cohort and mendelian randomization studies.	Kjaergaard AD, Bojesen SE, Nordestgaard BG, Johansen JS.	2014	25225167			10.1373/clinchem.2014.229096	protein_coding		1	203148059	203155877	MIM:601525	CHI3L1		chitinase 3-like 1 (cartilage glycoprotein-39) [Source:HGNC Symbol;Acc:1932]	protein_coding	1116	54.78	5		0.7488	0.6801	0.8589	0.8278	0.8571	0.7281	0.7749	0.7382	CHI3L1
ENSG00000133048	rs4950928	dbSNP	Variants (including SNPs and indels) imported from dbSNP	1	203155882	203155882	1	G/A/C/T	1000Genomes,Cited,Frequency,HapMap,Phenotype_or_Disease	C	G	risk factor		GWAS	PMID:18403759	Effect of variation in CHI3L1 on serum YKL-40 level, risk of asthma, and lung function.	CHI3L1	G	Effect of variation in CHI3L1 on serum YKL-40 level, risk of asthma, and lung function.	Ober C, Tan Z, Sun Y, Possick JD, Pan L, Nicolae R, Radford S, Parry RR, Heinzmann A, Deichmann KA, Lester LA, Gern JE, Lemanske RF, Nicolae DL, Elias JA, Chupp GL.	2008	18403759	PMC2629486		10.1056/nejmoa0708801	protein_coding		1	203148059	203155877	PMID:18403759	CHI3L1		chitinase 3-like 1 (cartilage glycoprotein-39) [Source:HGNC Symbol;Acc:1932]	protein_coding	1116	54.78	5		0.7488	0.6801	0.8589	0.8278	0.8571	0.7281	0.7749	0.7382	CHI3L1
ENSG00000133048	rs4950928	dbSNP	Variants (including SNPs and indels) imported from dbSNP	1	203155882	203155882	1	G/A/C/T	1000Genomes,Cited,Frequency,HapMap,Phenotype_or_Disease	C	G	risk factor					CHI3L1	C	Variation in CHI3LI in relation to type 2 diabetes and related quantitative traits.	Rathcke CN, Holmkvist J, J√∏rgensen T, Borch-Johnsen K, Hansen T, Pedersen OB, Vestergaard H.	2009	19421404	PMC2674946	PMC2674946	10.1371/journal.pone.0005469	retained_intron		1	203148059	203155877		CHI3L1		chitinase 3-like 1 (cartilage glycoprotein-39) [Source:HGNC Symbol;Acc:1932]	protein_coding	1116	54.78	5		0.7488	0.6801	0.8589	0.8278	0.8571	0.7281	0.7749	0.7382	CHI3L1
ENSG00000133048	rs4950928	dbSNP	Variants (including SNPs and indels) imported from dbSNP	1	203155882	203155882	1	G/A/C/T	1000Genomes,Cited,Frequency,HapMap,Phenotype_or_Disease	C	G	risk factor		GWAS	PMID:18403759	Effect of variation in CHI3L1 on serum YKL-40 level, risk of asthma, and lung function.	CHI3L1	G	Correlation of chitinase 3-like 1 single nucleotide polymorphisms and haplotypes with uterine cervical cancer in Taiwanese women.	Lin YS, Liu YF, Chou YE, Yang SF, Chien MH, Wu CH, Chou CH, Cheng CW, Wang PH.	2014	25203433	PMC4159225		10.1371/journal.pone.0104038	protein_coding		1	203148059	203155877	PMID:18403759	CHI3L1		chitinase 3-like 1 (cartilage glycoprotein-39) [Source:HGNC Symbol;Acc:1932]	protein_coding	1116	54.78	5		0.7488	0.6801	0.8589	0.8278	0.8571	0.7281	0.7749	0.7382	CHI3L1
ENSG00000133048	rs4950928	dbSNP	Variants (including SNPs and indels) imported from dbSNP	1	203155882	203155882	1	G/A/C/T	1000Genomes,Cited,Frequency,HapMap,Phenotype_or_Disease	C	G	risk factor					CHI3L1	C	Genetic variation in chitinase 3-like 1 (CHI3L1) contributes to asthma severity and airway expression of YKL-40.	Gomez JL, Crisafi GM, Holm CT, Meyers DA, Hawkins GA, Bleecker ER, Jarjour N, Severe Asthma Research Program (SARP) Investigators, Cohn L, Chupp GL.	2015	25592985	PMC4494869		10.1016/j.jaci.2014.11.027	protein_coding		1	203148059	203155877		CHI3L1		chitinase 3-like 1 (cartilage glycoprotein-39) [Source:HGNC Symbol;Acc:1932]	protein_coding	1116	54.78	5		0.7488	0.6801	0.8589	0.8278	0.8571	0.7281	0.7749	0.7382	CHI3L1
ENSG00000133048	rs4950928	dbSNP	Variants (including SNPs and indels) imported from dbSNP	1	203155882	203155882	1	G/A/C/T	1000Genomes,Cited,Frequency,HapMap,Phenotype_or_Disease	C	G	risk factor					CHI3L1	C	CHI3L1 polymorphisms, cord blood YKL-40 levels and later asthma development.	Usemann J, Frey U, Mack I, Schmidt A, Gorlanova O, R√∂√∂sli M, Hartl D, Latzin P.	2016	27193312	PMC4870763		10.1186/s12890-016-0239-8	protein_coding		1	203148059	203155877		CHI3L1		chitinase 3-like 1 (cartilage glycoprotein-39) [Source:HGNC Symbol;Acc:1932]	protein_coding	1116	54.78	5		0.7488	0.6801	0.8589	0.8278	0.8571	0.7281	0.7749	0.7382	CHI3L1
ENSG00000133048	rs4950928	dbSNP	Variants (including SNPs and indels) imported from dbSNP	1	203155882	203155882	1	G/A/C/T	1000Genomes,Cited,Frequency,HapMap,Phenotype_or_Disease	C	G	risk factor					CHI3L1	C	CHI3L1 polymorphisms associate with asthma in a Taiwanese population.	Tsai Y, Ko Y, Huang M, Lin M, Wu C, Wang C, Chen Y, Li J, Tseng Y, Wang T.	2014	25056157	PMC4113488			protein_coding		1	203148059	203155877		CHI3L1		chitinase 3-like 1 (cartilage glycoprotein-39) [Source:HGNC Symbol;Acc:1932]	protein_coding	1116	54.78	5		0.7488	0.6801	0.8589	0.8278	0.8571	0.7281	0.7749	0.7382	CHI3L1
ENSG00000133048	rs4950928	dbSNP	Variants (including SNPs and indels) imported from dbSNP	1	203155882	203155882	1	G/A/C/T	1000Genomes,Cited,Frequency,HapMap,Phenotype_or_Disease	C	G	risk factor					CHI3L1	C	Failure to confirm genetic association of the CHI3L1 gene with schizophrenia in Japanese and Chinese populations.	Yamada K, Hattori E, Iwayama Y, Toyota T, Ohnishi T, Iwata Y, Tsuchiya KJ, Sugihara G, Kikuchi M, Okazaki Y, Yoshikawa T.	2009	18767121			10.1002/ajmg.b.30847	retained_intron		1	203148059	203155877		CHI3L1		chitinase 3-like 1 (cartilage glycoprotein-39) [Source:HGNC Symbol;Acc:1932]	protein_coding	1116	54.78	5		0.7488	0.6801	0.8589	0.8278	0.8571	0.7281	0.7749	0.7382	CHI3L1
ENSG00000133048	rs4950928	dbSNP	Variants (including SNPs and indels) imported from dbSNP	1	203155882	203155882	1	G/A/C/T	1000Genomes,Cited,Frequency,HapMap,Phenotype_or_Disease	C	G	risk factor			MIM:601525		CHI3L1	1	CHI3L1 polymorphisms associate with asthma in a Taiwanese population.	Tsai Y, Ko Y, Huang M, Lin M, Wu C, Wang C, Chen Y, Li J, Tseng Y, Wang T.	2014	25056157	PMC4113488			protein_coding		1	203148059	203155877	MIM:601525	CHI3L1		chitinase 3-like 1 (cartilage glycoprotein-39) [Source:HGNC Symbol;Acc:1932]	protein_coding	1116	54.78	5		0.7488	0.6801	0.8589	0.8278	0.8571	0.7281	0.7749	0.7382	CHI3L1
ENSG00000133048	rs4950928	dbSNP	Variants (including SNPs and indels) imported from dbSNP	1	203155882	203155882	1	G/A/C/T	1000Genomes,Cited,Frequency,HapMap,Phenotype_or_Disease	C	G	risk factor			MIM:601525		CHI3L1	1	Failure to confirm genetic association of the CHI3L1 gene with schizophrenia in Japanese and Chinese populations.	Yamada K, Hattori E, Iwayama Y, Toyota T, Ohnishi T, Iwata Y, Tsuchiya KJ, Sugihara G, Kikuchi M, Okazaki Y, Yoshikawa T.	2009	18767121			10.1002/ajmg.b.30847	retained_intron		1	203148059	203155877	MIM:601525	CHI3L1		chitinase 3-like 1 (cartilage glycoprotein-39) [Source:HGNC Symbol;Acc:1932]	protein_coding	1116	54.78	5		0.7488	0.6801	0.8589	0.8278	0.8571	0.7281	0.7749	0.7382	CHI3L1
ENSG00000133048	rs4950928	dbSNP	Variants (including SNPs and indels) imported from dbSNP	1	203155882	203155882	1	G/A/C/T	1000Genomes,Cited,Frequency,HapMap,Phenotype_or_Disease	C	G	risk factor			MIM:601525		CHI3L1	1	Failure to confirm genetic association of the CHI3L1 gene with schizophrenia in Japanese and Chinese populations.	Yamada K, Hattori E, Iwayama Y, Toyota T, Ohnishi T, Iwata Y, Tsuchiya KJ, Sugihara G, Kikuchi M, Okazaki Y, Yoshikawa T.	2009	18767121			10.1002/ajmg.b.30847	protein_coding		1	203148059	203155877	MIM:601525	CHI3L1		chitinase 3-like 1 (cartilage glycoprotein-39) [Source:HGNC Symbol;Acc:1932]	protein_coding	1116	54.78	5		0.7488	0.6801	0.8589	0.8278	0.8571	0.7281	0.7749	0.7382	CHI3L1
ENSG00000133048	rs4950928	dbSNP	Variants (including SNPs and indels) imported from dbSNP	1	203155882	203155882	1	G/A/C/T	1000Genomes,Cited,Frequency,HapMap,Phenotype_or_Disease	C	G	risk factor		GWAS	PMID:18403759	Effect of variation in CHI3L1 on serum YKL-40 level, risk of asthma, and lung function.	CHI3L1	G	Failure to confirm genetic association of the CHI3L1 gene with schizophrenia in Japanese and Chinese populations.	Yamada K, Hattori E, Iwayama Y, Toyota T, Ohnishi T, Iwata Y, Tsuchiya KJ, Sugihara G, Kikuchi M, Okazaki Y, Yoshikawa T.	2009	18767121			10.1002/ajmg.b.30847	retained_intron		1	203148059	203155877	PMID:18403759	CHI3L1		chitinase 3-like 1 (cartilage glycoprotein-39) [Source:HGNC Symbol;Acc:1932]	protein_coding	1116	54.78	5		0.7488	0.6801	0.8589	0.8278	0.8571	0.7281	0.7749	0.7382	CHI3L1
ENSG00000133048	rs4950928	dbSNP	Variants (including SNPs and indels) imported from dbSNP	1	203155882	203155882	1	G/A/C/T	1000Genomes,Cited,Frequency,HapMap,Phenotype_or_Disease	C	G	risk factor		GWAS	PMID:18403759	Effect of variation in CHI3L1 on serum YKL-40 level, risk of asthma, and lung function.	CHI3L1	G	Failure to confirm genetic association of the CHI3L1 gene with schizophrenia in Japanese and Chinese populations.	Yamada K, Hattori E, Iwayama Y, Toyota T, Ohnishi T, Iwata Y, Tsuchiya KJ, Sugihara G, Kikuchi M, Okazaki Y, Yoshikawa T.	2009	18767121			10.1002/ajmg.b.30847	protein_coding		1	203148059	203155877	PMID:18403759	CHI3L1		chitinase 3-like 1 (cartilage glycoprotein-39) [Source:HGNC Symbol;Acc:1932]	protein_coding	1116	54.78	5		0.7488	0.6801	0.8589	0.8278	0.8571	0.7281	0.7749	0.7382	CHI3L1
ENSG00000133048	rs4950928	dbSNP	Variants (including SNPs and indels) imported from dbSNP	1	203155882	203155882	1	G/A/C/T	1000Genomes,Cited,Frequency,HapMap,Phenotype_or_Disease	C	G	risk factor			MIM:601525		CHI3L1	1	11th Meeting of the Irish Society of Human Genetics, Friday 12th September 2008.		2009	NA	PMC2629028			retained_intron		1	203148059	203155877	MIM:601525	CHI3L1		chitinase 3-like 1 (cartilage glycoprotein-39) [Source:HGNC Symbol;Acc:1932]	protein_coding	1116	54.78	5		0.7488	0.6801	0.8589	0.8278	0.8571	0.7281	0.7749	0.7382	CHI3L1
ENSG00000133048	rs4950928	dbSNP	Variants (including SNPs and indels) imported from dbSNP	1	203155882	203155882	1	G/A/C/T	1000Genomes,Cited,Frequency,HapMap,Phenotype_or_Disease	C	G	risk factor		GWAS	PMID:18403759	Effect of variation in CHI3L1 on serum YKL-40 level, risk of asthma, and lung function.	CHI3L1	G	A promoter polymorphism -2122C>T of CHI3L1 is associated with serum low density lipoprotein cholesterol level in Korean subjects.	Lee H, Kang R, Jee SH, Yoon Y.	2010	20674561		ELSS0009912010003322	10.1016/j.clinbiochem.2010.07.017	retained_intron		1	203148059	203155877	PMID:18403759	CHI3L1		chitinase 3-like 1 (cartilage glycoprotein-39) [Source:HGNC Symbol;Acc:1932]	protein_coding	1116	54.78	5		0.7488	0.6801	0.8589	0.8278	0.8571	0.7281	0.7749	0.7382	CHI3L1
ENSG00000133048	rs4950928	dbSNP	Variants (including SNPs and indels) imported from dbSNP	1	203155882	203155882	1	G/A/C/T	1000Genomes,Cited,Frequency,HapMap,Phenotype_or_Disease	C	G	risk factor			MIM:601525		CHI3L1	1	The chitinase 3-like 1 gene and schizophrenia: evidence from a multi-center case-control study and meta-analysis.	Ohi K, Hashimoto R, Yasuda Y, Yoshida T, Takahashi H, Iike N, Iwase M, Kamino K, Ishii R, Kazui H, Fukumoto M, Takamura H, Yamamori H, Azechi M, Ikezawa K, Tanimukai H, Tagami S, Morihara T, Okochi M, Yamada K, Numata S, Ikeda M, Tanaka T, Kudo T, Ueno S,	2010	20051317		ELSS0920996409005921	10.1016/j.schres.2009.12.002	retained_intron		1	203148059	203155877	MIM:601525	CHI3L1		chitinase 3-like 1 (cartilage glycoprotein-39) [Source:HGNC Symbol;Acc:1932]	protein_coding	1116	54.78	5		0.7488	0.6801	0.8589	0.8278	0.8571	0.7281	0.7749	0.7382	CHI3L1
ENSG00000133048	rs4950928	dbSNP	Variants (including SNPs and indels) imported from dbSNP	1	203155882	203155882	1	G/A/C/T	1000Genomes,Cited,Frequency,HapMap,Phenotype_or_Disease	C	G	risk factor			MIM:601525		CHI3L1	1	The chitinase 3-like 1 gene and schizophrenia: evidence from a multi-center case-control study and meta-analysis.	Ohi K, Hashimoto R, Yasuda Y, Yoshida T, Takahashi H, Iike N, Iwase M, Kamino K, Ishii R, Kazui H, Fukumoto M, Takamura H, Yamamori H, Azechi M, Ikezawa K, Tanimukai H, Tagami S, Morihara T, Okochi M, Yamada K, Numata S, Ikeda M, Tanaka T, Kudo T, Ueno S,	2010	20051317		ELSS0920996409005921	10.1016/j.schres.2009.12.002	protein_coding		1	203148059	203155877	MIM:601525	CHI3L1		chitinase 3-like 1 (cartilage glycoprotein-39) [Source:HGNC Symbol;Acc:1932]	protein_coding	1116	54.78	5		0.7488	0.6801	0.8589	0.8278	0.8571	0.7281	0.7749	0.7382	CHI3L1
ENSG00000133048	rs4950928	dbSNP	Variants (including SNPs and indels) imported from dbSNP	1	203155882	203155882	1	G/A/C/T	1000Genomes,Cited,Frequency,HapMap,Phenotype_or_Disease	C	G	risk factor			MIM:601525		CHI3L1	1	Variations of CHI3L1, levels of the encoded glycoprotein YKL-40 and prediction of fatal and non-fatal ischemic stroke.	Rathcke CN, Thomsen SB, Linneberg A, Vestergaard H.	2012	22937056	PMC3427346		10.1371/journal.pone.0043498	retained_intron		1	203148059	203155877	MIM:601525	CHI3L1		chitinase 3-like 1 (cartilage glycoprotein-39) [Source:HGNC Symbol;Acc:1932]	protein_coding	1116	54.78	5		0.7488	0.6801	0.8589	0.8278	0.8571	0.7281	0.7749	0.7382	CHI3L1
ENSG00000133048	rs4950928	dbSNP	Variants (including SNPs and indels) imported from dbSNP	1	203155882	203155882	1	G/A/C/T	1000Genomes,Cited,Frequency,HapMap,Phenotype_or_Disease	C	G	risk factor			MIM:601525		CHI3L1	1	YKL-40-gene polymorphism affects acute cellular rejection and fibrosis progression after transplantation for hepatitis C virus-induced liver disease.	Eurich D, Neumann UP, Boas-Knoop S, Neuhaus R, Kiessling A, Yahyazadeh A, Trautwein C, Wasmuth H, Puhl G, Neuhaus P, Bahra M.	2013	22989351			10.1111/j.1440-1746.2012.07270.x	retained_intron		1	203148059	203155877	MIM:601525	CHI3L1		chitinase 3-like 1 (cartilage glycoprotein-39) [Source:HGNC Symbol;Acc:1932]	protein_coding	1116	54.78	5		0.7488	0.6801	0.8589	0.8278	0.8571	0.7281	0.7749	0.7382	CHI3L1
ENSG00000133048	rs4950928	dbSNP	Variants (including SNPs and indels) imported from dbSNP	1	203155882	203155882	1	G/A/C/T	1000Genomes,Cited,Frequency,HapMap,Phenotype_or_Disease	C	G	risk factor		GWAS	PMID:18403759	Effect of variation in CHI3L1 on serum YKL-40 level, risk of asthma, and lung function.	CHI3L1	G	YKL-40-gene polymorphism affects acute cellular rejection and fibrosis progression after transplantation for hepatitis C virus-induced liver disease.	Eurich D, Neumann UP, Boas-Knoop S, Neuhaus R, Kiessling A, Yahyazadeh A, Trautwein C, Wasmuth H, Puhl G, Neuhaus P, Bahra M.	2013	22989351			10.1111/j.1440-1746.2012.07270.x	retained_intron		1	203148059	203155877	PMID:18403759	CHI3L1		chitinase 3-like 1 (cartilage glycoprotein-39) [Source:HGNC Symbol;Acc:1932]	protein_coding	1116	54.78	5		0.7488	0.6801	0.8589	0.8278	0.8571	0.7281	0.7749	0.7382	CHI3L1
ENSG00000133048	rs4950928	dbSNP	Variants (including SNPs and indels) imported from dbSNP	1	203155882	203155882	1	G/A/C/T	1000Genomes,Cited,Frequency,HapMap,Phenotype_or_Disease	C	G	risk factor					CHI3L1	C	Lack of evidence for association of two functional SNPs of CHI3L1 gene (HC-gp39) with rheumatoid arthritis.	Srivastava SK, Antal P, G√°l J, Hull√°m G, Semsei AF, Nagy G, Falus A, Buz√°s EI.	2011	20300754			10.1007/s00296-010-1396-3	retained_intron		1	203148059	203155877		CHI3L1		chitinase 3-like 1 (cartilage glycoprotein-39) [Source:HGNC Symbol;Acc:1932]	protein_coding	1116	54.78	5		0.7488	0.6801	0.8589	0.8278	0.8571	0.7281	0.7749	0.7382	CHI3L1
ENSG00000133048	rs4950928	dbSNP	Variants (including SNPs and indels) imported from dbSNP	1	203155882	203155882	1	G/A/C/T	1000Genomes,Cited,Frequency,HapMap,Phenotype_or_Disease	C	G	risk factor					CHI3L1	C	Association of CHI3L1 in African-Americans with prior history of asthma exacerbations and stress.	Ortega H, Prazma C, Suruki RY, Li H, Anderson WH.	2013	23190377			10.3109/02770903.2012.733991	retained_intron		1	203148059	203155877		CHI3L1		chitinase 3-like 1 (cartilage glycoprotein-39) [Source:HGNC Symbol;Acc:1932]	protein_coding	1116	54.78	5		0.7488	0.6801	0.8589	0.8278	0.8571	0.7281	0.7749	0.7382	CHI3L1
ENSG00000133048	rs4950928	dbSNP	Variants (including SNPs and indels) imported from dbSNP	1	203155882	203155882	1	G/A/C/T	1000Genomes,Cited,Frequency,HapMap,Phenotype_or_Disease	C	G	risk factor			MIM:601525		CHI3L1	1	Lack of evidence for association of two functional SNPs of CHI3L1 gene (HC-gp39) with rheumatoid arthritis.	Srivastava SK, Antal P, G√°l J, Hull√°m G, Semsei AF, Nagy G, Falus A, Buz√°s EI.	2011	20300754			10.1007/s00296-010-1396-3	protein_coding		1	203148059	203155877	MIM:601525	CHI3L1		chitinase 3-like 1 (cartilage glycoprotein-39) [Source:HGNC Symbol;Acc:1932]	protein_coding	1116	54.78	5		0.7488	0.6801	0.8589	0.8278	0.8571	0.7281	0.7749	0.7382	CHI3L1
ENSG00000133048	rs4950928	dbSNP	Variants (including SNPs and indels) imported from dbSNP	1	203155882	203155882	1	G/A/C/T	1000Genomes,Cited,Frequency,HapMap,Phenotype_or_Disease	C	G	risk factor					CHI3L1	C	Genetic Variants in CHIA and CHI3L1 Are Associated with the IgE Response to the Ascaris Resistance Marker ABA-1 and the Birch Pollen Allergen Bet v 1.	Acevedo N, Bornacelly A, Mercado D, Unneberg P, Mittermann I, Valenta R, Kennedy M, Scheynius A, Caraballo L.	2016	27977724	PMC5157985			retained_intron		1	203148059	203155877		CHI3L1		chitinase 3-like 1 (cartilage glycoprotein-39) [Source:HGNC Symbol;Acc:1932]	protein_coding	1116	54.78	5		0.7488	0.6801	0.8589	0.8278	0.8571	0.7281	0.7749	0.7382	CHI3L1
ENSG00000133048	rs4950928	dbSNP	Variants (including SNPs and indels) imported from dbSNP	1	203155882	203155882	1	G/A/C/T	1000Genomes,Cited,Frequency,HapMap,Phenotype_or_Disease	C	G	risk factor		GWAS	PMID:18403759	Effect of variation in CHI3L1 on serum YKL-40 level, risk of asthma, and lung function.	CHI3L1	G	Lack of evidence for association of two functional SNPs of CHI3L1 gene (HC-gp39) with rheumatoid arthritis.	Srivastava SK, Antal P, G√°l J, Hull√°m G, Semsei AF, Nagy G, Falus A, Buz√°s EI.	2011	20300754			10.1007/s00296-010-1396-3	protein_coding		1	203148059	203155877	PMID:18403759	CHI3L1		chitinase 3-like 1 (cartilage glycoprotein-39) [Source:HGNC Symbol;Acc:1932]	protein_coding	1116	54.78	5		0.7488	0.6801	0.8589	0.8278	0.8571	0.7281	0.7749	0.7382	CHI3L1
ENSG00000133048	rs4950928	dbSNP	Variants (including SNPs and indels) imported from dbSNP	1	203155882	203155882	1	G/A/C/T	1000Genomes,Cited,Frequency,HapMap,Phenotype_or_Disease	C	G	risk factor					CHI3L1	C	Genetic polymorphisms in chitinase 3-like 1 (CHI3L1) are associated with circulating YKL-40 levels, but not with angiographic coronary artery disease in a Chinese population.	Zheng JL, Lu L, Hu J, Zhang RY, Zhang Q, Chen QJ, Shen WF.	2011	21257319			10.1016/j.cyto.2010.12.018	retained_intron		1	203148059	203155877		CHI3L1		chitinase 3-like 1 (cartilage glycoprotein-39) [Source:HGNC Symbol;Acc:1932]	protein_coding	1116	54.78	5		0.7488	0.6801	0.8589	0.8278	0.8571	0.7281	0.7749	0.7382	CHI3L1
ENSG00000133048	rs4950928	dbSNP	Variants (including SNPs and indels) imported from dbSNP	1	203155882	203155882	1	G/A/C/T	1000Genomes,Cited,Frequency,HapMap,Phenotype_or_Disease	C	G	risk factor					CHI3L1	C	Genetic polymorphisms in chitinase 3-like 1 (CHI3L1) are associated with circulating YKL-40 levels, but not with angiographic coronary artery disease in a Chinese population.	Zheng JL, Lu L, Hu J, Zhang RY, Zhang Q, Chen QJ, Shen WF.	2011	21257319			10.1016/j.cyto.2010.12.018	protein_coding		1	203148059	203155877		CHI3L1		chitinase 3-like 1 (cartilage glycoprotein-39) [Source:HGNC Symbol;Acc:1932]	protein_coding	1116	54.78	5		0.7488	0.6801	0.8589	0.8278	0.8571	0.7281	0.7749	0.7382	CHI3L1
ENSG00000133048	rs4950928	dbSNP	Variants (including SNPs and indels) imported from dbSNP	1	203155882	203155882	1	G/A/C/T	1000Genomes,Cited,Frequency,HapMap,Phenotype_or_Disease	C	G	risk factor			MIM:601525		CHI3L1	1	Genetic polymorphisms in chitinase 3-like 1 (CHI3L1) are associated with circulating YKL-40 levels, but not with angiographic coronary artery disease in a Chinese population.	Zheng JL, Lu L, Hu J, Zhang RY, Zhang Q, Chen QJ, Shen WF.	2011	21257319			10.1016/j.cyto.2010.12.018	retained_intron		1	203148059	203155877	MIM:601525	CHI3L1		chitinase 3-like 1 (cartilage glycoprotein-39) [Source:HGNC Symbol;Acc:1932]	protein_coding	1116	54.78	5		0.7488	0.6801	0.8589	0.8278	0.8571	0.7281	0.7749	0.7382	CHI3L1
ENSG00000133048	rs4950928	dbSNP	Variants (including SNPs and indels) imported from dbSNP	1	203155882	203155882	1	G/A/C/T	1000Genomes,Cited,Frequency,HapMap,Phenotype_or_Disease	C	G	risk factor		GWAS	PMID:18403759	Effect of variation in CHI3L1 on serum YKL-40 level, risk of asthma, and lung function.	CHI3L1	G	Genetic Variants in CHIA and CHI3L1 Are Associated with the IgE Response to the Ascaris Resistance Marker ABA-1 and the Birch Pollen Allergen Bet v 1.	Acevedo N, Bornacelly A, Mercado D, Unneberg P, Mittermann I, Valenta R, Kennedy M, Scheynius A, Caraballo L.	2016	27977724	PMC5157985			protein_coding		1	203148059	203155877	PMID:18403759	CHI3L1		chitinase 3-like 1 (cartilage glycoprotein-39) [Source:HGNC Symbol;Acc:1932]	protein_coding	1116	54.78	5		0.7488	0.6801	0.8589	0.8278	0.8571	0.7281	0.7749	0.7382	CHI3L1
ENSG00000133048	rs4950928	dbSNP	Variants (including SNPs and indels) imported from dbSNP	1	203155882	203155882	1	G/A/C/T	1000Genomes,Cited,Frequency,HapMap,Phenotype_or_Disease	C	G	risk factor			MIM:601525		CHI3L1	1	Integrated analyses of gene expression and genetic association studies in a founder population.	Cusanovich DA, Caliskan M, Billstrand C, Michelini K, Chavarria C, De Leon S, Mitrano A, Lewellyn N, Elias JA, Chupp GL, Lang RM, Shah SJ, Decara JM, Gilad Y, Ober C.	2016	26931462	PMC5062579		10.1093/hmg/ddw061	protein_coding		1	203148059	203155877	MIM:601525	CHI3L1		chitinase 3-like 1 (cartilage glycoprotein-39) [Source:HGNC Symbol;Acc:1932]	protein_coding	1116	54.78	5		0.7488	0.6801	0.8589	0.8278	0.8571	0.7281	0.7749	0.7382	CHI3L1
ENSG00000133048	rs4950928	dbSNP	Variants (including SNPs and indels) imported from dbSNP	1	203155882	203155882	1	G/A/C/T	1000Genomes,Cited,Frequency,HapMap,Phenotype_or_Disease	C	G	risk factor		GWAS	PMID:18403759	Effect of variation in CHI3L1 on serum YKL-40 level, risk of asthma, and lung function.	CHI3L1	G	Genetic polymorphisms in chitinase 3-like 1 (CHI3L1) are associated with circulating YKL-40 levels, but not with angiographic coronary artery disease in a Chinese population.	Zheng JL, Lu L, Hu J, Zhang RY, Zhang Q, Chen QJ, Shen WF.	2011	21257319			10.1016/j.cyto.2010.12.018	protein_coding		1	203148059	203155877	PMID:18403759	CHI3L1		chitinase 3-like 1 (cartilage glycoprotein-39) [Source:HGNC Symbol;Acc:1932]	protein_coding	1116	54.78	5		0.7488	0.6801	0.8589	0.8278	0.8571	0.7281	0.7749	0.7382	CHI3L1
ENSG00000133048	rs4950928	dbSNP	Variants (including SNPs and indels) imported from dbSNP	1	203155882	203155882	1	G/A/C/T	1000Genomes,Cited,Frequency,HapMap,Phenotype_or_Disease	C	G	risk factor					CHI3L1	C	The CHI3L1 rs4950928 polymorphism is associated with asthma-related hospital admissions in children and young adults.	Cunningham J, Basu K, Tavendale R, Palmer CN, Smith H, Mukhopadhyay S.	2011	21530869			10.1016/j.anai.2011.01.030	retained_intron		1	203148059	203155877		CHI3L1		chitinase 3-like 1 (cartilage glycoprotein-39) [Source:HGNC Symbol;Acc:1932]	protein_coding	1116	54.78	5		0.7488	0.6801	0.8589	0.8278	0.8571	0.7281	0.7749	0.7382	CHI3L1
ENSG00000133048	rs4950928	dbSNP	Variants (including SNPs and indels) imported from dbSNP	1	203155882	203155882	1	G/A/C/T	1000Genomes,Cited,Frequency,HapMap,Phenotype_or_Disease	C	G	risk factor					CHI3L1	C	The CHI3L1 rs4950928 polymorphism is associated with asthma-related hospital admissions in children and young adults.	Cunningham J, Basu K, Tavendale R, Palmer CN, Smith H, Mukhopadhyay S.	2011	21530869			10.1016/j.anai.2011.01.030	protein_coding		1	203148059	203155877		CHI3L1		chitinase 3-like 1 (cartilage glycoprotein-39) [Source:HGNC Symbol;Acc:1932]	protein_coding	1116	54.78	5		0.7488	0.6801	0.8589	0.8278	0.8571	0.7281	0.7749	0.7382	CHI3L1
ENSG00000133048	rs4950928	dbSNP	Variants (including SNPs and indels) imported from dbSNP	1	203155882	203155882	1	G/A/C/T	1000Genomes,Cited,Frequency,HapMap,Phenotype_or_Disease	C	G	risk factor		GWAS	PMID:18403759	Effect of variation in CHI3L1 on serum YKL-40 level, risk of asthma, and lung function.	CHI3L1	G	YKL-40 and genetic status of CHI3L1 in a large group of asthmatics.	Hansen JW, Thomsen SF, Porsbjerg C, Rasmussen LM, Harmsen L, Johansen JS, Backer V.	2015	26672955	PMC4653313			retained_intron		1	203148059	203155877	PMID:18403759	CHI3L1		chitinase 3-like 1 (cartilage glycoprotein-39) [Source:HGNC Symbol;Acc:1932]	protein_coding	1116	54.78	5		0.7488	0.6801	0.8589	0.8278	0.8571	0.7281	0.7749	0.7382	CHI3L1
ENSG00000133048	rs4950928	dbSNP	Variants (including SNPs and indels) imported from dbSNP	1	203155882	203155882	1	G/A/C/T	1000Genomes,Cited,Frequency,HapMap,Phenotype_or_Disease	C	G	risk factor			MIM:601525		CHI3L1	1	Association of polymorphisms of the CHI3L1 gene with asthma and atopy: a populations-based study of 6514 Danish adults.	Rathcke CN, Holmkvist J, Husmoen LL, Hansen T, Pedersen O, Vestergaard H, Linneberg A.	2009	19568425	PMC2699472	PMC2699472	10.1371/journal.pone.0006106	retained_intron		1	203148059	203155877	MIM:601525	CHI3L1		chitinase 3-like 1 (cartilage glycoprotein-39) [Source:HGNC Symbol;Acc:1932]	protein_coding	1116	54.78	5		0.7488	0.6801	0.8589	0.8278	0.8571	0.7281	0.7749	0.7382	CHI3L1	N/A
ENSG00000133048	rs4950928	dbSNP	Variants (including SNPs and indels) imported from dbSNP	1	203155882	203155882	1	G/A/C/T	1000Genomes,Cited,Frequency,HapMap,Phenotype_or_Disease	C	G	risk factor		GWAS	PMID:18403759	Effect of variation in CHI3L1 on serum YKL-40 level, risk of asthma, and lung function.	CHI3L1	G	The CHI3L1 rs4950928 polymorphism is associated with asthma-related hospital admissions in children and young adults.	Cunningham J, Basu K, Tavendale R, Palmer CN, Smith H, Mukhopadhyay S.	2011	21530869			10.1016/j.anai.2011.01.030	retained_intron		1	203148059	203155877	PMID:18403759	CHI3L1		chitinase 3-like 1 (cartilage glycoprotein-39) [Source:HGNC Symbol;Acc:1932]	protein_coding	1116	54.78	5		0.7488	0.6801	0.8589	0.8278	0.8571	0.7281	0.7749	0.7382	CHI3L1
ENSG00000133048	rs4950928	dbSNP	Variants (including SNPs and indels) imported from dbSNP	1	203155882	203155882	1	G/A/C/T	1000Genomes,Cited,Frequency,HapMap,Phenotype_or_Disease	C	G	risk factor		GWAS	PMID:18403759	Effect of variation in CHI3L1 on serum YKL-40 level, risk of asthma, and lung function.	CHI3L1	G	Plasma YKL-40 and CHI3L1 in systemic inflammation and sepsis-experience from two prospective cohorts.	Kornblit B, Hellemann D, Munthe-Fog L, Bonde J, Str√∏m JJ, Madsen HO, Johansen JS, Garred P.	2013	23706599			10.1016/j.imbio.2013.04.010	retained_intron		1	203148059	203155877	PMID:18403759	CHI3L1		chitinase 3-like 1 (cartilage glycoprotein-39) [Source:HGNC Symbol;Acc:1932]	protein_coding	1116	54.78	5		0.7488	0.6801	0.8589	0.8278	0.8571	0.7281	0.7749	0.7382	CHI3L1
ENSG00000133048	rs4950928	dbSNP	Variants (including SNPs and indels) imported from dbSNP	1	203155882	203155882	1	G/A/C/T	1000Genomes,Cited,Frequency,HapMap,Phenotype_or_Disease	C	G	risk factor					CHI3L1	C	Plasma levels of the proinflammatory chitin-binding glycoprotein YKL-40, variation in the chitinase 3-like 1 gene (CHI3L1), and incident cardiovascular events.	Ridker PM, Chasman DI, Rose L, Loscalzo J, Elias JA.	2014	24958781	PMC4309091			protein_coding		1	203148059	203155877		CHI3L1		chitinase 3-like 1 (cartilage glycoprotein-39) [Source:HGNC Symbol;Acc:1932]	protein_coding	1116	54.78	5		0.7488	0.6801	0.8589	0.8278	0.8571	0.7281	0.7749	0.7382	CHI3L1
ENSG00000133048	rs4950928	dbSNP	Variants (including SNPs and indels) imported from dbSNP	1	203155882	203155882	1	G/A/C/T	1000Genomes,Cited,Frequency,HapMap,Phenotype_or_Disease	C	G	risk factor		GWAS	PMID:18403759	Effect of variation in CHI3L1 on serum YKL-40 level, risk of asthma, and lung function.	CHI3L1	G	Circulating YKL-40 level, but not CHI3L1 gene variants, is associated with atherosclerosis-related quantitative traits and the risk of peripheral artery disease.	Wu S, Hsu LA, Cheng ST, Teng MS, Yeh CH, Sun YC, Huang HL, Ko YL.	2014	25486056	PMC4284717			protein_coding		1	203148059	203155877	PMID:18403759	CHI3L1		chitinase 3-like 1 (cartilage glycoprotein-39) [Source:HGNC Symbol;Acc:1932]	protein_coding	1116	54.78	5		0.7488	0.6801	0.8589	0.8278	0.8571	0.7281	0.7749	0.7382	CHI3L1
ENSG00000133048	rs4950928	dbSNP	Variants (including SNPs and indels) imported from dbSNP	1	203155882	203155882	1	G/A/C/T	1000Genomes,Cited,Frequency,HapMap,Phenotype_or_Disease	C	G	risk factor		GWAS	PMID:18403759	Effect of variation in CHI3L1 on serum YKL-40 level, risk of asthma, and lung function.	CHI3L1	G	Plasma levels of the proinflammatory chitin-binding glycoprotein YKL-40, variation in the chitinase 3-like 1 gene (CHI3L1), and incident cardiovascular events.	Ridker PM, Chasman DI, Rose L, Loscalzo J, Elias JA.	2014	24958781	PMC4309091			retained_intron		1	203148059	203155877	PMID:18403759	CHI3L1		chitinase 3-like 1 (cartilage glycoprotein-39) [Source:HGNC Symbol;Acc:1932]	protein_coding	1116	54.78	5		0.7488	0.6801	0.8589	0.8278	0.8571	0.7281	0.7749	0.7382	CHI3L1
ENSG00000133048	rs4950928	dbSNP	Variants (including SNPs and indels) imported from dbSNP	1	203155882	203155882	1	G/A/C/T	1000Genomes,Cited,Frequency,HapMap,Phenotype_or_Disease	C	G	risk factor			MIM:601525		CHI3L1	1	YKL-40 genetic polymorphisms and the risk of liver disease progression in patients with advanced fibrosis due to chronic hepatitis C.	Fontana RJ, Litman HJ, Dienstag JL, Bonkovsky HL, Su G, Sterling RK, Lok AS, HALT-C Trial Group.	2012	22103814	PMC3299849		10.1111/j.1478-3231.2011.02686.x	protein_coding		1	203148059	203155877	MIM:601525	CHI3L1		chitinase 3-like 1 (cartilage glycoprotein-39) [Source:HGNC Symbol;Acc:1932]	protein_coding	1116	54.78	5		0.7488	0.6801	0.8589	0.8278	0.8571	0.7281	0.7749	0.7382	CHI3L1
ENSG00000133048	rs4950928	dbSNP	Variants (including SNPs and indels) imported from dbSNP	1	203155882	203155882	1	G/A/C/T	1000Genomes,Cited,Frequency,HapMap,Phenotype_or_Disease	C	G	risk factor			MIM:601525		CHI3L1	1	Correlation of chitinase 3-like 1 single nucleotide polymorphisms and haplotypes with uterine cervical cancer in Taiwanese women.	Lin YS, Liu YF, Chou YE, Yang SF, Chien MH, Wu CH, Chou CH, Cheng CW, Wang PH.	2014	25203433	PMC4159225		10.1371/journal.pone.0104038	protein_coding		1	203148059	203155877	MIM:601525	CHI3L1		chitinase 3-like 1 (cartilage glycoprotein-39) [Source:HGNC Symbol;Acc:1932]	protein_coding	1116	54.78	5		0.7488	0.6801	0.8589	0.8278	0.8571	0.7281	0.7749	0.7382	CHI3L1
ENSG00000133048	rs4950928	dbSNP	Variants (including SNPs and indels) imported from dbSNP	1	203155882	203155882	1	G/A/C/T	1000Genomes,Cited,Frequency,HapMap,Phenotype_or_Disease	C	G	risk factor		GWAS	PMID:18403759	Effect of variation in CHI3L1 on serum YKL-40 level, risk of asthma, and lung function.	CHI3L1	G	Correlation of chitinase 3-like 1 single nucleotide polymorphisms and haplotypes with uterine cervical cancer in Taiwanese women.	Lin YS, Liu YF, Chou YE, Yang SF, Chien MH, Wu CH, Chou CH, Cheng CW, Wang PH.	2014	25203433	PMC4159225		10.1371/journal.pone.0104038	retained_intron		1	203148059	203155877	PMID:18403759	CHI3L1		chitinase 3-like 1 (cartilage glycoprotein-39) [Source:HGNC Symbol;Acc:1932]	protein_coding	1116	54.78	5		0.7488	0.6801	0.8589	0.8278	0.8571	0.7281	0.7749	0.7382	CHI3L1
ENSG00000133048	rs4950928	dbSNP	Variants (including SNPs and indels) imported from dbSNP	1	203155882	203155882	1	G/A/C/T	1000Genomes,Cited,Frequency,HapMap,Phenotype_or_Disease	C	G	risk factor			MIM:601525		CHI3L1	1	The chitinase and chitinase-like proteins: a review of genetic and functional studies in asthma and immune-mediated diseases.	Ober C, Chupp GL.	2009	19644363	PMC3018778			retained_intron		1	203148059	203155877	MIM:601525	CHI3L1		chitinase 3-like 1 (cartilage glycoprotein-39) [Source:HGNC Symbol;Acc:1932]	protein_coding	1116	54.78	5		0.7488	0.6801	0.8589	0.8278	0.8571	0.7281	0.7749	0.7382	CHI3L1
ENSG00000133048	rs4950928	dbSNP	Variants (including SNPs and indels) imported from dbSNP	1	203155882	203155882	1	G/A/C/T	1000Genomes,Cited,Frequency,HapMap,Phenotype_or_Disease	C	G	risk factor		GWAS	PMID:18403759	Effect of variation in CHI3L1 on serum YKL-40 level, risk of asthma, and lung function.	CHI3L1	G	Correlation of Chitinase 3-Like 1 Single Nucleotide Polymorphisms with Hepatocellular Carcinoma in Taiwan.	Huang WS, Lin HY, Yeh CB, Chen LY, Chou YE, Yang SF, Liu YF.	2017	28260989	PMC5332842			protein_coding		1	203148059	203155877	PMID:18403759	CHI3L1		chitinase 3-like 1 (cartilage glycoprotein-39) [Source:HGNC Symbol;Acc:1932]	protein_coding	1116	54.78	5		0.7488	0.6801	0.8589	0.8278	0.8571	0.7281	0.7749	0.7382	CHI3L1
ENSG00000133048	rs4950928	dbSNP	Variants (including SNPs and indels) imported from dbSNP	1	203155882	203155882	1	G/A/C/T	1000Genomes,Cited,Frequency,HapMap,Phenotype_or_Disease	C	G	risk factor		GWAS	PMID:18403759	Effect of variation in CHI3L1 on serum YKL-40 level, risk of asthma, and lung function.	CHI3L1	G	The chitinase and chitinase-like proteins: a review of genetic and functional studies in asthma and immune-mediated diseases.	Ober C, Chupp GL.	2009	19644363	PMC3018778			retained_intron		1	203148059	203155877	PMID:18403759	CHI3L1		chitinase 3-like 1 (cartilage glycoprotein-39) [Source:HGNC Symbol;Acc:1932]	protein_coding	1116	54.78	5		0.7488	0.6801	0.8589	0.8278	0.8571	0.7281	0.7749	0.7382	CHI3L1
ENSG00000133048	rs4950928	dbSNP	Variants (including SNPs and indels) imported from dbSNP	1	203155882	203155882	1	G/A/C/T	1000Genomes,Cited,Frequency,HapMap,Phenotype_or_Disease	C	G	risk factor			MIM:601525		CHI3L1	1	Chitinase 3-like 1 plasma levels are increased in patients with progressive forms of multiple sclerosis.	Cant√≥ E, Reverter F, Morcillo-Su√°rez C, Matesanz F, Fern√°ndez O, Izquierdo G, Vandenbroeck K, Rodr√≠guez-Antig√ºedad A, Urcelay E, Arroyo R, Otaegui D, Olascoaga J, Saiz A, Navarro A, Sanchez A, Dom√≠nguez C, Caminero A, Horga A, Tintor√© M, Montalban X, Coma	2012	22183936			10.1177/1352458511433063	protein_coding		1	203148059	203155877	MIM:601525	CHI3L1		chitinase 3-like 1 (cartilage glycoprotein-39) [Source:HGNC Symbol;Acc:1932]	protein_coding	1116	54.78	5		0.7488	0.6801	0.8589	0.8278	0.8571	0.7281	0.7749	0.7382	CHI3L1
ENSG00000133048	rs4950928	dbSNP	Variants (including SNPs and indels) imported from dbSNP	1	203155882	203155882	1	G/A/C/T	1000Genomes,Cited,Frequency,HapMap,Phenotype_or_Disease	C	G	risk factor		GWAS	PMID:18403759	Effect of variation in CHI3L1 on serum YKL-40 level, risk of asthma, and lung function.	CHI3L1	G	Chitinase 3-like 1 plasma levels are increased in patients with progressive forms of multiple sclerosis.	Cant√≥ E, Reverter F, Morcillo-Su√°rez C, Matesanz F, Fern√°ndez O, Izquierdo G, Vandenbroeck K, Rodr√≠guez-Antig√ºedad A, Urcelay E, Arroyo R, Otaegui D, Olascoaga J, Saiz A, Navarro A, Sanchez A, Dom√≠nguez C, Caminero A, Horga A, Tintor√© M, Montalban X, Coma	2012	22183936			10.1177/1352458511433063	retained_intron		1	203148059	203155877	PMID:18403759	CHI3L1		chitinase 3-like 1 (cartilage glycoprotein-39) [Source:HGNC Symbol;Acc:1932]	protein_coding	1116	54.78	5		0.7488	0.6801	0.8589	0.8278	0.8571	0.7281	0.7749	0.7382	CHI3L1
ENSG00000133048	rs4950928	dbSNP	Variants (including SNPs and indels) imported from dbSNP	1	203155882	203155882	1	G/A/C/T	1000Genomes,Cited,Frequency,HapMap,Phenotype_or_Disease	C	G	risk factor		GWAS	PMID:18403759	Effect of variation in CHI3L1 on serum YKL-40 level, risk of asthma, and lung function.	CHI3L1	G	Variation in CHI3LI in relation to type 2 diabetes and related quantitative traits.	Rathcke CN, Holmkvist J, J√∏rgensen T, Borch-Johnsen K, Hansen T, Pedersen OB, Vestergaard H.	2009	19421404	PMC2674946	PMC2674946	10.1371/journal.pone.0005469	retained_intron		1	203148059	203155877	PMID:18403759	CHI3L1		chitinase 3-like 1 (cartilage glycoprotein-39) [Source:HGNC Symbol;Acc:1932]	protein_coding	1116	54.78	5		0.7488	0.6801	0.8589	0.8278	0.8571	0.7281	0.7749	0.7382	CHI3L1
ENSG00000133048	rs4950928	dbSNP	Variants (including SNPs and indels) imported from dbSNP	1	203155882	203155882	1	G/A/C/T	1000Genomes,Cited,Frequency,HapMap,Phenotype_or_Disease	C	G	risk factor		GWAS	PMID:18403759	Effect of variation in CHI3L1 on serum YKL-40 level, risk of asthma, and lung function.	CHI3L1	G	Variation in CHI3LI in relation to type 2 diabetes and related quantitative traits.	Rathcke CN, Holmkvist J, J√∏rgensen T, Borch-Johnsen K, Hansen T, Pedersen OB, Vestergaard H.	2009	19421404	PMC2674946	PMC2674946	10.1371/journal.pone.0005469	protein_coding		1	203148059	203155877	PMID:18403759	CHI3L1		chitinase 3-like 1 (cartilage glycoprotein-39) [Source:HGNC Symbol;Acc:1932]	protein_coding	1116	54.78	5		0.7488	0.6801	0.8589	0.8278	0.8571	0.7281	0.7749	0.7382	CHI3L1
ENSG00000133048	rs4950928	dbSNP	Variants (including SNPs and indels) imported from dbSNP	1	203155882	203155882	1	G/A/C/T	1000Genomes,Cited,Frequency,HapMap,Phenotype_or_Disease	C	G	risk factor			MIM:601525		CHI3L1	1	A functional variation in CHI3L1 is associated with severity of liver fibrosis and YKL-40 serum levels in chronic hepatitis C infection.	Berres ML, Papen S, Pauels K, Schmitz P, Zaldivar MM, Hellerbrand C, Mueller T, Berg T, Weiskirchen R, Trautwein C, Wasmuth HE.	2009	19070929		ELSS0168827808007630	10.1016/j.jhep.2008.09.016	protein_coding		1	203148059	203155877	MIM:601525	CHI3L1		chitinase 3-like 1 (cartilage glycoprotein-39) [Source:HGNC Symbol;Acc:1932]	protein_coding	1116	54.78	5		0.7488	0.6801	0.8589	0.8278	0.8571	0.7281	0.7749	0.7382	CHI3L1
ENSG00000133048	rs4950928	dbSNP	Variants (including SNPs and indels) imported from dbSNP	1	203155882	203155882	1	G/A/C/T	1000Genomes,Cited,Frequency,HapMap,Phenotype_or_Disease	C	G	risk factor			MIM:601525		CHI3L1	1	The chitinase-like protein YKL-40 modulates cystic fibrosis lung disease.	Hector A, Kormann MS, Mack I, Latzin P, Casaulta C, Kieninger E, Zhou Z, Yildirim A√ñ, Bohla A, Rieber N, Kappler M, Koller B, Eber E, Eickmeier O, Zielen S, Eickelberg O, Griese M, Mall MA, Hartl D.	2011	21949714	PMC3176766	PMC3176766	10.1371/journal.pone.0024399	retained_intron		1	203148059	203155877	MIM:601525	CHI3L1		chitinase 3-like 1 (cartilage glycoprotein-39) [Source:HGNC Symbol;Acc:1932]	protein_coding	1116	54.78	5		0.7488	0.6801	0.8589	0.8278	0.8571	0.7281	0.7749	0.7382	CHI3L1
ENSG00000133048	rs4950928	dbSNP	Variants (including SNPs and indels) imported from dbSNP	1	203155882	203155882	1	G/A/C/T	1000Genomes,Cited,Frequency,HapMap,Phenotype_or_Disease	C	G	risk factor		GWAS	PMID:18403759	Effect of variation in CHI3L1 on serum YKL-40 level, risk of asthma, and lung function.	CHI3L1	G	A functional variation in CHI3L1 is associated with severity of liver fibrosis and YKL-40 serum levels in chronic hepatitis C infection.	Berres ML, Papen S, Pauels K, Schmitz P, Zaldivar MM, Hellerbrand C, Mueller T, Berg T, Weiskirchen R, Trautwein C, Wasmuth HE.	2009	19070929		ELSS0168827808007630	10.1016/j.jhep.2008.09.016	protein_coding		1	203148059	203155877	PMID:18403759	CHI3L1		chitinase 3-like 1 (cartilage glycoprotein-39) [Source:HGNC Symbol;Acc:1932]	protein_coding	1116	54.78	5		0.7488	0.6801	0.8589	0.8278	0.8571	0.7281	0.7749	0.7382	CHI3L1
ENSG00000133048	rs4950928	dbSNP	Variants (including SNPs and indels) imported from dbSNP	1	203155882	203155882	1	G/A/C/T	1000Genomes,Cited,Frequency,HapMap,Phenotype_or_Disease	C	G	risk factor			MIM:601525		CHI3L1	1	A promoter variant in the chitinase 3-like 1 gene is associated with serum YKL-40 level and personality trait.	Yamamori H, Hashimoto R, Ohi K, Yasuda Y, Fukumoto M, Kasahara E, Sekiyama A, Umeda-Yano S, Okada T, Iwase M, Kazui H, Ito A, Takeda M.	2012	22366530			10.1016/j.neulet.2012.02.039	protein_coding		1	203148059	203155877	MIM:601525	CHI3L1		chitinase 3-like 1 (cartilage glycoprotein-39) [Source:HGNC Symbol;Acc:1932]	protein_coding	1116	54.78	5		0.7488	0.6801	0.8589	0.8278	0.8571	0.7281	0.7749	0.7382	CHI3L1
ENSG00000133048	rs4950928	dbSNP	Variants (including SNPs and indels) imported from dbSNP	1	203155882	203155882	1	G/A/C/T	1000Genomes,Cited,Frequency,HapMap,Phenotype_or_Disease	C	G	risk factor			MIM:601525		CHI3L1	1	11th Meeting of the Irish Society of Human Genetics, Friday 12th September 2008.		2009	NA	PMC2629028			protein_coding		1	203148059	203155877	MIM:601525	CHI3L1		chitinase 3-like 1 (cartilage glycoprotein-39) [Source:HGNC Symbol;Acc:1932]	protein_coding	1116	54.78	5		0.7488	0.6801	0.8589	0.8278	0.8571	0.7281	0.7749	0.7382	CHI3L1
ENSG00000133048	rs4950928	dbSNP	Variants (including SNPs and indels) imported from dbSNP	1	203155882	203155882	1	G/A/C/T	1000Genomes,Cited,Frequency,HapMap,Phenotype_or_Disease	C	G	risk factor		GWAS	PMID:18403759	Effect of variation in CHI3L1 on serum YKL-40 level, risk of asthma, and lung function.	CHI3L1	G	A promoter variant in the chitinase 3-like 1 gene is associated with serum YKL-40 level and personality trait.	Yamamori H, Hashimoto R, Ohi K, Yasuda Y, Fukumoto M, Kasahara E, Sekiyama A, Umeda-Yano S, Okada T, Iwase M, Kazui H, Ito A, Takeda M.	2012	22366530			10.1016/j.neulet.2012.02.039	protein_coding		1	203148059	203155877	PMID:18403759	CHI3L1		chitinase 3-like 1 (cartilage glycoprotein-39) [Source:HGNC Symbol;Acc:1932]	protein_coding	1116	54.78	5		0.7488	0.6801	0.8589	0.8278	0.8571	0.7281	0.7749	0.7382	CHI3L1
ENSG00000133048	rs4950928	dbSNP	Variants (including SNPs and indels) imported from dbSNP	1	203155882	203155882	1	G/A/C/T	1000Genomes,Cited,Frequency,HapMap,Phenotype_or_Disease	C	G	risk factor					CHI3L1	C	Variations of CHI3L1, levels of the encoded glycoprotein YKL-40 and prediction of fatal and non-fatal ischemic stroke.	Rathcke CN, Thomsen SB, Linneberg A, Vestergaard H.	2012	22937056	PMC3427346		10.1371/journal.pone.0043498	protein_coding		1	203148059	203155877		CHI3L1		chitinase 3-like 1 (cartilage glycoprotein-39) [Source:HGNC Symbol;Acc:1932]	protein_coding	1116	54.78	5		0.7488	0.6801	0.8589	0.8278	0.8571	0.7281	0.7749	0.7382	CHI3L1
ENSG00000133048	rs4950928	dbSNP	Variants (including SNPs and indels) imported from dbSNP	1	203155882	203155882	1	G/A/C/T	1000Genomes,Cited,Frequency,HapMap,Phenotype_or_Disease	C	G	risk factor			MIM:601525		CHI3L1	1	The chitinase-like protein YKL-40: a possible biomarker of inflammation and airway remodeling in severe pediatric asthma.	Konradsen JR, James A, Nordlund B, Reinius LE, S√∂derh√§ll C, Mel√©n E, Wheelock AM, L√∂drup Carlsen KC, Lidegran M, Verhoek M, Boot RG, Dahl√©n B, Dahl√©n SE, Hedlin G.	2013	23628340			10.1016/j.jaci.2013.03.003	retained_intron		1	203148059	203155877	MIM:601525	CHI3L1		chitinase 3-like 1 (cartilage glycoprotein-39) [Source:HGNC Symbol;Acc:1932]	protein_coding	1116	54.78	5		0.7488	0.6801	0.8589	0.8278	0.8571	0.7281	0.7749	0.7382	CHI3L1
ENSG00000133048	rs4950928	dbSNP	Variants (including SNPs and indels) imported from dbSNP	1	203155882	203155882	1	G/A/C/T	1000Genomes,Cited,Frequency,HapMap,Phenotype_or_Disease	C	G	risk factor					CHI3L1	C	YKL-40-gene polymorphism affects acute cellular rejection and fibrosis progression after transplantation for hepatitis C virus-induced liver disease.	Eurich D, Neumann UP, Boas-Knoop S, Neuhaus R, Kiessling A, Yahyazadeh A, Trautwein C, Wasmuth H, Puhl G, Neuhaus P, Bahra M.	2013	22989351			10.1111/j.1440-1746.2012.07270.x	protein_coding		1	203148059	203155877		CHI3L1		chitinase 3-like 1 (cartilage glycoprotein-39) [Source:HGNC Symbol;Acc:1932]	protein_coding	1116	54.78	5		0.7488	0.6801	0.8589	0.8278	0.8571	0.7281	0.7749	0.7382	CHI3L1
ENSG00000133048	rs4950928	dbSNP	Variants (including SNPs and indels) imported from dbSNP	1	203155882	203155882	1	G/A/C/T	1000Genomes,Cited,Frequency,HapMap,Phenotype_or_Disease	C	G	risk factor					CHI3L1	C	YKL-40-gene polymorphism affects acute cellular rejection and fibrosis progression after transplantation for hepatitis C virus-induced liver disease.	Eurich D, Neumann UP, Boas-Knoop S, Neuhaus R, Kiessling A, Yahyazadeh A, Trautwein C, Wasmuth H, Puhl G, Neuhaus P, Bahra M.	2013	22989351			10.1111/j.1440-1746.2012.07270.x	retained_intron		1	203148059	203155877		CHI3L1		chitinase 3-like 1 (cartilage glycoprotein-39) [Source:HGNC Symbol;Acc:1932]	protein_coding	1116	54.78	5		0.7488	0.6801	0.8589	0.8278	0.8571	0.7281	0.7749	0.7382	CHI3L1
ENSG00000133048	rs4950928	dbSNP	Variants (including SNPs and indels) imported from dbSNP	1	203155882	203155882	1	G/A/C/T	1000Genomes,Cited,Frequency,HapMap,Phenotype_or_Disease	C	G	risk factor					CHI3L1	C	Plasma YKL-40 and CHI3L1 in systemic inflammation and sepsis-experience from two prospective cohorts.	Kornblit B, Hellemann D, Munthe-Fog L, Bonde J, Str√∏m JJ, Madsen HO, Johansen JS, Garred P.	2013	23706599			10.1016/j.imbio.2013.04.010	retained_intron		1	203148059	203155877		CHI3L1		chitinase 3-like 1 (cartilage glycoprotein-39) [Source:HGNC Symbol;Acc:1932]	protein_coding	1116	54.78	5		0.7488	0.6801	0.8589	0.8278	0.8571	0.7281	0.7749	0.7382	CHI3L1
ENSG00000133048	rs4950928	dbSNP	Variants (including SNPs and indels) imported from dbSNP	1	203155882	203155882	1	G/A/C/T	1000Genomes,Cited,Frequency,HapMap,Phenotype_or_Disease	C	G	risk factor		GWAS	PMID:18403759	Effect of variation in CHI3L1 on serum YKL-40 level, risk of asthma, and lung function.	CHI3L1	G	The chitinase 3-like 1 gene and schizophrenia: evidence from a multi-center case-control study and meta-analysis.	Ohi K, Hashimoto R, Yasuda Y, Yoshida T, Takahashi H, Iike N, Iwase M, Kamino K, Ishii R, Kazui H, Fukumoto M, Takamura H, Yamamori H, Azechi M, Ikezawa K, Tanimukai H, Tagami S, Morihara T, Okochi M, Yamada K, Numata S, Ikeda M, Tanaka T, Kudo T, Ueno S,	2010	20051317		ELSS0920996409005921	10.1016/j.schres.2009.12.002	protein_coding		1	203148059	203155877	PMID:18403759	CHI3L1		chitinase 3-like 1 (cartilage glycoprotein-39) [Source:HGNC Symbol;Acc:1932]	protein_coding	1116	54.78	5		0.7488	0.6801	0.8589	0.8278	0.8571	0.7281	0.7749	0.7382	CHI3L1
ENSG00000133048	rs4950928	dbSNP	Variants (including SNPs and indels) imported from dbSNP	1	203155882	203155882	1	G/A/C/T	1000Genomes,Cited,Frequency,HapMap,Phenotype_or_Disease	C	G	risk factor			MIM:601525		CHI3L1	1	The CHI3L1 rs4950928 polymorphism is associated with asthma-related hospital admissions in children and young adults.	Cunningham J, Basu K, Tavendale R, Palmer CN, Smith H, Mukhopadhyay S.	2011	21530869			10.1016/j.anai.2011.01.030	protein_coding		1	203148059	203155877	MIM:601525	CHI3L1		chitinase 3-like 1 (cartilage glycoprotein-39) [Source:HGNC Symbol;Acc:1932]	protein_coding	1116	54.78	5		0.7488	0.6801	0.8589	0.8278	0.8571	0.7281	0.7749	0.7382	CHI3L1
ENSG00000133048	rs4950928	dbSNP	Variants (including SNPs and indels) imported from dbSNP	1	203155882	203155882	1	G/A/C/T	1000Genomes,Cited,Frequency,HapMap,Phenotype_or_Disease	C	G	risk factor			MIM:601525		CHI3L1	1	Association of CHI3L1 in African-Americans with prior history of asthma exacerbations and stress.	Ortega H, Prazma C, Suruki RY, Li H, Anderson WH.	2013	23190377			10.3109/02770903.2012.733991	retained_intron		1	203148059	203155877	MIM:601525	CHI3L1		chitinase 3-like 1 (cartilage glycoprotein-39) [Source:HGNC Symbol;Acc:1932]	protein_coding	1116	54.78	5		0.7488	0.6801	0.8589	0.8278	0.8571	0.7281	0.7749	0.7382	CHI3L1
ENSG00000133048	rs4950928	dbSNP	Variants (including SNPs and indels) imported from dbSNP	1	203155882	203155882	1	G/A/C/T	1000Genomes,Cited,Frequency,HapMap,Phenotype_or_Disease	C	G	risk factor			MIM:601525		CHI3L1	1	Circulating YKL-40 level, but not CHI3L1 gene variants, is associated with atherosclerosis-related quantitative traits and the risk of peripheral artery disease.	Wu S, Hsu LA, Cheng ST, Teng MS, Yeh CH, Sun YC, Huang HL, Ko YL.	2014	25486056	PMC4284717			protein_coding		1	203148059	203155877	MIM:601525	CHI3L1		chitinase 3-like 1 (cartilage glycoprotein-39) [Source:HGNC Symbol;Acc:1932]	protein_coding	1116	54.78	5		0.7488	0.6801	0.8589	0.8278	0.8571	0.7281	0.7749	0.7382	CHI3L1
ENSG00000133048	rs4950928	dbSNP	Variants (including SNPs and indels) imported from dbSNP	1	203155882	203155882	1	G/A/C/T	1000Genomes,Cited,Frequency,HapMap,Phenotype_or_Disease	C	G	risk factor		GWAS	PMID:18403759	Effect of variation in CHI3L1 on serum YKL-40 level, risk of asthma, and lung function.	CHI3L1	G	Association of CHI3L1 in African-Americans with prior history of asthma exacerbations and stress.	Ortega H, Prazma C, Suruki RY, Li H, Anderson WH.	2013	23190377			10.3109/02770903.2012.733991	protein_coding		1	203148059	203155877	PMID:18403759	CHI3L1		chitinase 3-like 1 (cartilage glycoprotein-39) [Source:HGNC Symbol;Acc:1932]	protein_coding	1116	54.78	5		0.7488	0.6801	0.8589	0.8278	0.8571	0.7281	0.7749	0.7382	CHI3L1
ENSG00000133048	rs4950928	dbSNP	Variants (including SNPs and indels) imported from dbSNP	1	203155882	203155882	1	G/A/C/T	1000Genomes,Cited,Frequency,HapMap,Phenotype_or_Disease	C	G	risk factor			MIM:601525		CHI3L1	1	Association of CHI3L1 in African-Americans with prior history of asthma exacerbations and stress.	Ortega H, Prazma C, Suruki RY, Li H, Anderson WH.	2013	23190377			10.3109/02770903.2012.733991	protein_coding		1	203148059	203155877	MIM:601525	CHI3L1		chitinase 3-like 1 (cartilage glycoprotein-39) [Source:HGNC Symbol;Acc:1932]	protein_coding	1116	54.78	5		0.7488	0.6801	0.8589	0.8278	0.8571	0.7281	0.7749	0.7382	CHI3L1
ENSG00000133048	rs4950928	dbSNP	Variants (including SNPs and indels) imported from dbSNP	1	203155882	203155882	1	G/A/C/T	1000Genomes,Cited,Frequency,HapMap,Phenotype_or_Disease	C	G	risk factor		GWAS	PMID:18403759	Effect of variation in CHI3L1 on serum YKL-40 level, risk of asthma, and lung function.	CHI3L1	G	The Association between genetic variations of CHI3L1, levels of the encoded glycoprotein YKL-40 and the lipid profile in a Danish population.	Thomsen SB, Rathcke CN, Skaaby T, Linneberg A, Vestergaard H.	2012	23071724	PMC3465269		10.1371/journal.pone.0047094	protein_coding		1	203148059	203155877	PMID:18403759	CHI3L1		chitinase 3-like 1 (cartilage glycoprotein-39) [Source:HGNC Symbol;Acc:1932]	protein_coding	1116	54.78	5		0.7488	0.6801	0.8589	0.8278	0.8571	0.7281	0.7749	0.7382	CHI3L1
ENSG00000133048	rs4950928	dbSNP	Variants (including SNPs and indels) imported from dbSNP	1	203155882	203155882	1	G/A/C/T	1000Genomes,Cited,Frequency,HapMap,Phenotype_or_Disease	C	G	risk factor					CHI3L1	C	The chitinase and chitinase-like proteins: a review of genetic and functional studies in asthma and immune-mediated diseases.	Ober C, Chupp GL.	2009	19644363	PMC3018778			retained_intron		1	203148059	203155877		CHI3L1		chitinase 3-like 1 (cartilage glycoprotein-39) [Source:HGNC Symbol;Acc:1932]	protein_coding	1116	54.78	5		0.7488	0.6801	0.8589	0.8278	0.8571	0.7281	0.7749	0.7382	CHI3L1
ENSG00000133048	rs4950928	dbSNP	Variants (including SNPs and indels) imported from dbSNP	1	203155882	203155882	1	G/A/C/T	1000Genomes,Cited,Frequency,HapMap,Phenotype_or_Disease	C	G	risk factor			MIM:601525		CHI3L1	1	Functional variants in the promoter region of Chitinase 3-like 1 (CHI3L1) and susceptibility to schizophrenia.	Zhao X, Tang R, Gao B, Shi Y, Zhou J, Guo S, Zhang J, Wang Y, Tang W, Meng J, Li S, Wang H, Ma G, Lin C, Xiao Y, Feng G, Lin Z, Zhu S, Xing Y, Sang H, St Clair D, He L.	2007	17160890	PMC1785314	ELSS0002929707609173	10.1086/510438	retained_intron		1	203148059	203155877	MIM:601525	CHI3L1		chitinase 3-like 1 (cartilage glycoprotein-39) [Source:HGNC Symbol;Acc:1932]	protein_coding	1116	54.78	5		0.7488	0.6801	0.8589	0.8278	0.8571	0.7281	0.7749	0.7382	CHI3L1
ENSG00000133048	rs4950928	dbSNP	Variants (including SNPs and indels) imported from dbSNP	1	203155882	203155882	1	G/A/C/T	1000Genomes,Cited,Frequency,HapMap,Phenotype_or_Disease	C	G	risk factor		GWAS	PMID:18403759	Effect of variation in CHI3L1 on serum YKL-40 level, risk of asthma, and lung function.	CHI3L1	G	YKL-40 and alcoholic liver and pancreas damage and disease in 86,258 individuals from the general population: cohort and mendelian randomization studies.	Kjaergaard AD, Bojesen SE, Nordestgaard BG, Johansen JS.	2014	25225167			10.1373/clinchem.2014.229096	protein_coding		1	203148059	203155877	PMID:18403759	CHI3L1		chitinase 3-like 1 (cartilage glycoprotein-39) [Source:HGNC Symbol;Acc:1932]	protein_coding	1116	54.78	5		0.7488	0.6801	0.8589	0.8278	0.8571	0.7281	0.7749	0.7382	CHI3L1
ENSG00000133048	rs4950928	dbSNP	Variants (including SNPs and indels) imported from dbSNP	1	203155882	203155882	1	G/A/C/T	1000Genomes,Cited,Frequency,HapMap,Phenotype_or_Disease	C	G	risk factor		GWAS	PMID:18403759	Effect of variation in CHI3L1 on serum YKL-40 level, risk of asthma, and lung function.	CHI3L1	G	The chitinase-like protein YKL-40: a possible biomarker of inflammation and airway remodeling in severe pediatric asthma.	Konradsen JR, James A, Nordlund B, Reinius LE, S√∂derh√§ll C, Mel√©n E, Wheelock AM, L√∂drup Carlsen KC, Lidegran M, Verhoek M, Boot RG, Dahl√©n B, Dahl√©n SE, Hedlin G.	2013	23628340			10.1016/j.jaci.2013.03.003	retained_intron		1	203148059	203155877	PMID:18403759	CHI3L1		chitinase 3-like 1 (cartilage glycoprotein-39) [Source:HGNC Symbol;Acc:1932]	protein_coding	1116	54.78	5		0.7488	0.6801	0.8589	0.8278	0.8571	0.7281	0.7749	0.7382	CHI3L1
ENSG00000133048	rs4950928	dbSNP	Variants (including SNPs and indels) imported from dbSNP	1	203155882	203155882	1	G/A/C/T	1000Genomes,Cited,Frequency,HapMap,Phenotype_or_Disease	C	G	risk factor		GWAS	PMID:18403759	Effect of variation in CHI3L1 on serum YKL-40 level, risk of asthma, and lung function.	CHI3L1	G	A longitudinal assessment of circulating YKL-40 levels in preschool children with wheeze.	James A, Stenberg Hammar K, Reinius L, Konradsen JR, Dahl√©n SE, S√∂derh√§ll C, Hedlin G.	2017	27732738			10.1111/pai.12669	retained_intron		1	203148059	203155877	PMID:18403759	CHI3L1		chitinase 3-like 1 (cartilage glycoprotein-39) [Source:HGNC Symbol;Acc:1932]	protein_coding	1116	54.78	5		0.7488	0.6801	0.8589	0.8278	0.8571	0.7281	0.7749	0.7382	CHI3L1
ENSG00000133048	rs4950928	dbSNP	Variants (including SNPs and indels) imported from dbSNP	1	203155882	203155882	1	G/A/C/T	1000Genomes,Cited,Frequency,HapMap,Phenotype_or_Disease	C	G	risk factor			MIM:601525		CHI3L1	1	Genetic variation in chitinase 3-like 1 (CHI3L1) contributes to asthma severity and airway expression of YKL-40.	Gomez JL, Crisafi GM, Holm CT, Meyers DA, Hawkins GA, Bleecker ER, Jarjour N, Severe Asthma Research Program (SARP) Investigators, Cohn L, Chupp GL.	2015	25592985	PMC4494869		10.1016/j.jaci.2014.11.027	retained_intron		1	203148059	203155877	MIM:601525	CHI3L1		chitinase 3-like 1 (cartilage glycoprotein-39) [Source:HGNC Symbol;Acc:1932]	protein_coding	1116	54.78	5		0.7488	0.6801	0.8589	0.8278	0.8571	0.7281	0.7749	0.7382	CHI3L1
ENSG00000133048	rs4950928	dbSNP	Variants (including SNPs and indels) imported from dbSNP	1	203155882	203155882	1	G/A/C/T	1000Genomes,Cited,Frequency,HapMap,Phenotype_or_Disease	C	G	risk factor			MIM:601525		CHI3L1	1	Plasma YKL-40 and CHI3L1 in systemic inflammation and sepsis-experience from two prospective cohorts.	Kornblit B, Hellemann D, Munthe-Fog L, Bonde J, Str√∏m JJ, Madsen HO, Johansen JS, Garred P.	2013	23706599			10.1016/j.imbio.2013.04.010	retained_intron		1	203148059	203155877	MIM:601525	CHI3L1		chitinase 3-like 1 (cartilage glycoprotein-39) [Source:HGNC Symbol;Acc:1932]	protein_coding	1116	54.78	5		0.7488	0.6801	0.8589	0.8278	0.8571	0.7281	0.7749	0.7382	CHI3L1
ENSG00000133048	rs4950928	dbSNP	Variants (including SNPs and indels) imported from dbSNP	1	203155882	203155882	1	G/A/C/T	1000Genomes,Cited,Frequency,HapMap,Phenotype_or_Disease	C	G	risk factor			MIM:601525		CHI3L1	1	CHI3L1 polymorphisms, cord blood YKL-40 levels and later asthma development.	Usemann J, Frey U, Mack I, Schmidt A, Gorlanova O, R√∂√∂sli M, Hartl D, Latzin P.	2016	27193312	PMC4870763		10.1186/s12890-016-0239-8	protein_coding		1	203148059	203155877	MIM:601525	CHI3L1		chitinase 3-like 1 (cartilage glycoprotein-39) [Source:HGNC Symbol;Acc:1932]	protein_coding	1116	54.78	5		0.7488	0.6801	0.8589	0.8278	0.8571	0.7281	0.7749	0.7382	CHI3L1
ENSG00000133048	rs4950928	dbSNP	Variants (including SNPs and indels) imported from dbSNP	1	203155882	203155882	1	G/A/C/T	1000Genomes,Cited,Frequency,HapMap,Phenotype_or_Disease	C	G	risk factor			MIM:601525		CHI3L1	1	The CHI3L1 rs4950928 polymorphism is associated with asthma-related hospital admissions in children and young adults.	Cunningham J, Basu K, Tavendale R, Palmer CN, Smith H, Mukhopadhyay S.	2011	21530869			10.1016/j.anai.2011.01.030	retained_intron		1	203148059	203155877	MIM:601525	CHI3L1		chitinase 3-like 1 (cartilage glycoprotein-39) [Source:HGNC Symbol;Acc:1932]	protein_coding	1116	54.78	5		0.7488	0.6801	0.8589	0.8278	0.8571	0.7281	0.7749	0.7382	CHI3L1
ENSG00000133048	rs4950928	dbSNP	Variants (including SNPs and indels) imported from dbSNP	1	203155882	203155882	1	G/A/C/T	1000Genomes,Cited,Frequency,HapMap,Phenotype_or_Disease	C	G	risk factor					CHI3L1	C	Elevated plasma YKL-40, lipids and lipoproteins, and ischemic vascular disease in the general population.	Kjaergaard AD, Johansen JS, Bojesen SE, Nordestgaard BG.	2015	25624368			10.1161/strokeaha.114.007657	retained_intron		1	203148059	203155877		CHI3L1		chitinase 3-like 1 (cartilage glycoprotein-39) [Source:HGNC Symbol;Acc:1932]	protein_coding	1116	54.78	5		0.7488	0.6801	0.8589	0.8278	0.8571	0.7281	0.7749	0.7382	CHI3L1
ENSG00000133048	rs4950928	dbSNP	Variants (including SNPs and indels) imported from dbSNP	1	203155882	203155882	1	G/A/C/T	1000Genomes,Cited,Frequency,HapMap,Phenotype_or_Disease	C	G	risk factor					CHI3L1	C	YKL-40 genetic polymorphisms and the risk of liver disease progression in patients with advanced fibrosis due to chronic hepatitis C.	Fontana RJ, Litman HJ, Dienstag JL, Bonkovsky HL, Su G, Sterling RK, Lok AS, HALT-C Trial Group.	2012	22103814	PMC3299849		10.1111/j.1478-3231.2011.02686.x	protein_coding		1	203148059	203155877		CHI3L1		chitinase 3-like 1 (cartilage glycoprotein-39) [Source:HGNC Symbol;Acc:1932]	protein_coding	1116	54.78	5		0.7488	0.6801	0.8589	0.8278	0.8571	0.7281	0.7749	0.7382	CHI3L1
ENSG00000133048	rs4950928	dbSNP	Variants (including SNPs and indels) imported from dbSNP	1	203155882	203155882	1	G/A/C/T	1000Genomes,Cited,Frequency,HapMap,Phenotype_or_Disease	C	G	risk factor					CHI3L1	C	YKL-40 and alcoholic liver and pancreas damage and disease in 86,258 individuals from the general population: cohort and mendelian randomization studies.	Kjaergaard AD, Bojesen SE, Nordestgaard BG, Johansen JS.	2014	25225167			10.1373/clinchem.2014.229096	protein_coding		1	203148059	203155877		CHI3L1		chitinase 3-like 1 (cartilage glycoprotein-39) [Source:HGNC Symbol;Acc:1932]	protein_coding	1116	54.78	5		0.7488	0.6801	0.8589	0.8278	0.8571	0.7281	0.7749	0.7382	CHI3L1
ENSG00000133048	rs4950928	dbSNP	Variants (including SNPs and indels) imported from dbSNP	1	203155882	203155882	1	G/A/C/T	1000Genomes,Cited,Frequency,HapMap,Phenotype_or_Disease	C	G	risk factor			MIM:601525		CHI3L1	1	YKL-40 and alcoholic liver and pancreas damage and disease in 86,258 individuals from the general population: cohort and mendelian randomization studies.	Kjaergaard AD, Bojesen SE, Nordestgaard BG, Johansen JS.	2014	25225167			10.1373/clinchem.2014.229096	retained_intron		1	203148059	203155877	MIM:601525	CHI3L1		chitinase 3-like 1 (cartilage glycoprotein-39) [Source:HGNC Symbol;Acc:1932]	protein_coding	1116	54.78	5		0.7488	0.6801	0.8589	0.8278	0.8571	0.7281	0.7749	0.7382	CHI3L1
ENSG00000133048	rs4950928	dbSNP	Variants (including SNPs and indels) imported from dbSNP	1	203155882	203155882	1	G/A/C/T	1000Genomes,Cited,Frequency,HapMap,Phenotype_or_Disease	C	G	risk factor		GWAS	PMID:18403759	Effect of variation in CHI3L1 on serum YKL-40 level, risk of asthma, and lung function.	CHI3L1	G	Elevated plasma YKL-40, lipids and lipoproteins, and ischemic vascular disease in the general population.	Kjaergaard AD, Johansen JS, Bojesen SE, Nordestgaard BG.	2015	25624368			10.1161/strokeaha.114.007657	retained_intron		1	203148059	203155877	PMID:18403759	CHI3L1		chitinase 3-like 1 (cartilage glycoprotein-39) [Source:HGNC Symbol;Acc:1932]	protein_coding	1116	54.78	5		0.7488	0.6801	0.8589	0.8278	0.8571	0.7281	0.7749	0.7382	CHI3L1
ENSG00000133048	rs4950928	dbSNP	Variants (including SNPs and indels) imported from dbSNP	1	203155882	203155882	1	G/A/C/T	1000Genomes,Cited,Frequency,HapMap,Phenotype_or_Disease	C	G	risk factor					CHI3L1	C	The chitinase and chitinase-like proteins: a review of genetic and functional studies in asthma and immune-mediated diseases.	Ober C, Chupp GL.	2009	19644363	PMC3018778			protein_coding		1	203148059	203155877		CHI3L1		chitinase 3-like 1 (cartilage glycoprotein-39) [Source:HGNC Symbol;Acc:1932]	protein_coding	1116	54.78	5		0.7488	0.6801	0.8589	0.8278	0.8571	0.7281	0.7749	0.7382	CHI3L1
ENSG00000133048	rs4950928	dbSNP	Variants (including SNPs and indels) imported from dbSNP	1	203155882	203155882	1	G/A/C/T	1000Genomes,Cited,Frequency,HapMap,Phenotype_or_Disease	C	G	risk factor					CHI3L1	C	The chitinase 3-like 1 gene and schizophrenia: evidence from a multi-center case-control study and meta-analysis.	Ohi K, Hashimoto R, Yasuda Y, Yoshida T, Takahashi H, Iike N, Iwase M, Kamino K, Ishii R, Kazui H, Fukumoto M, Takamura H, Yamamori H, Azechi M, Ikezawa K, Tanimukai H, Tagami S, Morihara T, Okochi M, Yamada K, Numata S, Ikeda M, Tanaka T, Kudo T, Ueno S,	2010	20051317		ELSS0920996409005921	10.1016/j.schres.2009.12.002	retained_intron		1	203148059	203155877		CHI3L1		chitinase 3-like 1 (cartilage glycoprotein-39) [Source:HGNC Symbol;Acc:1932]	protein_coding	1116	54.78	5		0.7488	0.6801	0.8589	0.8278	0.8571	0.7281	0.7749	0.7382	CHI3L1
ENSG00000133048	rs4950928	dbSNP	Variants (including SNPs and indels) imported from dbSNP	1	203155882	203155882	1	G/A/C/T	1000Genomes,Cited,Frequency,HapMap,Phenotype_or_Disease	C	G	risk factor					CHI3L1	C	Chitinase 3-like 1 plasma levels are increased in patients with progressive forms of multiple sclerosis.	Cant√≥ E, Reverter F, Morcillo-Su√°rez C, Matesanz F, Fern√°ndez O, Izquierdo G, Vandenbroeck K, Rodr√≠guez-Antig√ºedad A, Urcelay E, Arroyo R, Otaegui D, Olascoaga J, Saiz A, Navarro A, Sanchez A, Dom√≠nguez C, Caminero A, Horga A, Tintor√© M, Montalban X, Coma	2012	22183936			10.1177/1352458511433063	protein_coding		1	203148059	203155877		CHI3L1		chitinase 3-like 1 (cartilage glycoprotein-39) [Source:HGNC Symbol;Acc:1932]	protein_coding	1116	54.78	5		0.7488	0.6801	0.8589	0.8278	0.8571	0.7281	0.7749	0.7382	CHI3L1
ENSG00000133048	rs4950928	dbSNP	Variants (including SNPs and indels) imported from dbSNP	1	203155882	203155882	1	G/A/C/T	1000Genomes,Cited,Frequency,HapMap,Phenotype_or_Disease	C	G	risk factor			MIM:601525		CHI3L1	1	Are SMAD7 rs4939827 and CHI3L1 rs4950928 polymorphisms associated with colorectal cancer in Egyptian patients?	Abd El-Fattah AA, Sadik NA, Shaker OG, Kamal AM.	2016	26779637			10.1007/s13277-016-4813-8	protein_coding		1	203148059	203155877	MIM:601525	CHI3L1		chitinase 3-like 1 (cartilage glycoprotein-39) [Source:HGNC Symbol;Acc:1932]	protein_coding	1116	54.78	5		0.7488	0.6801	0.8589	0.8278	0.8571	0.7281	0.7749	0.7382	CHI3L1
ENSG00000133048	rs4950928	dbSNP	Variants (including SNPs and indels) imported from dbSNP	1	203155882	203155882	1	G/A/C/T	1000Genomes,Cited,Frequency,HapMap,Phenotype_or_Disease	C	G	risk factor					CHI3L1	C	YKL-40 and genetic status of CHI3L1 in a large group of asthmatics.	Hansen JW, Thomsen SF, Porsbjerg C, Rasmussen LM, Harmsen L, Johansen JS, Backer V.	2015	26672955	PMC4653313			protein_coding		1	203148059	203155877		CHI3L1		chitinase 3-like 1 (cartilage glycoprotein-39) [Source:HGNC Symbol;Acc:1932]	protein_coding	1116	54.78	5		0.7488	0.6801	0.8589	0.8278	0.8571	0.7281	0.7749	0.7382	CHI3L1
ENSG00000133048	rs4950928	dbSNP	Variants (including SNPs and indels) imported from dbSNP	1	203155882	203155882	1	G/A/C/T	1000Genomes,Cited,Frequency,HapMap,Phenotype_or_Disease	C	G	risk factor			MIM:601525		CHI3L1	1	CHI3L1 polymorphisms, cord blood YKL-40 levels and later asthma development.	Usemann J, Frey U, Mack I, Schmidt A, Gorlanova O, R√∂√∂sli M, Hartl D, Latzin P.	2016	27193312	PMC4870763		10.1186/s12890-016-0239-8	retained_intron		1	203148059	203155877	MIM:601525	CHI3L1		chitinase 3-like 1 (cartilage glycoprotein-39) [Source:HGNC Symbol;Acc:1932]	protein_coding	1116	54.78	5		0.7488	0.6801	0.8589	0.8278	0.8571	0.7281	0.7749	0.7382	CHI3L1
ENSG00000133048	rs4950928	dbSNP	Variants (including SNPs and indels) imported from dbSNP	1	203155882	203155882	1	G/A/C/T	1000Genomes,Cited,Frequency,HapMap,Phenotype_or_Disease	C	G	risk factor			MIM:601525		CHI3L1	1	Genetic association between human chitinases and lung function in COPD.	Aminuddin F, Akhabir L, Stefanowicz D, Par√© PD, Connett JE, Anthonisen NR, Fahy JV, Seibold MA, Burchard EG, Eng C, Gulsvik A, Bakke P, Cho MH, Litonjua A, Lomas DA, Anderson WH, Beaty TH, Crapo JD, Silverman EK, Sandford AJ.	2012	22200767	PMC3771523		10.1007/s00439-011-1127-1	protein_coding		1	203148059	203155877	MIM:601525	CHI3L1		chitinase 3-like 1 (cartilage glycoprotein-39) [Source:HGNC Symbol;Acc:1932]	protein_coding	1116	54.78	5		0.7488	0.6801	0.8589	0.8278	0.8571	0.7281	0.7749	0.7382	CHI3L1
ENSG00000133048	rs4950928	dbSNP	Variants (including SNPs and indels) imported from dbSNP	1	203155882	203155882	1	G/A/C/T	1000Genomes,Cited,Frequency,HapMap,Phenotype_or_Disease	C	G	risk factor		GWAS	PMID:18403759	Effect of variation in CHI3L1 on serum YKL-40 level, risk of asthma, and lung function.	CHI3L1	G	Genetic variation in chitinase 3-like 1 (CHI3L1) contributes to asthma severity and airway expression of YKL-40.	Gomez JL, Crisafi GM, Holm CT, Meyers DA, Hawkins GA, Bleecker ER, Jarjour N, Severe Asthma Research Program (SARP) Investigators, Cohn L, Chupp GL.	2015	25592985	PMC4494869		10.1016/j.jaci.2014.11.027	protein_coding		1	203148059	203155877	PMID:18403759	CHI3L1		chitinase 3-like 1 (cartilage glycoprotein-39) [Source:HGNC Symbol;Acc:1932]	protein_coding	1116	54.78	5		0.7488	0.6801	0.8589	0.8278	0.8571	0.7281	0.7749	0.7382	CHI3L1
ENSG00000133048	rs4950928	dbSNP	Variants (including SNPs and indels) imported from dbSNP	1	203155882	203155882	1	G/A/C/T	1000Genomes,Cited,Frequency,HapMap,Phenotype_or_Disease	C	G	risk factor		GWAS	PMID:18403759	Effect of variation in CHI3L1 on serum YKL-40 level, risk of asthma, and lung function.	CHI3L1	G	Chitinase 3-like 1 plasma levels are increased in patients with progressive forms of multiple sclerosis.	Cant√≥ E, Reverter F, Morcillo-Su√°rez C, Matesanz F, Fern√°ndez O, Izquierdo G, Vandenbroeck K, Rodr√≠guez-Antig√ºedad A, Urcelay E, Arroyo R, Otaegui D, Olascoaga J, Saiz A, Navarro A, Sanchez A, Dom√≠nguez C, Caminero A, Horga A, Tintor√© M, Montalban X, Coma	2012	22183936			10.1177/1352458511433063	protein_coding		1	203148059	203155877	PMID:18403759	CHI3L1		chitinase 3-like 1 (cartilage glycoprotein-39) [Source:HGNC Symbol;Acc:1932]	protein_coding	1116	54.78	5		0.7488	0.6801	0.8589	0.8278	0.8571	0.7281	0.7749	0.7382	CHI3L1
ENSG00000133048	rs4950928	dbSNP	Variants (including SNPs and indels) imported from dbSNP	1	203155882	203155882	1	G/A/C/T	1000Genomes,Cited,Frequency,HapMap,Phenotype_or_Disease	C	G	risk factor					CHI3L1	C	Elevated plasma YKL-40, lipids and lipoproteins, and ischemic vascular disease in the general population.	Kjaergaard AD, Johansen JS, Bojesen SE, Nordestgaard BG.	2015	25624368			10.1161/strokeaha.114.007657	protein_coding		1	203148059	203155877		CHI3L1		chitinase 3-like 1 (cartilage glycoprotein-39) [Source:HGNC Symbol;Acc:1932]	protein_coding	1116	54.78	5		0.7488	0.6801	0.8589	0.8278	0.8571	0.7281	0.7749	0.7382	CHI3L1
ENSG00000133048	rs4950928	dbSNP	Variants (including SNPs and indels) imported from dbSNP	1	203155882	203155882	1	G/A/C/T	1000Genomes,Cited,Frequency,HapMap,Phenotype_or_Disease	C	G	risk factor			MIM:601525		CHI3L1	1	Elevated plasma YKL-40, lipids and lipoproteins, and ischemic vascular disease in the general population.	Kjaergaard AD, Johansen JS, Bojesen SE, Nordestgaard BG.	2015	25624368			10.1161/strokeaha.114.007657	retained_intron		1	203148059	203155877	MIM:601525	CHI3L1		chitinase 3-like 1 (cartilage glycoprotein-39) [Source:HGNC Symbol;Acc:1932]	protein_coding	1116	54.78	5		0.7488	0.6801	0.8589	0.8278	0.8571	0.7281	0.7749	0.7382	CHI3L1
ENSG00000133048	rs4950928	dbSNP	Variants (including SNPs and indels) imported from dbSNP	1	203155882	203155882	1	G/A/C/T	1000Genomes,Cited,Frequency,HapMap,Phenotype_or_Disease	C	G	risk factor			MIM:601525		CHI3L1	1	Elevated plasma YKL-40, lipids and lipoproteins, and ischemic vascular disease in the general population.	Kjaergaard AD, Johansen JS, Bojesen SE, Nordestgaard BG.	2015	25624368			10.1161/strokeaha.114.007657	protein_coding		1	203148059	203155877	MIM:601525	CHI3L1		chitinase 3-like 1 (cartilage glycoprotein-39) [Source:HGNC Symbol;Acc:1932]	protein_coding	1116	54.78	5		0.7488	0.6801	0.8589	0.8278	0.8571	0.7281	0.7749	0.7382	CHI3L1
ENSG00000133048	rs4950928	dbSNP	Variants (including SNPs and indels) imported from dbSNP	1	203155882	203155882	1	G/A/C/T	1000Genomes,Cited,Frequency,HapMap,Phenotype_or_Disease	C	G	risk factor		GWAS	PMID:18403759	Effect of variation in CHI3L1 on serum YKL-40 level, risk of asthma, and lung function.	CHI3L1	G	Increased YKL-40 and Chitotriosidase in Asthma and Chronic Obstructive Pulmonary Disease.	James AJ, Reinius LE, Verhoek M, Gomes A, Kupczyk M, Hammar U, Ono J, Ohta S, Izuhara K, Bel E, Kere J, S√∂derh√§ll C, Dahl√©n B, Boot RG, Dahl√©n SE, BIOAIR (Longitudinal Assessment of Clinical Course and Biomarkers in Severe Chronic Airway Disease) Consorti	2016	26372680			10.1164/rccm.201504-0760oc	retained_intron		1	203148059	203155877	PMID:18403759	CHI3L1		chitinase 3-like 1 (cartilage glycoprotein-39) [Source:HGNC Symbol;Acc:1932]	protein_coding	1116	54.78	5		0.7488	0.6801	0.8589	0.8278	0.8571	0.7281	0.7749	0.7382	CHI3L1
ENSG00000133048	rs4950928	dbSNP	Variants (including SNPs and indels) imported from dbSNP	1	203155882	203155882	1	G/A/C/T	1000Genomes,Cited,Frequency,HapMap,Phenotype_or_Disease	C	G	risk factor		GWAS	PMID:18403759	Effect of variation in CHI3L1 on serum YKL-40 level, risk of asthma, and lung function.	CHI3L1	G	Elevated plasma YKL-40, lipids and lipoproteins, and ischemic vascular disease in the general population.	Kjaergaard AD, Johansen JS, Bojesen SE, Nordestgaard BG.	2015	25624368			10.1161/strokeaha.114.007657	protein_coding		1	203148059	203155877	PMID:18403759	CHI3L1		chitinase 3-like 1 (cartilage glycoprotein-39) [Source:HGNC Symbol;Acc:1932]	protein_coding	1116	54.78	5		0.7488	0.6801	0.8589	0.8278	0.8571	0.7281	0.7749	0.7382	CHI3L1
ENSG00000133048	rs4950928	dbSNP	Variants (including SNPs and indels) imported from dbSNP	1	203155882	203155882	1	G/A/C/T	1000Genomes,Cited,Frequency,HapMap,Phenotype_or_Disease	C	G	risk factor		GWAS	PMID:18403759	Effect of variation in CHI3L1 on serum YKL-40 level, risk of asthma, and lung function.	CHI3L1	G	YKL-40 and alcoholic liver and pancreas damage and disease in 86,258 individuals from the general population: cohort and mendelian randomization studies.	Kjaergaard AD, Bojesen SE, Nordestgaard BG, Johansen JS.	2014	25225167			10.1373/clinchem.2014.229096	retained_intron		1	203148059	203155877	PMID:18403759	CHI3L1		chitinase 3-like 1 (cartilage glycoprotein-39) [Source:HGNC Symbol;Acc:1932]	protein_coding	1116	54.78	5		0.7488	0.6801	0.8589	0.8278	0.8571	0.7281	0.7749	0.7382	CHI3L1
ENSG00000133048	rs4950928	dbSNP	Variants (including SNPs and indels) imported from dbSNP	1	203155882	203155882	1	G/A/C/T	1000Genomes,Cited,Frequency,HapMap,Phenotype_or_Disease	C	G	risk factor		GWAS	PMID:18403759	Effect of variation in CHI3L1 on serum YKL-40 level, risk of asthma, and lung function.	CHI3L1	G	Genetic polymorphisms in chitinase 3-like 1 (CHI3L1) are associated with circulating YKL-40 levels, but not with angiographic coronary artery disease in a Chinese population.	Zheng JL, Lu L, Hu J, Zhang RY, Zhang Q, Chen QJ, Shen WF.	2011	21257319			10.1016/j.cyto.2010.12.018	retained_intron		1	203148059	203155877	PMID:18403759	CHI3L1		chitinase 3-like 1 (cartilage glycoprotein-39) [Source:HGNC Symbol;Acc:1932]	protein_coding	1116	54.78	5		0.7488	0.6801	0.8589	0.8278	0.8571	0.7281	0.7749	0.7382	CHI3L1
ENSG00000133048	rs4950928	dbSNP	Variants (including SNPs and indels) imported from dbSNP	1	203155882	203155882	1	G/A/C/T	1000Genomes,Cited,Frequency,HapMap,Phenotype_or_Disease	C	G	risk factor					CHI3L1	C	Genetic association between human chitinases and lung function in COPD.	Aminuddin F, Akhabir L, Stefanowicz D, Par√© PD, Connett JE, Anthonisen NR, Fahy JV, Seibold MA, Burchard EG, Eng C, Gulsvik A, Bakke P, Cho MH, Litonjua A, Lomas DA, Anderson WH, Beaty TH, Crapo JD, Silverman EK, Sandford AJ.	2012	22200767	PMC3771523		10.1007/s00439-011-1127-1	retained_intron		1	203148059	203155877		CHI3L1		chitinase 3-like 1 (cartilage glycoprotein-39) [Source:HGNC Symbol;Acc:1932]	protein_coding	1116	54.78	5		0.7488	0.6801	0.8589	0.8278	0.8571	0.7281	0.7749	0.7382	CHI3L1
ENSG00000133048	rs4950928	dbSNP	Variants (including SNPs and indels) imported from dbSNP	1	203155882	203155882	1	G/A/C/T	1000Genomes,Cited,Frequency,HapMap,Phenotype_or_Disease	C	G	risk factor		GWAS	PMID:18403759	Effect of variation in CHI3L1 on serum YKL-40 level, risk of asthma, and lung function.	CHI3L1	G	YKL-40 genetic polymorphisms and the risk of liver disease progression in patients with advanced fibrosis due to chronic hepatitis C.	Fontana RJ, Litman HJ, Dienstag JL, Bonkovsky HL, Su G, Sterling RK, Lok AS, HALT-C Trial Group.	2012	22103814	PMC3299849		10.1111/j.1478-3231.2011.02686.x	retained_intron		1	203148059	203155877	PMID:18403759	CHI3L1		chitinase 3-like 1 (cartilage glycoprotein-39) [Source:HGNC Symbol;Acc:1932]	protein_coding	1116	54.78	5		0.7488	0.6801	0.8589	0.8278	0.8571	0.7281	0.7749	0.7382	CHI3L1
ENSG00000133048	rs4950928	dbSNP	Variants (including SNPs and indels) imported from dbSNP	1	203155882	203155882	1	G/A/C/T	1000Genomes,Cited,Frequency,HapMap,Phenotype_or_Disease	C	G	risk factor			MIM:601525		CHI3L1	1	Genetic association between human chitinases and lung function in COPD.	Aminuddin F, Akhabir L, Stefanowicz D, Par√© PD, Connett JE, Anthonisen NR, Fahy JV, Seibold MA, Burchard EG, Eng C, Gulsvik A, Bakke P, Cho MH, Litonjua A, Lomas DA, Anderson WH, Beaty TH, Crapo JD, Silverman EK, Sandford AJ.	2012	22200767	PMC3771523		10.1007/s00439-011-1127-1	retained_intron		1	203148059	203155877	MIM:601525	CHI3L1		chitinase 3-like 1 (cartilage glycoprotein-39) [Source:HGNC Symbol;Acc:1932]	protein_coding	1116	54.78	5		0.7488	0.6801	0.8589	0.8278	0.8571	0.7281	0.7749	0.7382	CHI3L1
ENSG00000133048	rs4950928	dbSNP	Variants (including SNPs and indels) imported from dbSNP	1	203155882	203155882	1	G/A/C/T	1000Genomes,Cited,Frequency,HapMap,Phenotype_or_Disease	C	G	risk factor		GWAS	PMID:18403759	Effect of variation in CHI3L1 on serum YKL-40 level, risk of asthma, and lung function.	CHI3L1	G	Are SMAD7 rs4939827 and CHI3L1 rs4950928 polymorphisms associated with colorectal cancer in Egyptian patients?	Abd El-Fattah AA, Sadik NA, Shaker OG, Kamal AM.	2016	26779637			10.1007/s13277-016-4813-8	protein_coding		1	203148059	203155877	PMID:18403759	CHI3L1		chitinase 3-like 1 (cartilage glycoprotein-39) [Source:HGNC Symbol;Acc:1932]	protein_coding	1116	54.78	5		0.7488	0.6801	0.8589	0.8278	0.8571	0.7281	0.7749	0.7382	CHI3L1
ENSG00000133048	rs4950928	dbSNP	Variants (including SNPs and indels) imported from dbSNP	1	203155882	203155882	1	G/A/C/T	1000Genomes,Cited,Frequency,HapMap,Phenotype_or_Disease	C	G	risk factor					CHI3L1	C	Plasma YKL-40 and CHI3L1 in systemic inflammation and sepsis-experience from two prospective cohorts.	Kornblit B, Hellemann D, Munthe-Fog L, Bonde J, Str√∏m JJ, Madsen HO, Johansen JS, Garred P.	2013	23706599			10.1016/j.imbio.2013.04.010	protein_coding		1	203148059	203155877		CHI3L1		chitinase 3-like 1 (cartilage glycoprotein-39) [Source:HGNC Symbol;Acc:1932]	protein_coding	1116	54.78	5		0.7488	0.6801	0.8589	0.8278	0.8571	0.7281	0.7749	0.7382	CHI3L1
ENSG00000133048	rs4950928	dbSNP	Variants (including SNPs and indels) imported from dbSNP	1	203155882	203155882	1	G/A/C/T	1000Genomes,Cited,Frequency,HapMap,Phenotype_or_Disease	C	G	risk factor					CHI3L1	C	Chitinase 3-like 1 plasma levels are increased in patients with progressive forms of multiple sclerosis.	Cant√≥ E, Reverter F, Morcillo-Su√°rez C, Matesanz F, Fern√°ndez O, Izquierdo G, Vandenbroeck K, Rodr√≠guez-Antig√ºedad A, Urcelay E, Arroyo R, Otaegui D, Olascoaga J, Saiz A, Navarro A, Sanchez A, Dom√≠nguez C, Caminero A, Horga A, Tintor√© M, Montalban X, Coma	2012	22183936			10.1177/1352458511433063	retained_intron		1	203148059	203155877		CHI3L1		chitinase 3-like 1 (cartilage glycoprotein-39) [Source:HGNC Symbol;Acc:1932]	protein_coding	1116	54.78	5		0.7488	0.6801	0.8589	0.8278	0.8571	0.7281	0.7749	0.7382	CHI3L1
ENSG00000133048	rs4950928	dbSNP	Variants (including SNPs and indels) imported from dbSNP	1	203155882	203155882	1	G/A/C/T	1000Genomes,Cited,Frequency,HapMap,Phenotype_or_Disease	C	G	risk factor					CHI3L1	C	Failure to confirm genetic association of the CHI3L1 gene with schizophrenia in Japanese and Chinese populations.	Yamada K, Hattori E, Iwayama Y, Toyota T, Ohnishi T, Iwata Y, Tsuchiya KJ, Sugihara G, Kikuchi M, Okazaki Y, Yoshikawa T.	2009	18767121			10.1002/ajmg.b.30847	protein_coding		1	203148059	203155877		CHI3L1		chitinase 3-like 1 (cartilage glycoprotein-39) [Source:HGNC Symbol;Acc:1932]	protein_coding	1116	54.78	5		0.7488	0.6801	0.8589	0.8278	0.8571	0.7281	0.7749	0.7382	CHI3L1
ENSG00000133048	rs4950928	dbSNP	Variants (including SNPs and indels) imported from dbSNP	1	203155882	203155882	1	G/A/C/T	1000Genomes,Cited,Frequency,HapMap,Phenotype_or_Disease	C	G	risk factor		GWAS	PMID:18403759	Effect of variation in CHI3L1 on serum YKL-40 level, risk of asthma, and lung function.	CHI3L1	G	Lack of evidence for association of two functional SNPs of CHI3L1 gene (HC-gp39) with rheumatoid arthritis.	Srivastava SK, Antal P, G√°l J, Hull√°m G, Semsei AF, Nagy G, Falus A, Buz√°s EI.	2011	20300754			10.1007/s00296-010-1396-3	retained_intron		1	203148059	203155877	PMID:18403759	CHI3L1		chitinase 3-like 1 (cartilage glycoprotein-39) [Source:HGNC Symbol;Acc:1932]	protein_coding	1116	54.78	5		0.7488	0.6801	0.8589	0.8278	0.8571	0.7281	0.7749	0.7382	CHI3L1
ENSG00000133048	rs4950928	dbSNP	Variants (including SNPs and indels) imported from dbSNP	1	203155882	203155882	1	G/A/C/T	1000Genomes,Cited,Frequency,HapMap,Phenotype_or_Disease	C	G	risk factor			MIM:601525		CHI3L1	1	Increased YKL-40 and Chitotriosidase in Asthma and Chronic Obstructive Pulmonary Disease.	James AJ, Reinius LE, Verhoek M, Gomes A, Kupczyk M, Hammar U, Ono J, Ohta S, Izuhara K, Bel E, Kere J, S√∂derh√§ll C, Dahl√©n B, Boot RG, Dahl√©n SE, BIOAIR (Longitudinal Assessment of Clinical Course and Biomarkers in Severe Chronic Airway Disease) Consorti	2016	26372680			10.1164/rccm.201504-0760oc	protein_coding		1	203148059	203155877	MIM:601525	CHI3L1		chitinase 3-like 1 (cartilage glycoprotein-39) [Source:HGNC Symbol;Acc:1932]	protein_coding	1116	54.78	5		0.7488	0.6801	0.8589	0.8278	0.8571	0.7281	0.7749	0.7382	CHI3L1
ENSG00000133048	rs4950928	dbSNP	Variants (including SNPs and indels) imported from dbSNP	1	203155882	203155882	1	G/A/C/T	1000Genomes,Cited,Frequency,HapMap,Phenotype_or_Disease	C	G	risk factor			MIM:601525		CHI3L1	1	A promoter variant in the chitinase 3-like 1 gene is associated with serum YKL-40 level and personality trait.	Yamamori H, Hashimoto R, Ohi K, Yasuda Y, Fukumoto M, Kasahara E, Sekiyama A, Umeda-Yano S, Okada T, Iwase M, Kazui H, Ito A, Takeda M.	2012	22366530			10.1016/j.neulet.2012.02.039	retained_intron		1	203148059	203155877	MIM:601525	CHI3L1		chitinase 3-like 1 (cartilage glycoprotein-39) [Source:HGNC Symbol;Acc:1932]	protein_coding	1116	54.78	5		0.7488	0.6801	0.8589	0.8278	0.8571	0.7281	0.7749	0.7382	CHI3L1
ENSG00000133048	rs4950928	dbSNP	Variants (including SNPs and indels) imported from dbSNP	1	203155882	203155882	1	G/A/C/T	1000Genomes,Cited,Frequency,HapMap,Phenotype_or_Disease	C	G	risk factor			MIM:601525		CHI3L1	1	Increased YKL-40 and Chitotriosidase in Asthma and Chronic Obstructive Pulmonary Disease.	James AJ, Reinius LE, Verhoek M, Gomes A, Kupczyk M, Hammar U, Ono J, Ohta S, Izuhara K, Bel E, Kere J, S√∂derh√§ll C, Dahl√©n B, Boot RG, Dahl√©n SE, BIOAIR (Longitudinal Assessment of Clinical Course and Biomarkers in Severe Chronic Airway Disease) Consorti	2016	26372680			10.1164/rccm.201504-0760oc	retained_intron		1	203148059	203155877	MIM:601525	CHI3L1		chitinase 3-like 1 (cartilage glycoprotein-39) [Source:HGNC Symbol;Acc:1932]	protein_coding	1116	54.78	5		0.7488	0.6801	0.8589	0.8278	0.8571	0.7281	0.7749	0.7382	CHI3L1
ENSG00000133048	rs4950928	dbSNP	Variants (including SNPs and indels) imported from dbSNP	1	203155882	203155882	1	G/A/C/T	1000Genomes,Cited,Frequency,HapMap,Phenotype_or_Disease	C	G	risk factor					CHI3L1	C	The chitinase 3-like 1 gene and schizophrenia: evidence from a multi-center case-control study and meta-analysis.	Ohi K, Hashimoto R, Yasuda Y, Yoshida T, Takahashi H, Iike N, Iwase M, Kamino K, Ishii R, Kazui H, Fukumoto M, Takamura H, Yamamori H, Azechi M, Ikezawa K, Tanimukai H, Tagami S, Morihara T, Okochi M, Yamada K, Numata S, Ikeda M, Tanaka T, Kudo T, Ueno S,	2010	20051317		ELSS0920996409005921	10.1016/j.schres.2009.12.002	protein_coding		1	203148059	203155877		CHI3L1		chitinase 3-like 1 (cartilage glycoprotein-39) [Source:HGNC Symbol;Acc:1932]	protein_coding	1116	54.78	5		0.7488	0.6801	0.8589	0.8278	0.8571	0.7281	0.7749	0.7382	CHI3L1
ENSG00000133048	rs4950928	dbSNP	Variants (including SNPs and indels) imported from dbSNP	1	203155882	203155882	1	G/A/C/T	1000Genomes,Cited,Frequency,HapMap,Phenotype_or_Disease	C	G	risk factor			MIM:601525		CHI3L1	1	Correlation of Chitinase 3-Like 1 Single Nucleotide Polymorphisms with Hepatocellular Carcinoma in Taiwan.	Huang WS, Lin HY, Yeh CB, Chen LY, Chou YE, Yang SF, Liu YF.	2017	28260989	PMC5332842			protein_coding		1	203148059	203155877	MIM:601525	CHI3L1		chitinase 3-like 1 (cartilage glycoprotein-39) [Source:HGNC Symbol;Acc:1932]	protein_coding	1116	54.78	5		0.7488	0.6801	0.8589	0.8278	0.8571	0.7281	0.7749	0.7382	CHI3L1
ENSG00000133048	rs4950928	dbSNP	Variants (including SNPs and indels) imported from dbSNP	1	203155882	203155882	1	G/A/C/T	1000Genomes,Cited,Frequency,HapMap,Phenotype_or_Disease	C	G	risk factor					CHI3L1	C	Genetic variation in chitinase 3-like 1 (CHI3L1) contributes to asthma severity and airway expression of YKL-40.	Gomez JL, Crisafi GM, Holm CT, Meyers DA, Hawkins GA, Bleecker ER, Jarjour N, Severe Asthma Research Program (SARP) Investigators, Cohn L, Chupp GL.	2015	25592985	PMC4494869		10.1016/j.jaci.2014.11.027	retained_intron		1	203148059	203155877		CHI3L1		chitinase 3-like 1 (cartilage glycoprotein-39) [Source:HGNC Symbol;Acc:1932]	protein_coding	1116	54.78	5		0.7488	0.6801	0.8589	0.8278	0.8571	0.7281	0.7749	0.7382	CHI3L1
ENSG00000133048	rs4950928	dbSNP	Variants (including SNPs and indels) imported from dbSNP	1	203155882	203155882	1	G/A/C/T	1000Genomes,Cited,Frequency,HapMap,Phenotype_or_Disease	C	G	risk factor			MIM:601525		CHI3L1	1	Genetic polymorphisms in chitinase 3-like 1 (CHI3L1) are associated with circulating YKL-40 levels, but not with angiographic coronary artery disease in a Chinese population.	Zheng JL, Lu L, Hu J, Zhang RY, Zhang Q, Chen QJ, Shen WF.	2011	21257319			10.1016/j.cyto.2010.12.018	protein_coding		1	203148059	203155877	MIM:601525	CHI3L1		chitinase 3-like 1 (cartilage glycoprotein-39) [Source:HGNC Symbol;Acc:1932]	protein_coding	1116	54.78	5		0.7488	0.6801	0.8589	0.8278	0.8571	0.7281	0.7749	0.7382	CHI3L1
ENSG00000133048	rs4950928	dbSNP	Variants (including SNPs and indels) imported from dbSNP	1	203155882	203155882	1	G/A/C/T	1000Genomes,Cited,Frequency,HapMap,Phenotype_or_Disease	C	G	risk factor					CHI3L1	C	CHI3L1 polymorphisms associate with asthma in a Taiwanese population.	Tsai Y, Ko Y, Huang M, Lin M, Wu C, Wang C, Chen Y, Li J, Tseng Y, Wang T.	2014	25056157	PMC4113488			retained_intron		1	203148059	203155877		CHI3L1		chitinase 3-like 1 (cartilage glycoprotein-39) [Source:HGNC Symbol;Acc:1932]	protein_coding	1116	54.78	5		0.7488	0.6801	0.8589	0.8278	0.8571	0.7281	0.7749	0.7382	CHI3L1
ENSG00000133048	rs4950928	dbSNP	Variants (including SNPs and indels) imported from dbSNP	1	203155882	203155882	1	G/A/C/T	1000Genomes,Cited,Frequency,HapMap,Phenotype_or_Disease	C	G	risk factor					CHI3L1	C	Genetic association between human chitinases and lung function in COPD.	Aminuddin F, Akhabir L, Stefanowicz D, Par√© PD, Connett JE, Anthonisen NR, Fahy JV, Seibold MA, Burchard EG, Eng C, Gulsvik A, Bakke P, Cho MH, Litonjua A, Lomas DA, Anderson WH, Beaty TH, Crapo JD, Silverman EK, Sandford AJ.	2012	22200767	PMC3771523		10.1007/s00439-011-1127-1	protein_coding		1	203148059	203155877		CHI3L1		chitinase 3-like 1 (cartilage glycoprotein-39) [Source:HGNC Symbol;Acc:1932]	protein_coding	1116	54.78	5		0.7488	0.6801	0.8589	0.8278	0.8571	0.7281	0.7749	0.7382	CHI3L1
ENSG00000133048	rs4950928	dbSNP	Variants (including SNPs and indels) imported from dbSNP	1	203155882	203155882	1	G/A/C/T	1000Genomes,Cited,Frequency,HapMap,Phenotype_or_Disease	C	G	risk factor		GWAS	PMID:18403759	Effect of variation in CHI3L1 on serum YKL-40 level, risk of asthma, and lung function.	CHI3L1	G	Are SMAD7 rs4939827 and CHI3L1 rs4950928 polymorphisms associated with colorectal cancer in Egyptian patients?	Abd El-Fattah AA, Sadik NA, Shaker OG, Kamal AM.	2016	26779637			10.1007/s13277-016-4813-8	retained_intron		1	203148059	203155877	PMID:18403759	CHI3L1		chitinase 3-like 1 (cartilage glycoprotein-39) [Source:HGNC Symbol;Acc:1932]	protein_coding	1116	54.78	5		0.7488	0.6801	0.8589	0.8278	0.8571	0.7281	0.7749	0.7382	CHI3L1
ENSG00000133048	rs4950928	dbSNP	Variants (including SNPs and indels) imported from dbSNP	1	203155882	203155882	1	G/A/C/T	1000Genomes,Cited,Frequency,HapMap,Phenotype_or_Disease	C	G	risk factor		GWAS	PMID:18403759	Effect of variation in CHI3L1 on serum YKL-40 level, risk of asthma, and lung function.	CHI3L1	G	Correlation of Chitinase 3-Like 1 Single Nucleotide Polymorphisms with Hepatocellular Carcinoma in Taiwan.	Huang WS, Lin HY, Yeh CB, Chen LY, Chou YE, Yang SF, Liu YF.	2017	28260989	PMC5332842			retained_intron		1	203148059	203155877	PMID:18403759	CHI3L1		chitinase 3-like 1 (cartilage glycoprotein-39) [Source:HGNC Symbol;Acc:1932]	protein_coding	1116	54.78	5		0.7488	0.6801	0.8589	0.8278	0.8571	0.7281	0.7749	0.7382	CHI3L1
ENSG00000133048	rs4950928	dbSNP	Variants (including SNPs and indels) imported from dbSNP	1	203155882	203155882	1	G/A/C/T	1000Genomes,Cited,Frequency,HapMap,Phenotype_or_Disease	C	G	risk factor			MIM:601525		CHI3L1	1	Genetic variation in chitinase 3-like 1 (CHI3L1) contributes to asthma severity and airway expression of YKL-40.	Gomez JL, Crisafi GM, Holm CT, Meyers DA, Hawkins GA, Bleecker ER, Jarjour N, Severe Asthma Research Program (SARP) Investigators, Cohn L, Chupp GL.	2015	25592985	PMC4494869		10.1016/j.jaci.2014.11.027	protein_coding		1	203148059	203155877	MIM:601525	CHI3L1		chitinase 3-like 1 (cartilage glycoprotein-39) [Source:HGNC Symbol;Acc:1932]	protein_coding	1116	54.78	5		0.7488	0.6801	0.8589	0.8278	0.8571	0.7281	0.7749	0.7382	CHI3L1
ENSG00000133048	rs4950928	dbSNP	Variants (including SNPs and indels) imported from dbSNP	1	203155882	203155882	1	G/A/C/T	1000Genomes,Cited,Frequency,HapMap,Phenotype_or_Disease	C	G	risk factor					CHI3L1	C	YKL-40 and alcoholic liver and pancreas damage and disease in 86,258 individuals from the general population: cohort and mendelian randomization studies.	Kjaergaard AD, Bojesen SE, Nordestgaard BG, Johansen JS.	2014	25225167			10.1373/clinchem.2014.229096	retained_intron		1	203148059	203155877		CHI3L1		chitinase 3-like 1 (cartilage glycoprotein-39) [Source:HGNC Symbol;Acc:1932]	protein_coding	1116	54.78	5		0.7488	0.6801	0.8589	0.8278	0.8571	0.7281	0.7749	0.7382	CHI3L1
ENSG00000133048	rs4950928	dbSNP	Variants (including SNPs and indels) imported from dbSNP	1	203155882	203155882	1	G/A/C/T	1000Genomes,Cited,Frequency,HapMap,Phenotype_or_Disease	C	G	risk factor		GWAS	PMID:18403759	Effect of variation in CHI3L1 on serum YKL-40 level, risk of asthma, and lung function.	CHI3L1	G	A functional variation in CHI3L1 is associated with severity of liver fibrosis and YKL-40 serum levels in chronic hepatitis C infection.	Berres ML, Papen S, Pauels K, Schmitz P, Zaldivar MM, Hellerbrand C, Mueller T, Berg T, Weiskirchen R, Trautwein C, Wasmuth HE.	2009	19070929		ELSS0168827808007630	10.1016/j.jhep.2008.09.016	retained_intron		1	203148059	203155877	PMID:18403759	CHI3L1		chitinase 3-like 1 (cartilage glycoprotein-39) [Source:HGNC Symbol;Acc:1932]	protein_coding	1116	54.78	5		0.7488	0.6801	0.8589	0.8278	0.8571	0.7281	0.7749	0.7382	CHI3L1
ENSG00000133048	rs4950928	dbSNP	Variants (including SNPs and indels) imported from dbSNP	1	203155882	203155882	1	G/A/C/T	1000Genomes,Cited,Frequency,HapMap,Phenotype_or_Disease	C	G	risk factor		GWAS	PMID:18403759	Effect of variation in CHI3L1 on serum YKL-40 level, risk of asthma, and lung function.	CHI3L1	G	Circulating YKL-40 level, but not CHI3L1 gene variants, is associated with atherosclerosis-related quantitative traits and the risk of peripheral artery disease.	Wu S, Hsu LA, Cheng ST, Teng MS, Yeh CH, Sun YC, Huang HL, Ko YL.	2014	25486056	PMC4284717			retained_intron		1	203148059	203155877	PMID:18403759	CHI3L1		chitinase 3-like 1 (cartilage glycoprotein-39) [Source:HGNC Symbol;Acc:1932]	protein_coding	1116	54.78	5		0.7488	0.6801	0.8589	0.8278	0.8571	0.7281	0.7749	0.7382	CHI3L1
ENSG00000133048	rs4950928	dbSNP	Variants (including SNPs and indels) imported from dbSNP	1	203155882	203155882	1	G/A/C/T	1000Genomes,Cited,Frequency,HapMap,Phenotype_or_Disease	C	G	risk factor					CHI3L1	C	Are SMAD7 rs4939827 and CHI3L1 rs4950928 polymorphisms associated with colorectal cancer in Egyptian patients?	Abd El-Fattah AA, Sadik NA, Shaker OG, Kamal AM.	2016	26779637			10.1007/s13277-016-4813-8	protein_coding		1	203148059	203155877		CHI3L1		chitinase 3-like 1 (cartilage glycoprotein-39) [Source:HGNC Symbol;Acc:1932]	protein_coding	1116	54.78	5		0.7488	0.6801	0.8589	0.8278	0.8571	0.7281	0.7749	0.7382	CHI3L1
ENSG00000133048	rs4950928	dbSNP	Variants (including SNPs and indels) imported from dbSNP	1	203155882	203155882	1	G/A/C/T	1000Genomes,Cited,Frequency,HapMap,Phenotype_or_Disease	C	G	risk factor					CHI3L1	C	Increased YKL-40 and Chitotriosidase in Asthma and Chronic Obstructive Pulmonary Disease.	James AJ, Reinius LE, Verhoek M, Gomes A, Kupczyk M, Hammar U, Ono J, Ohta S, Izuhara K, Bel E, Kere J, S√∂derh√§ll C, Dahl√©n B, Boot RG, Dahl√©n SE, BIOAIR (Longitudinal Assessment of Clinical Course and Biomarkers in Severe Chronic Airway Disease) Consorti	2016	26372680			10.1164/rccm.201504-0760oc	protein_coding		1	203148059	203155877		CHI3L1		chitinase 3-like 1 (cartilage glycoprotein-39) [Source:HGNC Symbol;Acc:1932]	protein_coding	1116	54.78	5		0.7488	0.6801	0.8589	0.8278	0.8571	0.7281	0.7749	0.7382	CHI3L1
ENSG00000133048	rs4950928	dbSNP	Variants (including SNPs and indels) imported from dbSNP	1	203155882	203155882	1	G/A/C/T	1000Genomes,Cited,Frequency,HapMap,Phenotype_or_Disease	C	G	risk factor		GWAS	PMID:18403759	Effect of variation in CHI3L1 on serum YKL-40 level, risk of asthma, and lung function.	CHI3L1	G	A promoter variant in the chitinase 3-like 1 gene is associated with serum YKL-40 level and personality trait.	Yamamori H, Hashimoto R, Ohi K, Yasuda Y, Fukumoto M, Kasahara E, Sekiyama A, Umeda-Yano S, Okada T, Iwase M, Kazui H, Ito A, Takeda M.	2012	22366530			10.1016/j.neulet.2012.02.039	retained_intron		1	203148059	203155877	PMID:18403759	CHI3L1		chitinase 3-like 1 (cartilage glycoprotein-39) [Source:HGNC Symbol;Acc:1932]	protein_coding	1116	54.78	5		0.7488	0.6801	0.8589	0.8278	0.8571	0.7281	0.7749	0.7382	CHI3L1
ENSG00000133048	rs4950928	dbSNP	Variants (including SNPs and indels) imported from dbSNP	1	203155882	203155882	1	G/A/C/T	1000Genomes,Cited,Frequency,HapMap,Phenotype_or_Disease	C	G	risk factor			MIM:601525		CHI3L1	1	YKL-40 genetic polymorphisms and the risk of liver disease progression in patients with advanced fibrosis due to chronic hepatitis C.	Fontana RJ, Litman HJ, Dienstag JL, Bonkovsky HL, Su G, Sterling RK, Lok AS, HALT-C Trial Group.	2012	22103814	PMC3299849		10.1111/j.1478-3231.2011.02686.x	retained_intron		1	203148059	203155877	MIM:601525	CHI3L1		chitinase 3-like 1 (cartilage glycoprotein-39) [Source:HGNC Symbol;Acc:1932]	protein_coding	1116	54.78	5		0.7488	0.6801	0.8589	0.8278	0.8571	0.7281	0.7749	0.7382	CHI3L1
ENSG00000133048	rs4950928	dbSNP	Variants (including SNPs and indels) imported from dbSNP	1	203155882	203155882	1	G/A/C/T	1000Genomes,Cited,Frequency,HapMap,Phenotype_or_Disease	C	G	risk factor					CHI3L1	C	A promoter variant in the chitinase 3-like 1 gene is associated with serum YKL-40 level and personality trait.	Yamamori H, Hashimoto R, Ohi K, Yasuda Y, Fukumoto M, Kasahara E, Sekiyama A, Umeda-Yano S, Okada T, Iwase M, Kazui H, Ito A, Takeda M.	2012	22366530			10.1016/j.neulet.2012.02.039	protein_coding		1	203148059	203155877		CHI3L1		chitinase 3-like 1 (cartilage glycoprotein-39) [Source:HGNC Symbol;Acc:1932]	protein_coding	1116	54.78	5		0.7488	0.6801	0.8589	0.8278	0.8571	0.7281	0.7749	0.7382	CHI3L1
ENSG00000133048	rs4950928	dbSNP	Variants (including SNPs and indels) imported from dbSNP	1	203155882	203155882	1	G/A/C/T	1000Genomes,Cited,Frequency,HapMap,Phenotype_or_Disease	C	G	risk factor			MIM:601525		CHI3L1	1	Are SMAD7 rs4939827 and CHI3L1 rs4950928 polymorphisms associated with colorectal cancer in Egyptian patients?	Abd El-Fattah AA, Sadik NA, Shaker OG, Kamal AM.	2016	26779637			10.1007/s13277-016-4813-8	retained_intron		1	203148059	203155877	MIM:601525	CHI3L1		chitinase 3-like 1 (cartilage glycoprotein-39) [Source:HGNC Symbol;Acc:1932]	protein_coding	1116	54.78	5		0.7488	0.6801	0.8589	0.8278	0.8571	0.7281	0.7749	0.7382	CHI3L1
ENSG00000133048	rs4950928	dbSNP	Variants (including SNPs and indels) imported from dbSNP	1	203155882	203155882	1	G/A/C/T	1000Genomes,Cited,Frequency,HapMap,Phenotype_or_Disease	C	G	risk factor		GWAS	PMID:18403759	Effect of variation in CHI3L1 on serum YKL-40 level, risk of asthma, and lung function.	CHI3L1	G	YKL-40 genetic polymorphisms and the risk of liver disease progression in patients with advanced fibrosis due to chronic hepatitis C.	Fontana RJ, Litman HJ, Dienstag JL, Bonkovsky HL, Su G, Sterling RK, Lok AS, HALT-C Trial Group.	2012	22103814	PMC3299849		10.1111/j.1478-3231.2011.02686.x	protein_coding		1	203148059	203155877	PMID:18403759	CHI3L1		chitinase 3-like 1 (cartilage glycoprotein-39) [Source:HGNC Symbol;Acc:1932]	protein_coding	1116	54.78	5		0.7488	0.6801	0.8589	0.8278	0.8571	0.7281	0.7749	0.7382	CHI3L1
ENSG00000133048	rs4950928	dbSNP	Variants (including SNPs and indels) imported from dbSNP	1	203155882	203155882	1	G/A/C/T	1000Genomes,Cited,Frequency,HapMap,Phenotype_or_Disease	C	G	risk factor			MIM:601525		CHI3L1	1	YKL-40 and genetic status of CHI3L1 in a large group of asthmatics.	Hansen JW, Thomsen SF, Porsbjerg C, Rasmussen LM, Harmsen L, Johansen JS, Backer V.	2015	26672955	PMC4653313			protein_coding		1	203148059	203155877	MIM:601525	CHI3L1		chitinase 3-like 1 (cartilage glycoprotein-39) [Source:HGNC Symbol;Acc:1932]	protein_coding	1116	54.78	5		0.7488	0.6801	0.8589	0.8278	0.8571	0.7281	0.7749	0.7382	CHI3L1
ENSG00000133048	rs4950928	dbSNP	Variants (including SNPs and indels) imported from dbSNP	1	203155882	203155882	1	G/A/C/T	1000Genomes,Cited,Frequency,HapMap,Phenotype_or_Disease	C	G	risk factor			MIM:601525		CHI3L1	1	Chitinase 3-like 1 plasma levels are increased in patients with progressive forms of multiple sclerosis.	Cant√≥ E, Reverter F, Morcillo-Su√°rez C, Matesanz F, Fern√°ndez O, Izquierdo G, Vandenbroeck K, Rodr√≠guez-Antig√ºedad A, Urcelay E, Arroyo R, Otaegui D, Olascoaga J, Saiz A, Navarro A, Sanchez A, Dom√≠nguez C, Caminero A, Horga A, Tintor√© M, Montalban X, Coma	2012	22183936			10.1177/1352458511433063	retained_intron		1	203148059	203155877	MIM:601525	CHI3L1		chitinase 3-like 1 (cartilage glycoprotein-39) [Source:HGNC Symbol;Acc:1932]	protein_coding	1116	54.78	5		0.7488	0.6801	0.8589	0.8278	0.8571	0.7281	0.7749	0.7382	CHI3L1
ENSG00000133048	rs4950928	dbSNP	Variants (including SNPs and indels) imported from dbSNP	1	203155882	203155882	1	G/A/C/T	1000Genomes,Cited,Frequency,HapMap,Phenotype_or_Disease	C	G	risk factor			MIM:601525		CHI3L1	1	Correlation of Chitinase 3-Like 1 Single Nucleotide Polymorphisms with Hepatocellular Carcinoma in Taiwan.	Huang WS, Lin HY, Yeh CB, Chen LY, Chou YE, Yang SF, Liu YF.	2017	28260989	PMC5332842			retained_intron		1	203148059	203155877	MIM:601525	CHI3L1		chitinase 3-like 1 (cartilage glycoprotein-39) [Source:HGNC Symbol;Acc:1932]	protein_coding	1116	54.78	5		0.7488	0.6801	0.8589	0.8278	0.8571	0.7281	0.7749	0.7382	CHI3L1
ENSG00000133048	rs4950928	dbSNP	Variants (including SNPs and indels) imported from dbSNP	1	203155882	203155882	1	G/A/C/T	1000Genomes,Cited,Frequency,HapMap,Phenotype_or_Disease	C	G	risk factor					CHI3L1	C	A promoter variant in the chitinase 3-like 1 gene is associated with serum YKL-40 level and personality trait.	Yamamori H, Hashimoto R, Ohi K, Yasuda Y, Fukumoto M, Kasahara E, Sekiyama A, Umeda-Yano S, Okada T, Iwase M, Kazui H, Ito A, Takeda M.	2012	22366530			10.1016/j.neulet.2012.02.039	retained_intron		1	203148059	203155877		CHI3L1		chitinase 3-like 1 (cartilage glycoprotein-39) [Source:HGNC Symbol;Acc:1932]	protein_coding	1116	54.78	5		0.7488	0.6801	0.8589	0.8278	0.8571	0.7281	0.7749	0.7382	CHI3L1
ENSG00000133048	rs4950928	dbSNP	Variants (including SNPs and indels) imported from dbSNP	1	203155882	203155882	1	G/A/C/T	1000Genomes,Cited,Frequency,HapMap,Phenotype_or_Disease	C	G	risk factor		GWAS	PMID:18403759	Effect of variation in CHI3L1 on serum YKL-40 level, risk of asthma, and lung function.	CHI3L1	G	Genetic variation in chitinase 3-like 1 (CHI3L1) contributes to asthma severity and airway expression of YKL-40.	Gomez JL, Crisafi GM, Holm CT, Meyers DA, Hawkins GA, Bleecker ER, Jarjour N, Severe Asthma Research Program (SARP) Investigators, Cohn L, Chupp GL.	2015	25592985	PMC4494869		10.1016/j.jaci.2014.11.027	retained_intron		1	203148059	203155877	PMID:18403759	CHI3L1		chitinase 3-like 1 (cartilage glycoprotein-39) [Source:HGNC Symbol;Acc:1932]	protein_coding	1116	54.78	5		0.7488	0.6801	0.8589	0.8278	0.8571	0.7281	0.7749	0.7382	CHI3L1
ENSG00000133048	rs4950928	dbSNP	Variants (including SNPs and indels) imported from dbSNP	1	203155882	203155882	1	G/A/C/T	1000Genomes,Cited,Frequency,HapMap,Phenotype_or_Disease	C	G	risk factor		GWAS	PMID:18403759	Effect of variation in CHI3L1 on serum YKL-40 level, risk of asthma, and lung function.	CHI3L1	G	The chitinase-like protein YKL-40 modulates cystic fibrosis lung disease.	Hector A, Kormann MS, Mack I, Latzin P, Casaulta C, Kieninger E, Zhou Z, Yildirim A√ñ, Bohla A, Rieber N, Kappler M, Koller B, Eber E, Eickmeier O, Zielen S, Eickelberg O, Griese M, Mall MA, Hartl D.	2011	21949714	PMC3176766	PMC3176766	10.1371/journal.pone.0024399	protein_coding		1	203148059	203155877	PMID:18403759	CHI3L1		chitinase 3-like 1 (cartilage glycoprotein-39) [Source:HGNC Symbol;Acc:1932]	protein_coding	1116	54.78	5		0.7488	0.6801	0.8589	0.8278	0.8571	0.7281	0.7749	0.7382	CHI3L1
ENSG00000133048	rs4950928	dbSNP	Variants (including SNPs and indels) imported from dbSNP	1	203155882	203155882	1	G/A/C/T	1000Genomes,Cited,Frequency,HapMap,Phenotype_or_Disease	C	G	risk factor		GWAS	PMID:18403759	Effect of variation in CHI3L1 on serum YKL-40 level, risk of asthma, and lung function.	CHI3L1	G	Increased YKL-40 and Chitotriosidase in Asthma and Chronic Obstructive Pulmonary Disease.	James AJ, Reinius LE, Verhoek M, Gomes A, Kupczyk M, Hammar U, Ono J, Ohta S, Izuhara K, Bel E, Kere J, S√∂derh√§ll C, Dahl√©n B, Boot RG, Dahl√©n SE, BIOAIR (Longitudinal Assessment of Clinical Course and Biomarkers in Severe Chronic Airway Disease) Consorti	2016	26372680			10.1164/rccm.201504-0760oc	protein_coding		1	203148059	203155877	PMID:18403759	CHI3L1		chitinase 3-like 1 (cartilage glycoprotein-39) [Source:HGNC Symbol;Acc:1932]	protein_coding	1116	54.78	5		0.7488	0.6801	0.8589	0.8278	0.8571	0.7281	0.7749	0.7382	CHI3L1
ENSG00000133048	rs4950928	dbSNP	Variants (including SNPs and indels) imported from dbSNP	1	203155882	203155882	1	G/A/C/T	1000Genomes,Cited,Frequency,HapMap,Phenotype_or_Disease	C	G	risk factor					CHI3L1	C	Correlation of Chitinase 3-Like 1 Single Nucleotide Polymorphisms with Hepatocellular Carcinoma in Taiwan.	Huang WS, Lin HY, Yeh CB, Chen LY, Chou YE, Yang SF, Liu YF.	2017	28260989	PMC5332842			protein_coding		1	203148059	203155877		CHI3L1		chitinase 3-like 1 (cartilage glycoprotein-39) [Source:HGNC Symbol;Acc:1932]	protein_coding	1116	54.78	5		0.7488	0.6801	0.8589	0.8278	0.8571	0.7281	0.7749	0.7382	CHI3L1
ENSG00000133048	rs4950928	dbSNP	Variants (including SNPs and indels) imported from dbSNP	1	203155882	203155882	1	G/A/C/T	1000Genomes,Cited,Frequency,HapMap,Phenotype_or_Disease	C	G	risk factor					CHI3L1	C	Are SMAD7 rs4939827 and CHI3L1 rs4950928 polymorphisms associated with colorectal cancer in Egyptian patients?	Abd El-Fattah AA, Sadik NA, Shaker OG, Kamal AM.	2016	26779637			10.1007/s13277-016-4813-8	retained_intron		1	203148059	203155877		CHI3L1		chitinase 3-like 1 (cartilage glycoprotein-39) [Source:HGNC Symbol;Acc:1932]	protein_coding	1116	54.78	5		0.7488	0.6801	0.8589	0.8278	0.8571	0.7281	0.7749	0.7382	CHI3L1
ENSG00000134376	rs2786098	dbSNP	Variants (including SNPs and indels) imported from dbSNP	1	197325908	197325908	1	T/A/G	1000Genomes,Cited,Frequency,HapMap,Phenotype_or_Disease	G	T			GWAS	PMID:20032318	Variants of DENND1B associated with asthma in children.	DENND1B,CRB1		DENND1B gene variants associate with elevated exhaled nitric oxide in healthy high-risk neonates.	Chawes BL, Bischoff AL, Kreiner-M√∏ller E, Buchvald F, Hakonarson H, Bisgaard H.	2015	24347560			10.1002/ppul.22958	nonsense_mediated_decay		1	197170592	197447585	PMID:20032318	CRB1		crumbs homolog 1 (Drosophila) [Source:HGNC Symbol;Acc:2343]	protein_coding	23418	1 day, 12:51:00	12	0.2	0.8325	0.9068	0.8449	0.7682	0.7927	0.8186	0.7965	0.8439	CRB1	N/A
ENSG00000134376	rs2786098	dbSNP	Variants (including SNPs and indels) imported from dbSNP	1	197325908	197325908	1	T/A/G	1000Genomes,Cited,Frequency,HapMap,Phenotype_or_Disease	G	T			GWAS	PMID:20032318	Variants of DENND1B associated with asthma in children.	CRB1,DENND1B		Dense genotyping of immune-related susceptibility loci reveals new insights into the genetics of psoriatic arthritis.	Bowes J, Budu-Aggrey A, Huffmeier U, Uebe S, Steel K, Hebert HL, Wallace C, Massey J, Bruce IN, Bluett J, Feletar M, Morgan AW, Marzo-Ortega H, Donohoe G, Morris DW, Helliwell P, Ryan AW, Kane D, Warren RB, Korendowych E, Alenius GM, Giardina E, Packham J	2015	25651891	PMC4327416		10.1038/ncomms7046	processed_transcript		1	197170592	197447585	PMID:20032318	CRB1		crumbs homolog 1 (Drosophila) [Source:HGNC Symbol;Acc:2343]	protein_coding	23418	1 day, 12:51:00	12		0.8325	0.9068	0.8449	0.7682	0.7927	0.8186	0.7965	0.8439	CRB1
ENSG00000134376	rs2786098	dbSNP	Variants (including SNPs and indels) imported from dbSNP	1	197325908	197325908	1	T/A/G	1000Genomes,Cited,Frequency,HapMap,Phenotype_or_Disease	G	T			GWAS	PMID:20032318	Variants of DENND1B associated with asthma in children.	CRB1,DENND1B		Variants of DENND1B associated with asthma in children.	Sleiman PM, Flory J, Imielinski M, Bradfield JP, Annaiah K, Willis-Owen SA, Wang K, Rafaels NM, Michel S, Bonnelykke K, Zhang H, Kim CE, Frackelton EC, Glessner JT, Hou C, Otieno FG, Santa E, Thomas K, Smith RM, Glaberson WR, Garris M, Chiavacci RM, Beaty	2010	20032318			10.1056/nejmoa0901867	processed_transcript		1	197170592	197447585	PMID:20032318	CRB1		crumbs homolog 1 (Drosophila) [Source:HGNC Symbol;Acc:2343]	protein_coding	23418	1 day, 12:51:00	12		0.8325	0.9068	0.8449	0.7682	0.7927	0.8186	0.7965	0.8439	CRB1
ENSG00000134376	rs2786098	dbSNP	Variants (including SNPs and indels) imported from dbSNP	1	197325908	197325908	1	T/A/G	1000Genomes,Cited,Frequency,HapMap,Phenotype_or_Disease	G	T			GWAS	PMID:20032318	Variants of DENND1B associated with asthma in children.	CRB1,DENND1B		Genome-wide association studies of asthma in population-based cohorts confirm known and suggested loci and identify an additional association near HLA.	Ramasamy A, Kuokkanen M, Vedantam S, Gajdos ZK, Couto Alves A, Lyon HN, Ferreira MA, Strachan DP, Zhao JH, Abramson MJ, Brown MA, Coin L, Dharmage SC, Duffy DL, Haahtela T, Heath AC, Janson C, K√§h√∂nen M, Khaw KT, Laitinen J, Le Souef P, Lehtim√§ki T, Austr	2012	23028483	PMC3461045		10.1371/journal.pone.0044008	processed_transcript		1	197170592	197447585	PMID:20032318	CRB1		crumbs homolog 1 (Drosophila) [Source:HGNC Symbol;Acc:2343]	protein_coding	23418	1 day, 12:51:00	12		0.8325	0.9068	0.8449	0.7682	0.7927	0.8186	0.7965	0.8439	CRB1
ENSG00000134376	rs2786098	dbSNP	Variants (including SNPs and indels) imported from dbSNP	1	197325908	197325908	1	T/A/G	1000Genomes,Cited,Frequency,HapMap,Phenotype_or_Disease	G	T			GWAS	PMID:20032318	Variants of DENND1B associated with asthma in children.	DENND1B,CRB1		Analyses of shared genetic factors between asthma and obesity in children.	Mel√©n E, Himes BE, Brehm JM, Boutaoui N, Klanderman BJ, Sylvia JS, Lasky-Su J.	2010	20816195	PMC2941152		10.1016/j.jaci.2010.06.030	processed_transcript		1	197170592	197447585	PMID:20032318	CRB1		crumbs homolog 1 (Drosophila) [Source:HGNC Symbol;Acc:2343]	protein_coding	23418	1 day, 12:51:00	12		0.8325	0.9068	0.8449	0.7682	0.7927	0.8186	0.7965	0.8439	CRB1
ENSG00000134376	rs2786098	dbSNP	Variants (including SNPs and indels) imported from dbSNP	1	197325908	197325908	1	T/A/G	1000Genomes,Cited,Frequency,HapMap,Phenotype_or_Disease	G	T			GWAS	PMID:20032318	Variants of DENND1B associated with asthma in children.	DENND1B,CRB1		DENND1B gene variants associate with elevated exhaled nitric oxide in healthy high-risk neonates.	Chawes BL, Bischoff AL, Kreiner-M√∏ller E, Buchvald F, Hakonarson H, Bisgaard H.	2015	24347560			10.1002/ppul.22958	processed_transcript		1	197170592	197447585	PMID:20032318	CRB1		crumbs homolog 1 (Drosophila) [Source:HGNC Symbol;Acc:2343]	protein_coding	23418	1 day, 12:51:00	12		0.8325	0.9068	0.8449	0.7682	0.7927	0.8186	0.7965	0.8439	CRB1
ENSG00000134376	rs2786098	dbSNP	Variants (including SNPs and indels) imported from dbSNP	1	197325908	197325908	1	T/A/G	1000Genomes,Cited,Frequency,HapMap,Phenotype_or_Disease	G	T			GWAS	PMID:20032318	Variants of DENND1B associated with asthma in children.	DENND1B,CRB1		Variants of DENND1B associated with asthma in children.	Sleiman PM, Flory J, Imielinski M, Bradfield JP, Annaiah K, Willis-Owen SA, Wang K, Rafaels NM, Michel S, Bonnelykke K, Zhang H, Kim CE, Frackelton EC, Glessner JT, Hou C, Otieno FG, Santa E, Thomas K, Smith RM, Glaberson WR, Garris M, Chiavacci RM, Beaty	2010	20032318			10.1056/nejmoa0901867	nonsense_mediated_decay		1	197170592	197447585	PMID:20032318	CRB1		crumbs homolog 1 (Drosophila) [Source:HGNC Symbol;Acc:2343]	protein_coding	23418	1 day, 12:51:00	12		0.8325	0.9068	0.8449	0.7682	0.7927	0.8186	0.7965	0.8439	CRB1
ENSG00000134376	rs2786098	dbSNP	Variants (including SNPs and indels) imported from dbSNP	1	197325908	197325908	1	T/A/G	1000Genomes,Cited,Frequency,HapMap,Phenotype_or_Disease	G	T			GWAS	PMID:20032318	Variants of DENND1B associated with asthma in children.	DENND1B,CRB1		A genome-wide association study of atopic dermatitis identifies loci with overlapping effects on asthma and psoriasis.	Weidinger S, Willis-Owen SA, Kamatani Y, Baurecht H, Morar N, Liang L, Edser P, Street T, Rodriguez E, O'Regan GM, Beattie P, F√∂lster-Holst R, Franke A, Novak N, Fahy CM, Winge MC, Kabesch M, Illig T, Heath S, S√∂derh√§ll C, Mel√©n E, Pershagen G, Kere J, Br	2013	23886662	PMC3820131		10.1093/hmg/ddt317	protein_coding		1	197170592	197447585	PMID:20032318	CRB1		crumbs homolog 1 (Drosophila) [Source:HGNC Symbol;Acc:2343]	protein_coding	23418	1 day, 12:51:00	12		0.8325	0.9068	0.8449	0.7682	0.7927	0.8186	0.7965	0.8439	CRB1
ENSG00000134376	rs2786098	dbSNP	Variants (including SNPs and indels) imported from dbSNP	1	197325908	197325908	1	T/A/G	1000Genomes,Cited,Frequency,HapMap,Phenotype_or_Disease	G	T			GWAS	PMID:20032318	Variants of DENND1B associated with asthma in children.	DENND1B,CRB1		Variants of DENND1B associated with asthma in children.	Sleiman PM, Flory J, Imielinski M, Bradfield JP, Annaiah K, Willis-Owen SA, Wang K, Rafaels NM, Michel S, Bonnelykke K, Zhang H, Kim CE, Frackelton EC, Glessner JT, Hou C, Otieno FG, Santa E, Thomas K, Smith RM, Glaberson WR, Garris M, Chiavacci RM, Beaty	2010	20032318			10.1056/nejmoa0901867	protein_coding		1	197170592	197447585	PMID:20032318	CRB1		crumbs homolog 1 (Drosophila) [Source:HGNC Symbol;Acc:2343]	protein_coding	23418	1 day, 12:51:00	12		0.8325	0.9068	0.8449	0.7682	0.7927	0.8186	0.7965	0.8439	CRB1
ENSG00000134376	rs2786098	dbSNP	Variants (including SNPs and indels) imported from dbSNP	1	197325908	197325908	1	T/A/G	1000Genomes,Cited,Frequency,HapMap,Phenotype_or_Disease	G	T			GWAS	PMID:20032318	Variants of DENND1B associated with asthma in children.	CRB1,DENND1B		Variants of DENND1B associated with asthma in children.	Sleiman PM, Flory J, Imielinski M, Bradfield JP, Annaiah K, Willis-Owen SA, Wang K, Rafaels NM, Michel S, Bonnelykke K, Zhang H, Kim CE, Frackelton EC, Glessner JT, Hou C, Otieno FG, Santa E, Thomas K, Smith RM, Glaberson WR, Garris M, Chiavacci RM, Beaty	2010	20032318			10.1056/nejmoa0901867	protein_coding		1	197170592	197447585	PMID:20032318	CRB1		crumbs homolog 1 (Drosophila) [Source:HGNC Symbol;Acc:2343]	protein_coding	23418	1 day, 12:51:00	12		0.8325	0.9068	0.8449	0.7682	0.7927	0.8186	0.7965	0.8439	CRB1
ENSG00000134376	rs2786098	dbSNP	Variants (including SNPs and indels) imported from dbSNP	1	197325908	197325908	1	T/A/G	1000Genomes,Cited,Frequency,HapMap,Phenotype_or_Disease	G	T			GWAS	PMID:20032318	Variants of DENND1B associated with asthma in children.	DENND1B,CRB1		Efficient replication of over 180 genetic associations with self-reported medical data.	Tung JY, Do CB, Hinds DA, Kiefer AK, Macpherson JM, Chowdry AB, Francke U, Naughton BT, Mountain JL, Wojcicki A, Eriksson N.	2011	21858135	PMC3157390	PMC3157390	10.1371/journal.pone.0023473	processed_transcript		1	197170592	197447585	PMID:20032318	CRB1		crumbs homolog 1 (Drosophila) [Source:HGNC Symbol;Acc:2343]	protein_coding	23418	1 day, 12:51:00	12		0.8325	0.9068	0.8449	0.7682	0.7927	0.8186	0.7965	0.8439	CRB1
ENSG00000134376	rs2786098	dbSNP	Variants (including SNPs and indels) imported from dbSNP	1	197325908	197325908	1	T/A/G	1000Genomes,Cited,Frequency,HapMap,Phenotype_or_Disease	G	T			GWAS	PMID:20032318	Variants of DENND1B associated with asthma in children.	DENND1B,CRB1		A genome-wide association study of atopic dermatitis identifies loci with overlapping effects on asthma and psoriasis.	Weidinger S, Willis-Owen SA, Kamatani Y, Baurecht H, Morar N, Liang L, Edser P, Street T, Rodriguez E, O'Regan GM, Beattie P, F√∂lster-Holst R, Franke A, Novak N, Fahy CM, Winge MC, Kabesch M, Illig T, Heath S, S√∂derh√§ll C, Mel√©n E, Pershagen G, Kere J, Br	2013	23886662	PMC3820131		10.1093/hmg/ddt317	nonsense_mediated_decay		1	197170592	197447585	PMID:20032318	CRB1		crumbs homolog 1 (Drosophila) [Source:HGNC Symbol;Acc:2343]	protein_coding	23418	1 day, 12:51:00	12		0.8325	0.9068	0.8449	0.7682	0.7927	0.8186	0.7965	0.8439	CRB1
ENSG00000134376	rs2786098	dbSNP	Variants (including SNPs and indels) imported from dbSNP	1	197325908	197325908	1	T/A/G	1000Genomes,Cited,Frequency,HapMap,Phenotype_or_Disease	G	T			GWAS	PMID:20032318	Variants of DENND1B associated with asthma in children.	CRB1,DENND1B		A genome-wide search for linkage to allergic rhinitis in Danish sib-pair families.	Kruse LV, Nyegaard M, Christensen U, M√∏ller-Larsen S, Haagerup A, Deleuran M, Hansen LG, Ven√∏ SK, Goossens D, Del-Favero J, B√∏rglum AD.	2012	22419170	PMC3421129			processed_transcript		1	197170592	197447585	PMID:20032318	CRB1		crumbs homolog 1 (Drosophila) [Source:HGNC Symbol;Acc:2343]	protein_coding	23418	1 day, 12:51:00	12		0.8325	0.9068	0.8449	0.7682	0.7927	0.8186	0.7965	0.8439	CRB1
ENSG00000134376	rs2786098	dbSNP	Variants (including SNPs and indels) imported from dbSNP	1	197325908	197325908	1	T/A/G	1000Genomes,Cited,Frequency,HapMap,Phenotype_or_Disease	G	T			GWAS	PMID:20032318	Variants of DENND1B associated with asthma in children.	DENND1B,CRB1		DENND1B gene variants associate with elevated exhaled nitric oxide in healthy high-risk neonates.	Chawes BL, Bischoff AL, Kreiner-M√∏ller E, Buchvald F, Hakonarson H, Bisgaard H.	2015	24347560			10.1002/ppul.22958	protein_coding		1	197170592	197447585	PMID:20032318	CRB1		crumbs homolog 1 (Drosophila) [Source:HGNC Symbol;Acc:2343]	protein_coding	23418	1 day, 12:51:00	12		0.8325	0.9068	0.8449	0.7682	0.7927	0.8186	0.7965	0.8439	CRB1
ENSG00000134376	rs2786098	dbSNP	Variants (including SNPs and indels) imported from dbSNP	1	197325908	197325908	1	T/A/G	1000Genomes,Cited,Frequency,HapMap,Phenotype_or_Disease	G	T			GWAS	PMID:20032318	Variants of DENND1B associated with asthma in children.	CRB1,DENND1B		A genome-wide association study of atopic dermatitis identifies loci with overlapping effects on asthma and psoriasis.	Weidinger S, Willis-Owen SA, Kamatani Y, Baurecht H, Morar N, Liang L, Edser P, Street T, Rodriguez E, O'Regan GM, Beattie P, F√∂lster-Holst R, Franke A, Novak N, Fahy CM, Winge MC, Kabesch M, Illig T, Heath S, S√∂derh√§ll C, Mel√©n E, Pershagen G, Kere J, Br	2013	23886662	PMC3820131		10.1093/hmg/ddt317	retained_intron		1	197170592	197447585	PMID:20032318	CRB1		crumbs homolog 1 (Drosophila) [Source:HGNC Symbol;Acc:2343]	protein_coding	23418	1 day, 12:51:00	12		0.8325	0.9068	0.8449	0.7682	0.7927	0.8186	0.7965	0.8439	CRB1
ENSG00000134376	rs2786098	dbSNP	Variants (including SNPs and indels) imported from dbSNP	1	197325908	197325908	1	T/A/G	1000Genomes,Cited,Frequency,HapMap,Phenotype_or_Disease	G	T			GWAS	PMID:20032318	Variants of DENND1B associated with asthma in children.	CRB1,DENND1B		DENND1B gene variants associate with elevated exhaled nitric oxide in healthy high-risk neonates.	Chawes BL, Bischoff AL, Kreiner-M√∏ller E, Buchvald F, Hakonarson H, Bisgaard H.	2015	24347560			10.1002/ppul.22958	retained_intron		1	197170592	197447585	PMID:20032318	CRB1		crumbs homolog 1 (Drosophila) [Source:HGNC Symbol;Acc:2343]	protein_coding	23418	1 day, 12:51:00	12		0.8325	0.9068	0.8449	0.7682	0.7927	0.8186	0.7965	0.8439	CRB1
ENSG00000134376	rs2786098	dbSNP	Variants (including SNPs and indels) imported from dbSNP	1	197325908	197325908	1	T/A/G	1000Genomes,Cited,Frequency,HapMap,Phenotype_or_Disease	G	T			GWAS	PMID:20032318	Variants of DENND1B associated with asthma in children.	DENND1B,CRB1		DENND1B gene variants associate with elevated exhaled nitric oxide in healthy high-risk neonates.	Chawes BL, Bischoff AL, Kreiner-M√∏ller E, Buchvald F, Hakonarson H, Bisgaard H.	2015	24347560			10.1002/ppul.22958	retained_intron		1	197170592	197447585	PMID:20032318	CRB1		crumbs homolog 1 (Drosophila) [Source:HGNC Symbol;Acc:2343]	protein_coding	23418	1 day, 12:51:00	12		0.8325	0.9068	0.8449	0.7682	0.7927	0.8186	0.7965	0.8439	CRB1
ENSG00000134376	rs2786098	dbSNP	Variants (including SNPs and indels) imported from dbSNP	1	197325908	197325908	1	T/A/G	1000Genomes,Cited,Frequency,HapMap,Phenotype_or_Disease	G	T			GWAS	PMID:20032318	Variants of DENND1B associated with asthma in children.	CRB1,DENND1B		A genome-wide association study of atopic dermatitis identifies loci with overlapping effects on asthma and psoriasis.	Weidinger S, Willis-Owen SA, Kamatani Y, Baurecht H, Morar N, Liang L, Edser P, Street T, Rodriguez E, O'Regan GM, Beattie P, F√∂lster-Holst R, Franke A, Novak N, Fahy CM, Winge MC, Kabesch M, Illig T, Heath S, S√∂derh√§ll C, Mel√©n E, Pershagen G, Kere J, Br	2013	23886662	PMC3820131		10.1093/hmg/ddt317	processed_transcript		1	197170592	197447585	PMID:20032318	CRB1		crumbs homolog 1 (Drosophila) [Source:HGNC Symbol;Acc:2343]	protein_coding	23418	1 day, 12:51:00	12		0.8325	0.9068	0.8449	0.7682	0.7927	0.8186	0.7965	0.8439	CRB1
ENSG00000134376	rs2786098	dbSNP	Variants (including SNPs and indels) imported from dbSNP	1	197325908	197325908	1	T/A/G	1000Genomes,Cited,Frequency,HapMap,Phenotype_or_Disease	G	T			GWAS	PMID:20032318	Variants of DENND1B associated with asthma in children.	CRB1,DENND1B		Variants of DENND1B associated with asthma in children.	Sleiman PM, Flory J, Imielinski M, Bradfield JP, Annaiah K, Willis-Owen SA, Wang K, Rafaels NM, Michel S, Bonnelykke K, Zhang H, Kim CE, Frackelton EC, Glessner JT, Hou C, Otieno FG, Santa E, Thomas K, Smith RM, Glaberson WR, Garris M, Chiavacci RM, Beaty	2010	20032318			10.1056/nejmoa0901867	retained_intron		1	197170592	197447585	PMID:20032318	CRB1		crumbs homolog 1 (Drosophila) [Source:HGNC Symbol;Acc:2343]	protein_coding	23418	1 day, 12:51:00	12		0.8325	0.9068	0.8449	0.7682	0.7927	0.8186	0.7965	0.8439	CRB1
ENSG00000134376	rs2786098	dbSNP	Variants (including SNPs and indels) imported from dbSNP	1	197325908	197325908	1	T/A/G	1000Genomes,Cited,Frequency,HapMap,Phenotype_or_Disease	G	T			GWAS	PMID:20032318	Variants of DENND1B associated with asthma in children.	DENND1B,CRB1		Dense genotyping of immune-related susceptibility loci reveals new insights into the genetics of psoriatic arthritis.	Bowes J, Budu-Aggrey A, Huffmeier U, Uebe S, Steel K, Hebert HL, Wallace C, Massey J, Bruce IN, Bluett J, Feletar M, Morgan AW, Marzo-Ortega H, Donohoe G, Morris DW, Helliwell P, Ryan AW, Kane D, Warren RB, Korendowych E, Alenius GM, Giardina E, Packham J	2015	25651891	PMC4327416		10.1038/ncomms7046	processed_transcript		1	197170592	197447585	PMID:20032318	CRB1		crumbs homolog 1 (Drosophila) [Source:HGNC Symbol;Acc:2343]	protein_coding	23418	1 day, 12:51:00	12		0.8325	0.9068	0.8449	0.7682	0.7927	0.8186	0.7965	0.8439	CRB1
ENSG00000134376	rs2786098	dbSNP	Variants (including SNPs and indels) imported from dbSNP	1	197325908	197325908	1	T/A/G	1000Genomes,Cited,Frequency,HapMap,Phenotype_or_Disease	G	T			GWAS	PMID:20032318	Variants of DENND1B associated with asthma in children.	CRB1,DENND1B		Dense genotyping of immune-related susceptibility loci reveals new insights into the genetics of psoriatic arthritis.	Bowes J, Budu-Aggrey A, Huffmeier U, Uebe S, Steel K, Hebert HL, Wallace C, Massey J, Bruce IN, Bluett J, Feletar M, Morgan AW, Marzo-Ortega H, Donohoe G, Morris DW, Helliwell P, Ryan AW, Kane D, Warren RB, Korendowych E, Alenius GM, Giardina E, Packham J	2015	25651891	PMC4327416		10.1038/ncomms7046	nonsense_mediated_decay		1	197170592	197447585	PMID:20032318	CRB1		crumbs homolog 1 (Drosophila) [Source:HGNC Symbol;Acc:2343]	protein_coding	23418	1 day, 12:51:00	12		0.8325	0.9068	0.8449	0.7682	0.7927	0.8186	0.7965	0.8439	CRB1
ENSG00000134376	rs2786098	dbSNP	Variants (including SNPs and indels) imported from dbSNP	1	197325908	197325908	1	T/A/G	1000Genomes,Cited,Frequency,HapMap,Phenotype_or_Disease	G	T			GWAS	PMID:20032318	Variants of DENND1B associated with asthma in children.	DENND1B,CRB1		Dense genotyping of immune-related susceptibility loci reveals new insights into the genetics of psoriatic arthritis.	Bowes J, Budu-Aggrey A, Huffmeier U, Uebe S, Steel K, Hebert HL, Wallace C, Massey J, Bruce IN, Bluett J, Feletar M, Morgan AW, Marzo-Ortega H, Donohoe G, Morris DW, Helliwell P, Ryan AW, Kane D, Warren RB, Korendowych E, Alenius GM, Giardina E, Packham J	2015	25651891	PMC4327416		10.1038/ncomms7046	protein_coding		1	197170592	197447585	PMID:20032318	CRB1		crumbs homolog 1 (Drosophila) [Source:HGNC Symbol;Acc:2343]	protein_coding	23418	1 day, 12:51:00	12		0.8325	0.9068	0.8449	0.7682	0.7927	0.8186	0.7965	0.8439	CRB1
ENSG00000134376	rs2786098	dbSNP	Variants (including SNPs and indels) imported from dbSNP	1	197325908	197325908	1	T/A/G	1000Genomes,Cited,Frequency,HapMap,Phenotype_or_Disease	G	T			GWAS	PMID:20032318	Variants of DENND1B associated with asthma in children.	CRB1,DENND1B		Genome-wide association studies of asthma in population-based cohorts confirm known and suggested loci and identify an additional association near HLA.	Ramasamy A, Kuokkanen M, Vedantam S, Gajdos ZK, Couto Alves A, Lyon HN, Ferreira MA, Strachan DP, Zhao JH, Abramson MJ, Brown MA, Coin L, Dharmage SC, Duffy DL, Haahtela T, Heath AC, Janson C, K√§h√∂nen M, Khaw KT, Laitinen J, Le Souef P, Lehtim√§ki T, Austr	2012	23028483	PMC3461045		10.1371/journal.pone.0044008	retained_intron		1	197170592	197447585	PMID:20032318	CRB1		crumbs homolog 1 (Drosophila) [Source:HGNC Symbol;Acc:2343]	protein_coding	23418	1 day, 12:51:00	12		0.8325	0.9068	0.8449	0.7682	0.7927	0.8186	0.7965	0.8439	CRB1
ENSG00000134376	rs2786098	dbSNP	Variants (including SNPs and indels) imported from dbSNP	1	197325908	197325908	1	T/A/G	1000Genomes,Cited,Frequency,HapMap,Phenotype_or_Disease	G	T			GWAS	PMID:20032318	Variants of DENND1B associated with asthma in children.	CRB1,DENND1B		Dense genotyping of immune-related susceptibility loci reveals new insights into the genetics of psoriatic arthritis.	Bowes J, Budu-Aggrey A, Huffmeier U, Uebe S, Steel K, Hebert HL, Wallace C, Massey J, Bruce IN, Bluett J, Feletar M, Morgan AW, Marzo-Ortega H, Donohoe G, Morris DW, Helliwell P, Ryan AW, Kane D, Warren RB, Korendowych E, Alenius GM, Giardina E, Packham J	2015	25651891	PMC4327416		10.1038/ncomms7046	retained_intron		1	197170592	197447585	PMID:20032318	CRB1		crumbs homolog 1 (Drosophila) [Source:HGNC Symbol;Acc:2343]	protein_coding	23418	1 day, 12:51:00	12		0.8325	0.9068	0.8449	0.7682	0.7927	0.8186	0.7965	0.8439	CRB1
ENSG00000134376	rs2786098	dbSNP	Variants (including SNPs and indels) imported from dbSNP	1	197325908	197325908	1	T/A/G	1000Genomes,Cited,Frequency,HapMap,Phenotype_or_Disease	G	T			GWAS	PMID:20032318	Variants of DENND1B associated with asthma in children.	CRB1,DENND1B		A genome-wide search for linkage to allergic rhinitis in Danish sib-pair families.	Kruse LV, Nyegaard M, Christensen U, M√∏ller-Larsen S, Haagerup A, Deleuran M, Hansen LG, Ven√∏ SK, Goossens D, Del-Favero J, B√∏rglum AD.	2012	22419170	PMC3421129			retained_intron		1	197170592	197447585	PMID:20032318	CRB1		crumbs homolog 1 (Drosophila) [Source:HGNC Symbol;Acc:2343]	protein_coding	23418	1 day, 12:51:00	12		0.8325	0.9068	0.8449	0.7682	0.7927	0.8186	0.7965	0.8439	CRB1
ENSG00000134376	rs2786098	dbSNP	Variants (including SNPs and indels) imported from dbSNP	1	197325908	197325908	1	T/A/G	1000Genomes,Cited,Frequency,HapMap,Phenotype_or_Disease	G	T			GWAS	PMID:20032318	Variants of DENND1B associated with asthma in children.	DENND1B,CRB1		Efficient replication of over 180 genetic associations with self-reported medical data.	Tung JY, Do CB, Hinds DA, Kiefer AK, Macpherson JM, Chowdry AB, Francke U, Naughton BT, Mountain JL, Wojcicki A, Eriksson N.	2011	21858135	PMC3157390	PMC3157390	10.1371/journal.pone.0023473	protein_coding		1	197170592	197447585	PMID:20032318	CRB1		crumbs homolog 1 (Drosophila) [Source:HGNC Symbol;Acc:2343]	protein_coding	23418	1 day, 12:51:00	12		0.8325	0.9068	0.8449	0.7682	0.7927	0.8186	0.7965	0.8439	CRB1
ENSG00000134376	rs2786098	dbSNP	Variants (including SNPs and indels) imported from dbSNP	1	197325908	197325908	1	T/A/G	1000Genomes,Cited,Frequency,HapMap,Phenotype_or_Disease	G	T			GWAS	PMID:20032318	Variants of DENND1B associated with asthma in children.	DENND1B,CRB1		Using eQTL weights to improve power for genome-wide association studies: a genetic study of childhood asthma.	Li L, Kabesch M, Bouzigon E, Demenais F, Farrall M, Moffatt MF, Lin X, Liang L.	2013	23755072	PMC3668139		10.3389/fgene.2013.00103	retained_intron		1	197170592	197447585	PMID:20032318	CRB1		crumbs homolog 1 (Drosophila) [Source:HGNC Symbol;Acc:2343]	protein_coding	23418	1 day, 12:51:00	12		0.8325	0.9068	0.8449	0.7682	0.7927	0.8186	0.7965	0.8439	CRB1
ENSG00000134376	rs2786098	dbSNP	Variants (including SNPs and indels) imported from dbSNP	1	197325908	197325908	1	T/A/G	1000Genomes,Cited,Frequency,HapMap,Phenotype_or_Disease	G	T			GWAS	PMID:20032318	Variants of DENND1B associated with asthma in children.	DENND1B,CRB1		Analyses of shared genetic factors between asthma and obesity in children.	Mel√©n E, Himes BE, Brehm JM, Boutaoui N, Klanderman BJ, Sylvia JS, Lasky-Su J.	2010	20816195	PMC2941152		10.1016/j.jaci.2010.06.030	nonsense_mediated_decay		1	197170592	197447585	PMID:20032318	CRB1		crumbs homolog 1 (Drosophila) [Source:HGNC Symbol;Acc:2343]	protein_coding	23418	1 day, 12:51:00	12		0.8325	0.9068	0.8449	0.7682	0.7927	0.8186	0.7965	0.8439	CRB1
ENSG00000134376	rs2786098	dbSNP	Variants (including SNPs and indels) imported from dbSNP	1	197325908	197325908	1	T/A/G	1000Genomes,Cited,Frequency,HapMap,Phenotype_or_Disease	G	T			GWAS	PMID:20032318	Variants of DENND1B associated with asthma in children.	DENND1B,CRB1		Analyses of shared genetic factors between asthma and obesity in children.	Mel√©n E, Himes BE, Brehm JM, Boutaoui N, Klanderman BJ, Sylvia JS, Lasky-Su J.	2010	20816195	PMC2941152		10.1016/j.jaci.2010.06.030	retained_intron		1	197170592	197447585	PMID:20032318	CRB1		crumbs homolog 1 (Drosophila) [Source:HGNC Symbol;Acc:2343]	protein_coding	23418	1 day, 12:51:00	12		0.8325	0.9068	0.8449	0.7682	0.7927	0.8186	0.7965	0.8439	CRB1
ENSG00000134376	rs2786098	dbSNP	Variants (including SNPs and indels) imported from dbSNP	1	197325908	197325908	1	T/A/G	1000Genomes,Cited,Frequency,HapMap,Phenotype_or_Disease	G	T			GWAS	PMID:20032318	Variants of DENND1B associated with asthma in children.	DENND1B,CRB1		Variants of DENND1B associated with asthma in children.	Sleiman PM, Flory J, Imielinski M, Bradfield JP, Annaiah K, Willis-Owen SA, Wang K, Rafaels NM, Michel S, Bonnelykke K, Zhang H, Kim CE, Frackelton EC, Glessner JT, Hou C, Otieno FG, Santa E, Thomas K, Smith RM, Glaberson WR, Garris M, Chiavacci RM, Beaty	2010	20032318			10.1056/nejmoa0901867	retained_intron		1	197170592	197447585	PMID:20032318	CRB1		crumbs homolog 1 (Drosophila) [Source:HGNC Symbol;Acc:2343]	protein_coding	23418	1 day, 12:51:00	12		0.8325	0.9068	0.8449	0.7682	0.7927	0.8186	0.7965	0.8439	CRB1
ENSG00000134376	rs2786098	dbSNP	Variants (including SNPs and indels) imported from dbSNP	1	197325908	197325908	1	T/A/G	1000Genomes,Cited,Frequency,HapMap,Phenotype_or_Disease	G	T			GWAS	PMID:20032318	Variants of DENND1B associated with asthma in children.	CRB1,DENND1B		DENND1B gene variants associate with elevated exhaled nitric oxide in healthy high-risk neonates.	Chawes BL, Bischoff AL, Kreiner-M√∏ller E, Buchvald F, Hakonarson H, Bisgaard H.	2015	24347560			10.1002/ppul.22958	nonsense_mediated_decay		1	197170592	197447585	PMID:20032318	CRB1		crumbs homolog 1 (Drosophila) [Source:HGNC Symbol;Acc:2343]	protein_coding	23418	1 day, 12:51:00	12		0.8325	0.9068	0.8449	0.7682	0.7927	0.8186	0.7965	0.8439	CRB1
ENSG00000134376	rs2786098	dbSNP	Variants (including SNPs and indels) imported from dbSNP	1	197325908	197325908	1	T/A/G	1000Genomes,Cited,Frequency,HapMap,Phenotype_or_Disease	G	T			GWAS	PMID:20032318	Variants of DENND1B associated with asthma in children.	DENND1B,CRB1		Variants of DENND1B associated with asthma in children.	Sleiman PM, Flory J, Imielinski M, Bradfield JP, Annaiah K, Willis-Owen SA, Wang K, Rafaels NM, Michel S, Bonnelykke K, Zhang H, Kim CE, Frackelton EC, Glessner JT, Hou C, Otieno FG, Santa E, Thomas K, Smith RM, Glaberson WR, Garris M, Chiavacci RM, Beaty	2010	20032318			10.1056/nejmoa0901867	processed_transcript		1	197170592	197447585	PMID:20032318	CRB1		crumbs homolog 1 (Drosophila) [Source:HGNC Symbol;Acc:2343]	protein_coding	23418	1 day, 12:51:00	12		0.8325	0.9068	0.8449	0.7682	0.7927	0.8186	0.7965	0.8439	CRB1
ENSG00000134376	rs2786098	dbSNP	Variants (including SNPs and indels) imported from dbSNP	1	197325908	197325908	1	T/A/G	1000Genomes,Cited,Frequency,HapMap,Phenotype_or_Disease	G	T			GWAS	PMID:20032318	Variants of DENND1B associated with asthma in children.	DENND1B,CRB1		Dense genotyping of immune-related susceptibility loci reveals new insights into the genetics of psoriatic arthritis.	Bowes J, Budu-Aggrey A, Huffmeier U, Uebe S, Steel K, Hebert HL, Wallace C, Massey J, Bruce IN, Bluett J, Feletar M, Morgan AW, Marzo-Ortega H, Donohoe G, Morris DW, Helliwell P, Ryan AW, Kane D, Warren RB, Korendowych E, Alenius GM, Giardina E, Packham J	2015	25651891	PMC4327416		10.1038/ncomms7046	nonsense_mediated_decay		1	197170592	197447585	PMID:20032318	CRB1		crumbs homolog 1 (Drosophila) [Source:HGNC Symbol;Acc:2343]	protein_coding	23418	1 day, 12:51:00	12		0.8325	0.9068	0.8449	0.7682	0.7927	0.8186	0.7965	0.8439	CRB1
ENSG00000134376	rs2786098	dbSNP	Variants (including SNPs and indels) imported from dbSNP	1	197325908	197325908	1	T/A/G	1000Genomes,Cited,Frequency,HapMap,Phenotype_or_Disease	G	T			GWAS	PMID:20032318	Variants of DENND1B associated with asthma in children.	CRB1,DENND1B		Variants of DENND1B associated with asthma in children.	Sleiman PM, Flory J, Imielinski M, Bradfield JP, Annaiah K, Willis-Owen SA, Wang K, Rafaels NM, Michel S, Bonnelykke K, Zhang H, Kim CE, Frackelton EC, Glessner JT, Hou C, Otieno FG, Santa E, Thomas K, Smith RM, Glaberson WR, Garris M, Chiavacci RM, Beaty	2010	20032318			10.1056/nejmoa0901867	nonsense_mediated_decay		1	197170592	197447585	PMID:20032318	CRB1		crumbs homolog 1 (Drosophila) [Source:HGNC Symbol;Acc:2343]	protein_coding	23418	1 day, 12:51:00	12		0.8325	0.9068	0.8449	0.7682	0.7927	0.8186	0.7965	0.8439	CRB1
ENSG00000134376	rs2786098	dbSNP	Variants (including SNPs and indels) imported from dbSNP	1	197325908	197325908	1	T/A/G	1000Genomes,Cited,Frequency,HapMap,Phenotype_or_Disease	G	T			GWAS	PMID:20032318	Variants of DENND1B associated with asthma in children.	DENND1B,CRB1		Genome-wide association studies of asthma in population-based cohorts confirm known and suggested loci and identify an additional association near HLA.	Ramasamy A, Kuokkanen M, Vedantam S, Gajdos ZK, Couto Alves A, Lyon HN, Ferreira MA, Strachan DP, Zhao JH, Abramson MJ, Brown MA, Coin L, Dharmage SC, Duffy DL, Haahtela T, Heath AC, Janson C, K√§h√∂nen M, Khaw KT, Laitinen J, Le Souef P, Lehtim√§ki T, Austr	2012	23028483	PMC3461045		10.1371/journal.pone.0044008	protein_coding		1	197170592	197447585	PMID:20032318	CRB1		crumbs homolog 1 (Drosophila) [Source:HGNC Symbol;Acc:2343]	protein_coding	23418	1 day, 12:51:00	12		0.8325	0.9068	0.8449	0.7682	0.7927	0.8186	0.7965	0.8439	CRB1
ENSG00000134376	rs2786098	dbSNP	Variants (including SNPs and indels) imported from dbSNP	1	197325908	197325908	1	T/A/G	1000Genomes,Cited,Frequency,HapMap,Phenotype_or_Disease	G	T			GWAS	PMID:20032318	Variants of DENND1B associated with asthma in children.	CRB1,DENND1B		Analyses of shared genetic factors between asthma and obesity in children.	Mel√©n E, Himes BE, Brehm JM, Boutaoui N, Klanderman BJ, Sylvia JS, Lasky-Su J.	2010	20816195	PMC2941152		10.1016/j.jaci.2010.06.030	processed_transcript		1	197170592	197447585	PMID:20032318	CRB1		crumbs homolog 1 (Drosophila) [Source:HGNC Symbol;Acc:2343]	protein_coding	23418	1 day, 12:51:00	12		0.8325	0.9068	0.8449	0.7682	0.7927	0.8186	0.7965	0.8439	CRB1
ENSG00000134376	rs2786098	dbSNP	Variants (including SNPs and indels) imported from dbSNP	1	197325908	197325908	1	T/A/G	1000Genomes,Cited,Frequency,HapMap,Phenotype_or_Disease	G	T			GWAS	PMID:20032318	Variants of DENND1B associated with asthma in children.	DENND1B,CRB1		Efficient replication of over 180 genetic associations with self-reported medical data.	Tung JY, Do CB, Hinds DA, Kiefer AK, Macpherson JM, Chowdry AB, Francke U, Naughton BT, Mountain JL, Wojcicki A, Eriksson N.	2011	21858135	PMC3157390	PMC3157390	10.1371/journal.pone.0023473	retained_intron		1	197170592	197447585	PMID:20032318	CRB1		crumbs homolog 1 (Drosophila) [Source:HGNC Symbol;Acc:2343]	protein_coding	23418	1 day, 12:51:00	12		0.8325	0.9068	0.8449	0.7682	0.7927	0.8186	0.7965	0.8439	CRB1
ENSG00000134376	rs2786098	dbSNP	Variants (including SNPs and indels) imported from dbSNP	1	197325908	197325908	1	T/A/G	1000Genomes,Cited,Frequency,HapMap,Phenotype_or_Disease	G	T			GWAS	PMID:20032318	Variants of DENND1B associated with asthma in children.	DENND1B,CRB1		Defining the contribution of SNPs identified in asthma GWAS to clinical variables in asthmatic children.	Tulah AS, Holloway JW, Sayers I.	2013	24066901	PMC3849932			nonsense_mediated_decay		1	197170592	197447585	PMID:20032318	CRB1		crumbs homolog 1 (Drosophila) [Source:HGNC Symbol;Acc:2343]	protein_coding	23418	1 day, 12:51:00	12		0.8325	0.9068	0.8449	0.7682	0.7927	0.8186	0.7965	0.8439	CRB1
ENSG00000134376	rs2786098	dbSNP	Variants (including SNPs and indels) imported from dbSNP	1	197325908	197325908	1	T/A/G	1000Genomes,Cited,Frequency,HapMap,Phenotype_or_Disease	G	T			GWAS	PMID:20032318	Variants of DENND1B associated with asthma in children.	CRB1,DENND1B		Genome-wide association studies of asthma in population-based cohorts confirm known and suggested loci and identify an additional association near HLA.	Ramasamy A, Kuokkanen M, Vedantam S, Gajdos ZK, Couto Alves A, Lyon HN, Ferreira MA, Strachan DP, Zhao JH, Abramson MJ, Brown MA, Coin L, Dharmage SC, Duffy DL, Haahtela T, Heath AC, Janson C, K√§h√∂nen M, Khaw KT, Laitinen J, Le Souef P, Lehtim√§ki T, Austr	2012	23028483	PMC3461045		10.1371/journal.pone.0044008	protein_coding		1	197170592	197447585	PMID:20032318	CRB1		crumbs homolog 1 (Drosophila) [Source:HGNC Symbol;Acc:2343]	protein_coding	23418	1 day, 12:51:00	12		0.8325	0.9068	0.8449	0.7682	0.7927	0.8186	0.7965	0.8439	CRB1
ENSG00000134376	rs2786098	dbSNP	Variants (including SNPs and indels) imported from dbSNP	1	197325908	197325908	1	T/A/G	1000Genomes,Cited,Frequency,HapMap,Phenotype_or_Disease	G	T			GWAS	PMID:20032318	Variants of DENND1B associated with asthma in children.	CRB1,DENND1B		Dense genotyping of immune-related susceptibility loci reveals new insights into the genetics of psoriatic arthritis.	Bowes J, Budu-Aggrey A, Huffmeier U, Uebe S, Steel K, Hebert HL, Wallace C, Massey J, Bruce IN, Bluett J, Feletar M, Morgan AW, Marzo-Ortega H, Donohoe G, Morris DW, Helliwell P, Ryan AW, Kane D, Warren RB, Korendowych E, Alenius GM, Giardina E, Packham J	2015	25651891	PMC4327416		10.1038/ncomms7046	protein_coding		1	197170592	197447585	PMID:20032318	CRB1		crumbs homolog 1 (Drosophila) [Source:HGNC Symbol;Acc:2343]	protein_coding	23418	1 day, 12:51:00	12		0.8325	0.9068	0.8449	0.7682	0.7927	0.8186	0.7965	0.8439	CRB1
ENSG00000134376	rs2786098	dbSNP	Variants (including SNPs and indels) imported from dbSNP	1	197325908	197325908	1	T/A/G	1000Genomes,Cited,Frequency,HapMap,Phenotype_or_Disease	G	T			GWAS	PMID:20032318	Variants of DENND1B associated with asthma in children.	DENND1B,CRB1		Using eQTL weights to improve power for genome-wide association studies: a genetic study of childhood asthma.	Li L, Kabesch M, Bouzigon E, Demenais F, Farrall M, Moffatt MF, Lin X, Liang L.	2013	23755072	PMC3668139		10.3389/fgene.2013.00103	nonsense_mediated_decay		1	197170592	197447585	PMID:20032318	CRB1		crumbs homolog 1 (Drosophila) [Source:HGNC Symbol;Acc:2343]	protein_coding	23418	1 day, 12:51:00	12		0.8325	0.9068	0.8449	0.7682	0.7927	0.8186	0.7965	0.8439	CRB1
ENSG00000134376	rs2786098	dbSNP	Variants (including SNPs and indels) imported from dbSNP	1	197325908	197325908	1	T/A/G	1000Genomes,Cited,Frequency,HapMap,Phenotype_or_Disease	G	T			GWAS	PMID:20032318	Variants of DENND1B associated with asthma in children.	CRB1,DENND1B		Efficient replication of over 180 genetic associations with self-reported medical data.	Tung JY, Do CB, Hinds DA, Kiefer AK, Macpherson JM, Chowdry AB, Francke U, Naughton BT, Mountain JL, Wojcicki A, Eriksson N.	2011	21858135	PMC3157390	PMC3157390	10.1371/journal.pone.0023473	processed_transcript		1	197170592	197447585	PMID:20032318	CRB1		crumbs homolog 1 (Drosophila) [Source:HGNC Symbol;Acc:2343]	protein_coding	23418	1 day, 12:51:00	12		0.8325	0.9068	0.8449	0.7682	0.7927	0.8186	0.7965	0.8439	CRB1
ENSG00000134376	rs2786098	dbSNP	Variants (including SNPs and indels) imported from dbSNP	1	197325908	197325908	1	T/A/G	1000Genomes,Cited,Frequency,HapMap,Phenotype_or_Disease	G	T			GWAS	PMID:20032318	Variants of DENND1B associated with asthma in children.	DENND1B,CRB1		Analyses of shared genetic factors between asthma and obesity in children.	Mel√©n E, Himes BE, Brehm JM, Boutaoui N, Klanderman BJ, Sylvia JS, Lasky-Su J.	2010	20816195	PMC2941152		10.1016/j.jaci.2010.06.030	protein_coding		1	197170592	197447585	PMID:20032318	CRB1		crumbs homolog 1 (Drosophila) [Source:HGNC Symbol;Acc:2343]	protein_coding	23418	1 day, 12:51:00	12		0.8325	0.9068	0.8449	0.7682	0.7927	0.8186	0.7965	0.8439	CRB1
ENSG00000134376	rs2786098	dbSNP	Variants (including SNPs and indels) imported from dbSNP	1	197325908	197325908	1	T/A/G	1000Genomes,Cited,Frequency,HapMap,Phenotype_or_Disease	G	T			GWAS	PMID:20032318	Variants of DENND1B associated with asthma in children.	CRB1,DENND1B		Using eQTL weights to improve power for genome-wide association studies: a genetic study of childhood asthma.	Li L, Kabesch M, Bouzigon E, Demenais F, Farrall M, Moffatt MF, Lin X, Liang L.	2013	23755072	PMC3668139		10.3389/fgene.2013.00103	processed_transcript		1	197170592	197447585	PMID:20032318	CRB1		crumbs homolog 1 (Drosophila) [Source:HGNC Symbol;Acc:2343]	protein_coding	23418	1 day, 12:51:00	12		0.8325	0.9068	0.8449	0.7682	0.7927	0.8186	0.7965	0.8439	CRB1
ENSG00000134376	rs2786098	dbSNP	Variants (including SNPs and indels) imported from dbSNP	1	197325908	197325908	1	T/A/G	1000Genomes,Cited,Frequency,HapMap,Phenotype_or_Disease	G	T			GWAS	PMID:20032318	Variants of DENND1B associated with asthma in children.	CRB1,DENND1B		Using eQTL weights to improve power for genome-wide association studies: a genetic study of childhood asthma.	Li L, Kabesch M, Bouzigon E, Demenais F, Farrall M, Moffatt MF, Lin X, Liang L.	2013	23755072	PMC3668139		10.3389/fgene.2013.00103	protein_coding		1	197170592	197447585	PMID:20032318	CRB1		crumbs homolog 1 (Drosophila) [Source:HGNC Symbol;Acc:2343]	protein_coding	23418	1 day, 12:51:00	12		0.8325	0.9068	0.8449	0.7682	0.7927	0.8186	0.7965	0.8439	CRB1
ENSG00000134376	rs2786098	dbSNP	Variants (including SNPs and indels) imported from dbSNP	1	197325908	197325908	1	T/A/G	1000Genomes,Cited,Frequency,HapMap,Phenotype_or_Disease	G	T			GWAS	PMID:20032318	Variants of DENND1B associated with asthma in children.	CRB1,DENND1B		Analyses of shared genetic factors between asthma and obesity in children.	Mel√©n E, Himes BE, Brehm JM, Boutaoui N, Klanderman BJ, Sylvia JS, Lasky-Su J.	2010	20816195	PMC2941152		10.1016/j.jaci.2010.06.030	protein_coding		1	197170592	197447585	PMID:20032318	CRB1		crumbs homolog 1 (Drosophila) [Source:HGNC Symbol;Acc:2343]	protein_coding	23418	1 day, 12:51:00	12		0.8325	0.9068	0.8449	0.7682	0.7927	0.8186	0.7965	0.8439	CRB1
ENSG00000134376	rs2786098	dbSNP	Variants (including SNPs and indels) imported from dbSNP	1	197325908	197325908	1	T/A/G	1000Genomes,Cited,Frequency,HapMap,Phenotype_or_Disease	G	T			GWAS	PMID:20032318	Variants of DENND1B associated with asthma in children.	DENND1B,CRB1		Dense genotyping of immune-related susceptibility loci reveals new insights into the genetics of psoriatic arthritis.	Bowes J, Budu-Aggrey A, Huffmeier U, Uebe S, Steel K, Hebert HL, Wallace C, Massey J, Bruce IN, Bluett J, Feletar M, Morgan AW, Marzo-Ortega H, Donohoe G, Morris DW, Helliwell P, Ryan AW, Kane D, Warren RB, Korendowych E, Alenius GM, Giardina E, Packham J	2015	25651891	PMC4327416		10.1038/ncomms7046	retained_intron		1	197170592	197447585	PMID:20032318	CRB1		crumbs homolog 1 (Drosophila) [Source:HGNC Symbol;Acc:2343]	protein_coding	23418	1 day, 12:51:00	12		0.8325	0.9068	0.8449	0.7682	0.7927	0.8186	0.7965	0.8439	CRB1
ENSG00000134376	rs2786098	dbSNP	Variants (including SNPs and indels) imported from dbSNP	1	197325908	197325908	1	T/A/G	1000Genomes,Cited,Frequency,HapMap,Phenotype_or_Disease	G	T			GWAS	PMID:20032318	Variants of DENND1B associated with asthma in children.	CRB1,DENND1B		Analyses of shared genetic factors between asthma and obesity in children.	Mel√©n E, Himes BE, Brehm JM, Boutaoui N, Klanderman BJ, Sylvia JS, Lasky-Su J.	2010	20816195	PMC2941152		10.1016/j.jaci.2010.06.030	retained_intron		1	197170592	197447585	PMID:20032318	CRB1		crumbs homolog 1 (Drosophila) [Source:HGNC Symbol;Acc:2343]	protein_coding	23418	1 day, 12:51:00	12		0.8325	0.9068	0.8449	0.7682	0.7927	0.8186	0.7965	0.8439	CRB1
ENSG00000134376	rs2786098	dbSNP	Variants (including SNPs and indels) imported from dbSNP	1	197325908	197325908	1	T/A/G	1000Genomes,Cited,Frequency,HapMap,Phenotype_or_Disease	G	T			GWAS	PMID:20032318	Variants of DENND1B associated with asthma in children.	DENND1B,CRB1		A genome-wide search for linkage to allergic rhinitis in Danish sib-pair families.	Kruse LV, Nyegaard M, Christensen U, M√∏ller-Larsen S, Haagerup A, Deleuran M, Hansen LG, Ven√∏ SK, Goossens D, Del-Favero J, B√∏rglum AD.	2012	22419170	PMC3421129			protein_coding		1	197170592	197447585	PMID:20032318	CRB1		crumbs homolog 1 (Drosophila) [Source:HGNC Symbol;Acc:2343]	protein_coding	23418	1 day, 12:51:00	12		0.8325	0.9068	0.8449	0.7682	0.7927	0.8186	0.7965	0.8439	CRB1
ENSG00000134376	rs2786098	dbSNP	Variants (including SNPs and indels) imported from dbSNP	1	197325908	197325908	1	T/A/G	1000Genomes,Cited,Frequency,HapMap,Phenotype_or_Disease	G	T			GWAS	PMID:20032318	Variants of DENND1B associated with asthma in children.	DENND1B,CRB1		Efficient replication of over 180 genetic associations with self-reported medical data.	Tung JY, Do CB, Hinds DA, Kiefer AK, Macpherson JM, Chowdry AB, Francke U, Naughton BT, Mountain JL, Wojcicki A, Eriksson N.	2011	21858135	PMC3157390	PMC3157390	10.1371/journal.pone.0023473	nonsense_mediated_decay		1	197170592	197447585	PMID:20032318	CRB1		crumbs homolog 1 (Drosophila) [Source:HGNC Symbol;Acc:2343]	protein_coding	23418	1 day, 12:51:00	12		0.8325	0.9068	0.8449	0.7682	0.7927	0.8186	0.7965	0.8439	CRB1
ENSG00000134376	rs2786098	dbSNP	Variants (including SNPs and indels) imported from dbSNP	1	197325908	197325908	1	T/A/G	1000Genomes,Cited,Frequency,HapMap,Phenotype_or_Disease	G	T			GWAS	PMID:20032318	Variants of DENND1B associated with asthma in children.	DENND1B,CRB1		A genome-wide search for linkage to allergic rhinitis in Danish sib-pair families.	Kruse LV, Nyegaard M, Christensen U, M√∏ller-Larsen S, Haagerup A, Deleuran M, Hansen LG, Ven√∏ SK, Goossens D, Del-Favero J, B√∏rglum AD.	2012	22419170	PMC3421129			retained_intron		1	197170592	197447585	PMID:20032318	CRB1		crumbs homolog 1 (Drosophila) [Source:HGNC Symbol;Acc:2343]	protein_coding	23418	1 day, 12:51:00	12		0.8325	0.9068	0.8449	0.7682	0.7927	0.8186	0.7965	0.8439	CRB1
ENSG00000134376	rs2786098	dbSNP	Variants (including SNPs and indels) imported from dbSNP	1	197325908	197325908	1	T/A/G	1000Genomes,Cited,Frequency,HapMap,Phenotype_or_Disease	G	T			GWAS	PMID:20032318	Variants of DENND1B associated with asthma in children.	DENND1B,CRB1		A genome-wide association study of atopic dermatitis identifies loci with overlapping effects on asthma and psoriasis.	Weidinger S, Willis-Owen SA, Kamatani Y, Baurecht H, Morar N, Liang L, Edser P, Street T, Rodriguez E, O'Regan GM, Beattie P, F√∂lster-Holst R, Franke A, Novak N, Fahy CM, Winge MC, Kabesch M, Illig T, Heath S, S√∂derh√§ll C, Mel√©n E, Pershagen G, Kere J, Br	2013	23886662	PMC3820131		10.1093/hmg/ddt317	retained_intron		1	197170592	197447585	PMID:20032318	CRB1		crumbs homolog 1 (Drosophila) [Source:HGNC Symbol;Acc:2343]	protein_coding	23418	1 day, 12:51:00	12		0.8325	0.9068	0.8449	0.7682	0.7927	0.8186	0.7965	0.8439	CRB1
ENSG00000134376	rs2786098	dbSNP	Variants (including SNPs and indels) imported from dbSNP	1	197325908	197325908	1	T/A/G	1000Genomes,Cited,Frequency,HapMap,Phenotype_or_Disease	G	T			GWAS	PMID:20032318	Variants of DENND1B associated with asthma in children.	CRB1,DENND1B		Genome-wide association studies of asthma in population-based cohorts confirm known and suggested loci and identify an additional association near HLA.	Ramasamy A, Kuokkanen M, Vedantam S, Gajdos ZK, Couto Alves A, Lyon HN, Ferreira MA, Strachan DP, Zhao JH, Abramson MJ, Brown MA, Coin L, Dharmage SC, Duffy DL, Haahtela T, Heath AC, Janson C, K√§h√∂nen M, Khaw KT, Laitinen J, Le Souef P, Lehtim√§ki T, Austr	2012	23028483	PMC3461045		10.1371/journal.pone.0044008	nonsense_mediated_decay		1	197170592	197447585	PMID:20032318	CRB1		crumbs homolog 1 (Drosophila) [Source:HGNC Symbol;Acc:2343]	protein_coding	23418	1 day, 12:51:00	12		0.8325	0.9068	0.8449	0.7682	0.7927	0.8186	0.7965	0.8439	CRB1
ENSG00000134376	rs2786098	dbSNP	Variants (including SNPs and indels) imported from dbSNP	1	197325908	197325908	1	T/A/G	1000Genomes,Cited,Frequency,HapMap,Phenotype_or_Disease	G	T			GWAS	PMID:20032318	Variants of DENND1B associated with asthma in children.	CRB1,DENND1B		Using eQTL weights to improve power for genome-wide association studies: a genetic study of childhood asthma.	Li L, Kabesch M, Bouzigon E, Demenais F, Farrall M, Moffatt MF, Lin X, Liang L.	2013	23755072	PMC3668139		10.3389/fgene.2013.00103	nonsense_mediated_decay		1	197170592	197447585	PMID:20032318	CRB1		crumbs homolog 1 (Drosophila) [Source:HGNC Symbol;Acc:2343]	protein_coding	23418	1 day, 12:51:00	12		0.8325	0.9068	0.8449	0.7682	0.7927	0.8186	0.7965	0.8439	CRB1
ENSG00000134376	rs2786098	dbSNP	Variants (including SNPs and indels) imported from dbSNP	1	197325908	197325908	1	T/A/G	1000Genomes,Cited,Frequency,HapMap,Phenotype_or_Disease	G	T			GWAS	PMID:20032318	Variants of DENND1B associated with asthma in children.	DENND1B,CRB1		Using eQTL weights to improve power for genome-wide association studies: a genetic study of childhood asthma.	Li L, Kabesch M, Bouzigon E, Demenais F, Farrall M, Moffatt MF, Lin X, Liang L.	2013	23755072	PMC3668139		10.3389/fgene.2013.00103	protein_coding		1	197170592	197447585	PMID:20032318	CRB1		crumbs homolog 1 (Drosophila) [Source:HGNC Symbol;Acc:2343]	protein_coding	23418	1 day, 12:51:00	12		0.8325	0.9068	0.8449	0.7682	0.7927	0.8186	0.7965	0.8439	CRB1
ENSG00000134376	rs2786098	dbSNP	Variants (including SNPs and indels) imported from dbSNP	1	197325908	197325908	1	T/A/G	1000Genomes,Cited,Frequency,HapMap,Phenotype_or_Disease	G	T			GWAS	PMID:20032318	Variants of DENND1B associated with asthma in children.	CRB1,DENND1B		Efficient replication of over 180 genetic associations with self-reported medical data.	Tung JY, Do CB, Hinds DA, Kiefer AK, Macpherson JM, Chowdry AB, Francke U, Naughton BT, Mountain JL, Wojcicki A, Eriksson N.	2011	21858135	PMC3157390	PMC3157390	10.1371/journal.pone.0023473	nonsense_mediated_decay		1	197170592	197447585	PMID:20032318	CRB1		crumbs homolog 1 (Drosophila) [Source:HGNC Symbol;Acc:2343]	protein_coding	23418	1 day, 12:51:00	12		0.8325	0.9068	0.8449	0.7682	0.7927	0.8186	0.7965	0.8439	CRB1
ENSG00000134376	rs2786098	dbSNP	Variants (including SNPs and indels) imported from dbSNP	1	197325908	197325908	1	T/A/G	1000Genomes,Cited,Frequency,HapMap,Phenotype_or_Disease	G	T			GWAS	PMID:20032318	Variants of DENND1B associated with asthma in children.	CRB1,DENND1B		Efficient replication of over 180 genetic associations with self-reported medical data.	Tung JY, Do CB, Hinds DA, Kiefer AK, Macpherson JM, Chowdry AB, Francke U, Naughton BT, Mountain JL, Wojcicki A, Eriksson N.	2011	21858135	PMC3157390	PMC3157390	10.1371/journal.pone.0023473	protein_coding		1	197170592	197447585	PMID:20032318	CRB1		crumbs homolog 1 (Drosophila) [Source:HGNC Symbol;Acc:2343]	protein_coding	23418	1 day, 12:51:00	12		0.8325	0.9068	0.8449	0.7682	0.7927	0.8186	0.7965	0.8439	CRB1
ENSG00000134376	rs2786098	dbSNP	Variants (including SNPs and indels) imported from dbSNP	1	197325908	197325908	1	T/A/G	1000Genomes,Cited,Frequency,HapMap,Phenotype_or_Disease	G	T			GWAS	PMID:20032318	Variants of DENND1B associated with asthma in children.	CRB1,DENND1B		Defining the contribution of SNPs identified in asthma GWAS to clinical variables in asthmatic children.	Tulah AS, Holloway JW, Sayers I.	2013	24066901	PMC3849932			processed_transcript		1	197170592	197447585	PMID:20032318	CRB1		crumbs homolog 1 (Drosophila) [Source:HGNC Symbol;Acc:2343]	protein_coding	23418	1 day, 12:51:00	12		0.8325	0.9068	0.8449	0.7682	0.7927	0.8186	0.7965	0.8439	CRB1
ENSG00000134376	rs2786098	dbSNP	Variants (including SNPs and indels) imported from dbSNP	1	197325908	197325908	1	T/A/G	1000Genomes,Cited,Frequency,HapMap,Phenotype_or_Disease	G	T			GWAS	PMID:20032318	Variants of DENND1B associated with asthma in children.	CRB1,DENND1B		A genome-wide association study of atopic dermatitis identifies loci with overlapping effects on asthma and psoriasis.	Weidinger S, Willis-Owen SA, Kamatani Y, Baurecht H, Morar N, Liang L, Edser P, Street T, Rodriguez E, O'Regan GM, Beattie P, F√∂lster-Holst R, Franke A, Novak N, Fahy CM, Winge MC, Kabesch M, Illig T, Heath S, S√∂derh√§ll C, Mel√©n E, Pershagen G, Kere J, Br	2013	23886662	PMC3820131		10.1093/hmg/ddt317	nonsense_mediated_decay		1	197170592	197447585	PMID:20032318	CRB1		crumbs homolog 1 (Drosophila) [Source:HGNC Symbol;Acc:2343]	protein_coding	23418	1 day, 12:51:00	12		0.8325	0.9068	0.8449	0.7682	0.7927	0.8186	0.7965	0.8439	CRB1
ENSG00000134376	rs2786098	dbSNP	Variants (including SNPs and indels) imported from dbSNP	1	197325908	197325908	1	T/A/G	1000Genomes,Cited,Frequency,HapMap,Phenotype_or_Disease	G	T			GWAS	PMID:20032318	Variants of DENND1B associated with asthma in children.	CRB1,DENND1B		A genome-wide search for linkage to allergic rhinitis in Danish sib-pair families.	Kruse LV, Nyegaard M, Christensen U, M√∏ller-Larsen S, Haagerup A, Deleuran M, Hansen LG, Ven√∏ SK, Goossens D, Del-Favero J, B√∏rglum AD.	2012	22419170	PMC3421129			nonsense_mediated_decay		1	197170592	197447585	PMID:20032318	CRB1		crumbs homolog 1 (Drosophila) [Source:HGNC Symbol;Acc:2343]	protein_coding	23418	1 day, 12:51:00	12		0.8325	0.9068	0.8449	0.7682	0.7927	0.8186	0.7965	0.8439	CRB1
ENSG00000134376	rs2786098	dbSNP	Variants (including SNPs and indels) imported from dbSNP	1	197325908	197325908	1	T/A/G	1000Genomes,Cited,Frequency,HapMap,Phenotype_or_Disease	G	T			GWAS	PMID:20032318	Variants of DENND1B associated with asthma in children.	DENND1B,CRB1		Genome-wide association studies of asthma in population-based cohorts confirm known and suggested loci and identify an additional association near HLA.	Ramasamy A, Kuokkanen M, Vedantam S, Gajdos ZK, Couto Alves A, Lyon HN, Ferreira MA, Strachan DP, Zhao JH, Abramson MJ, Brown MA, Coin L, Dharmage SC, Duffy DL, Haahtela T, Heath AC, Janson C, K√§h√∂nen M, Khaw KT, Laitinen J, Le Souef P, Lehtim√§ki T, Austr	2012	23028483	PMC3461045		10.1371/journal.pone.0044008	processed_transcript		1	197170592	197447585	PMID:20032318	CRB1		crumbs homolog 1 (Drosophila) [Source:HGNC Symbol;Acc:2343]	protein_coding	23418	1 day, 12:51:00	12		0.8325	0.9068	0.8449	0.7682	0.7927	0.8186	0.7965	0.8439	CRB1
ENSG00000134376	rs2786098	dbSNP	Variants (including SNPs and indels) imported from dbSNP	1	197325908	197325908	1	T/A/G	1000Genomes,Cited,Frequency,HapMap,Phenotype_or_Disease	G	T			GWAS	PMID:20032318	Variants of DENND1B associated with asthma in children.	DENND1B,CRB1		Using eQTL weights to improve power for genome-wide association studies: a genetic study of childhood asthma.	Li L, Kabesch M, Bouzigon E, Demenais F, Farrall M, Moffatt MF, Lin X, Liang L.	2013	23755072	PMC3668139		10.3389/fgene.2013.00103	processed_transcript		1	197170592	197447585	PMID:20032318	CRB1		crumbs homolog 1 (Drosophila) [Source:HGNC Symbol;Acc:2343]	protein_coding	23418	1 day, 12:51:00	12		0.8325	0.9068	0.8449	0.7682	0.7927	0.8186	0.7965	0.8439	CRB1
ENSG00000134376	rs2786098	dbSNP	Variants (including SNPs and indels) imported from dbSNP	1	197325908	197325908	1	T/A/G	1000Genomes,Cited,Frequency,HapMap,Phenotype_or_Disease	G	T			GWAS	PMID:20032318	Variants of DENND1B associated with asthma in children.	CRB1,DENND1B		A genome-wide search for linkage to allergic rhinitis in Danish sib-pair families.	Kruse LV, Nyegaard M, Christensen U, M√∏ller-Larsen S, Haagerup A, Deleuran M, Hansen LG, Ven√∏ SK, Goossens D, Del-Favero J, B√∏rglum AD.	2012	22419170	PMC3421129			protein_coding		1	197170592	197447585	PMID:20032318	CRB1		crumbs homolog 1 (Drosophila) [Source:HGNC Symbol;Acc:2343]	protein_coding	23418	1 day, 12:51:00	12		0.8325	0.9068	0.8449	0.7682	0.7927	0.8186	0.7965	0.8439	CRB1
ENSG00000134376	rs2786098	dbSNP	Variants (including SNPs and indels) imported from dbSNP	1	197325908	197325908	1	T/A/G	1000Genomes,Cited,Frequency,HapMap,Phenotype_or_Disease	G	T			GWAS	PMID:20032318	Variants of DENND1B associated with asthma in children.	CRB1,DENND1B		Analyses of shared genetic factors between asthma and obesity in children.	Mel√©n E, Himes BE, Brehm JM, Boutaoui N, Klanderman BJ, Sylvia JS, Lasky-Su J.	2010	20816195	PMC2941152		10.1016/j.jaci.2010.06.030	nonsense_mediated_decay		1	197170592	197447585	PMID:20032318	CRB1		crumbs homolog 1 (Drosophila) [Source:HGNC Symbol;Acc:2343]	protein_coding	23418	1 day, 12:51:00	12		0.8325	0.9068	0.8449	0.7682	0.7927	0.8186	0.7965	0.8439	CRB1
ENSG00000134376	rs2786098	dbSNP	Variants (including SNPs and indels) imported from dbSNP	1	197325908	197325908	1	T/A/G	1000Genomes,Cited,Frequency,HapMap,Phenotype_or_Disease	G	T			GWAS	PMID:20032318	Variants of DENND1B associated with asthma in children.	DENND1B,CRB1		A genome-wide search for linkage to allergic rhinitis in Danish sib-pair families.	Kruse LV, Nyegaard M, Christensen U, M√∏ller-Larsen S, Haagerup A, Deleuran M, Hansen LG, Ven√∏ SK, Goossens D, Del-Favero J, B√∏rglum AD.	2012	22419170	PMC3421129			processed_transcript		1	197170592	197447585	PMID:20032318	CRB1		crumbs homolog 1 (Drosophila) [Source:HGNC Symbol;Acc:2343]	protein_coding	23418	1 day, 12:51:00	12		0.8325	0.9068	0.8449	0.7682	0.7927	0.8186	0.7965	0.8439	CRB1
ENSG00000134376	rs2786098	dbSNP	Variants (including SNPs and indels) imported from dbSNP	1	197325908	197325908	1	T/A/G	1000Genomes,Cited,Frequency,HapMap,Phenotype_or_Disease	G	T			GWAS	PMID:20032318	Variants of DENND1B associated with asthma in children.	DENND1B,CRB1		Genome-wide association studies of asthma in population-based cohorts confirm known and suggested loci and identify an additional association near HLA.	Ramasamy A, Kuokkanen M, Vedantam S, Gajdos ZK, Couto Alves A, Lyon HN, Ferreira MA, Strachan DP, Zhao JH, Abramson MJ, Brown MA, Coin L, Dharmage SC, Duffy DL, Haahtela T, Heath AC, Janson C, K√§h√∂nen M, Khaw KT, Laitinen J, Le Souef P, Lehtim√§ki T, Austr	2012	23028483	PMC3461045		10.1371/journal.pone.0044008	retained_intron		1	197170592	197447585	PMID:20032318	CRB1		crumbs homolog 1 (Drosophila) [Source:HGNC Symbol;Acc:2343]	protein_coding	23418	1 day, 12:51:00	12		0.8325	0.9068	0.8449	0.7682	0.7927	0.8186	0.7965	0.8439	CRB1
ENSG00000134376	rs2786098	dbSNP	Variants (including SNPs and indels) imported from dbSNP	1	197325908	197325908	1	T/A/G	1000Genomes,Cited,Frequency,HapMap,Phenotype_or_Disease	G	T			GWAS	PMID:20032318	Variants of DENND1B associated with asthma in children.	CRB1,DENND1B		Using eQTL weights to improve power for genome-wide association studies: a genetic study of childhood asthma.	Li L, Kabesch M, Bouzigon E, Demenais F, Farrall M, Moffatt MF, Lin X, Liang L.	2013	23755072	PMC3668139		10.3389/fgene.2013.00103	retained_intron		1	197170592	197447585	PMID:20032318	CRB1		crumbs homolog 1 (Drosophila) [Source:HGNC Symbol;Acc:2343]	protein_coding	23418	1 day, 12:51:00	12		0.8325	0.9068	0.8449	0.7682	0.7927	0.8186	0.7965	0.8439	CRB1
ENSG00000134376	rs2786098	dbSNP	Variants (including SNPs and indels) imported from dbSNP	1	197325908	197325908	1	T/A/G	1000Genomes,Cited,Frequency,HapMap,Phenotype_or_Disease	G	T			GWAS	PMID:20032318	Variants of DENND1B associated with asthma in children.	DENND1B,CRB1		Defining the contribution of SNPs identified in asthma GWAS to clinical variables in asthmatic children.	Tulah AS, Holloway JW, Sayers I.	2013	24066901	PMC3849932			retained_intron		1	197170592	197447585	PMID:20032318	CRB1		crumbs homolog 1 (Drosophila) [Source:HGNC Symbol;Acc:2343]	protein_coding	23418	1 day, 12:51:00	12		0.8325	0.9068	0.8449	0.7682	0.7927	0.8186	0.7965	0.8439	CRB1
ENSG00000134376	rs2786098	dbSNP	Variants (including SNPs and indels) imported from dbSNP	1	197325908	197325908	1	T/A/G	1000Genomes,Cited,Frequency,HapMap,Phenotype_or_Disease	G	T			GWAS	PMID:20032318	Variants of DENND1B associated with asthma in children.	DENND1B,CRB1		A genome-wide association study of atopic dermatitis identifies loci with overlapping effects on asthma and psoriasis.	Weidinger S, Willis-Owen SA, Kamatani Y, Baurecht H, Morar N, Liang L, Edser P, Street T, Rodriguez E, O'Regan GM, Beattie P, F√∂lster-Holst R, Franke A, Novak N, Fahy CM, Winge MC, Kabesch M, Illig T, Heath S, S√∂derh√§ll C, Mel√©n E, Pershagen G, Kere J, Br	2013	23886662	PMC3820131		10.1093/hmg/ddt317	processed_transcript		1	197170592	197447585	PMID:20032318	CRB1		crumbs homolog 1 (Drosophila) [Source:HGNC Symbol;Acc:2343]	protein_coding	23418	1 day, 12:51:00	12		0.8325	0.9068	0.8449	0.7682	0.7927	0.8186	0.7965	0.8439	CRB1
ENSG00000134376	rs2786098	dbSNP	Variants (including SNPs and indels) imported from dbSNP	1	197325908	197325908	1	T/A/G	1000Genomes,Cited,Frequency,HapMap,Phenotype_or_Disease	G	T			GWAS	PMID:20032318	Variants of DENND1B associated with asthma in children.	CRB1,DENND1B		DENND1B gene variants associate with elevated exhaled nitric oxide in healthy high-risk neonates.	Chawes BL, Bischoff AL, Kreiner-M√∏ller E, Buchvald F, Hakonarson H, Bisgaard H.	2015	24347560			10.1002/ppul.22958	processed_transcript		1	197170592	197447585	PMID:20032318	CRB1		crumbs homolog 1 (Drosophila) [Source:HGNC Symbol;Acc:2343]	protein_coding	23418	1 day, 12:51:00	12		0.8325	0.9068	0.8449	0.7682	0.7927	0.8186	0.7965	0.8439	CRB1
ENSG00000134376	rs2786098	dbSNP	Variants (including SNPs and indels) imported from dbSNP	1	197325908	197325908	1	T/A/G	1000Genomes,Cited,Frequency,HapMap,Phenotype_or_Disease	G	T			GWAS	PMID:20032318	Variants of DENND1B associated with asthma in children.	DENND1B,CRB1		Genome-wide association studies of asthma in population-based cohorts confirm known and suggested loci and identify an additional association near HLA.	Ramasamy A, Kuokkanen M, Vedantam S, Gajdos ZK, Couto Alves A, Lyon HN, Ferreira MA, Strachan DP, Zhao JH, Abramson MJ, Brown MA, Coin L, Dharmage SC, Duffy DL, Haahtela T, Heath AC, Janson C, K√§h√∂nen M, Khaw KT, Laitinen J, Le Souef P, Lehtim√§ki T, Austr	2012	23028483	PMC3461045		10.1371/journal.pone.0044008	nonsense_mediated_decay		1	197170592	197447585	PMID:20032318	CRB1		crumbs homolog 1 (Drosophila) [Source:HGNC Symbol;Acc:2343]	protein_coding	23418	1 day, 12:51:00	12		0.8325	0.9068	0.8449	0.7682	0.7927	0.8186	0.7965	0.8439	CRB1
ENSG00000134376	rs2786098	dbSNP	Variants (including SNPs and indels) imported from dbSNP	1	197325908	197325908	1	T/A/G	1000Genomes,Cited,Frequency,HapMap,Phenotype_or_Disease	G	T			GWAS	PMID:20032318	Variants of DENND1B associated with asthma in children.	DENND1B,CRB1		Defining the contribution of SNPs identified in asthma GWAS to clinical variables in asthmatic children.	Tulah AS, Holloway JW, Sayers I.	2013	24066901	PMC3849932			protein_coding		1	197170592	197447585	PMID:20032318	CRB1		crumbs homolog 1 (Drosophila) [Source:HGNC Symbol;Acc:2343]	protein_coding	23418	1 day, 12:51:00	12		0.8325	0.9068	0.8449	0.7682	0.7927	0.8186	0.7965	0.8439	CRB1
ENSG00000134376	rs2786098	dbSNP	Variants (including SNPs and indels) imported from dbSNP	1	197325908	197325908	1	T/A/G	1000Genomes,Cited,Frequency,HapMap,Phenotype_or_Disease	G	T			GWAS	PMID:20032318	Variants of DENND1B associated with asthma in children.	CRB1,DENND1B		DENND1B gene variants associate with elevated exhaled nitric oxide in healthy high-risk neonates.	Chawes BL, Bischoff AL, Kreiner-M√∏ller E, Buchvald F, Hakonarson H, Bisgaard H.	2015	24347560			10.1002/ppul.22958	protein_coding		1	197170592	197447585	PMID:20032318	CRB1		crumbs homolog 1 (Drosophila) [Source:HGNC Symbol;Acc:2343]	protein_coding	23418	1 day, 12:51:00	12		0.8325	0.9068	0.8449	0.7682	0.7927	0.8186	0.7965	0.8439	CRB1
ENSG00000134376	rs2786098	dbSNP	Variants (including SNPs and indels) imported from dbSNP	1	197325908	197325908	1	T/A/G	1000Genomes,Cited,Frequency,HapMap,Phenotype_or_Disease	G	T			GWAS	PMID:20032318	Variants of DENND1B associated with asthma in children.	CRB1,DENND1B		Efficient replication of over 180 genetic associations with self-reported medical data.	Tung JY, Do CB, Hinds DA, Kiefer AK, Macpherson JM, Chowdry AB, Francke U, Naughton BT, Mountain JL, Wojcicki A, Eriksson N.	2011	21858135	PMC3157390	PMC3157390	10.1371/journal.pone.0023473	retained_intron		1	197170592	197447585	PMID:20032318	CRB1		crumbs homolog 1 (Drosophila) [Source:HGNC Symbol;Acc:2343]	protein_coding	23418	1 day, 12:51:00	12		0.8325	0.9068	0.8449	0.7682	0.7927	0.8186	0.7965	0.8439	CRB1
ENSG00000134376	rs2786098	dbSNP	Variants (including SNPs and indels) imported from dbSNP	1	197325908	197325908	1	T/A/G	1000Genomes,Cited,Frequency,HapMap,Phenotype_or_Disease	G	T			GWAS	PMID:20032318	Variants of DENND1B associated with asthma in children.	CRB1,DENND1B		Defining the contribution of SNPs identified in asthma GWAS to clinical variables in asthmatic children.	Tulah AS, Holloway JW, Sayers I.	2013	24066901	PMC3849932			retained_intron		1	197170592	197447585	PMID:20032318	CRB1		crumbs homolog 1 (Drosophila) [Source:HGNC Symbol;Acc:2343]	protein_coding	23418	1 day, 12:51:00	12		0.8325	0.9068	0.8449	0.7682	0.7927	0.8186	0.7965	0.8439	CRB1
ENSG00000134376	rs2786098	dbSNP	Variants (including SNPs and indels) imported from dbSNP	1	197325908	197325908	1	T/A/G	1000Genomes,Cited,Frequency,HapMap,Phenotype_or_Disease	G	T			GWAS	PMID:20032318	Variants of DENND1B associated with asthma in children.	CRB1,DENND1B		A genome-wide association study of atopic dermatitis identifies loci with overlapping effects on asthma and psoriasis.	Weidinger S, Willis-Owen SA, Kamatani Y, Baurecht H, Morar N, Liang L, Edser P, Street T, Rodriguez E, O'Regan GM, Beattie P, F√∂lster-Holst R, Franke A, Novak N, Fahy CM, Winge MC, Kabesch M, Illig T, Heath S, S√∂derh√§ll C, Mel√©n E, Pershagen G, Kere J, Br	2013	23886662	PMC3820131		10.1093/hmg/ddt317	protein_coding		1	197170592	197447585	PMID:20032318	CRB1		crumbs homolog 1 (Drosophila) [Source:HGNC Symbol;Acc:2343]	protein_coding	23418	1 day, 12:51:00	12		0.8325	0.9068	0.8449	0.7682	0.7927	0.8186	0.7965	0.8439	CRB1
ENSG00000134376	rs2786098	dbSNP	Variants (including SNPs and indels) imported from dbSNP	1	197325908	197325908	1	T/A/G	1000Genomes,Cited,Frequency,HapMap,Phenotype_or_Disease	G	T			GWAS	PMID:20032318	Variants of DENND1B associated with asthma in children.	CRB1,DENND1B		Defining the contribution of SNPs identified in asthma GWAS to clinical variables in asthmatic children.	Tulah AS, Holloway JW, Sayers I.	2013	24066901	PMC3849932			protein_coding		1	197170592	197447585	PMID:20032318	CRB1		crumbs homolog 1 (Drosophila) [Source:HGNC Symbol;Acc:2343]	protein_coding	23418	1 day, 12:51:00	12		0.8325	0.9068	0.8449	0.7682	0.7927	0.8186	0.7965	0.8439	CRB1
ENSG00000134376	rs2786098	dbSNP	Variants (including SNPs and indels) imported from dbSNP	1	197325908	197325908	1	T/A/G	1000Genomes,Cited,Frequency,HapMap,Phenotype_or_Disease	G	T			GWAS	PMID:20032318	Variants of DENND1B associated with asthma in children.	CRB1,DENND1B		Defining the contribution of SNPs identified in asthma GWAS to clinical variables in asthmatic children.	Tulah AS, Holloway JW, Sayers I.	2013	24066901	PMC3849932			nonsense_mediated_decay		1	197170592	197447585	PMID:20032318	CRB1		crumbs homolog 1 (Drosophila) [Source:HGNC Symbol;Acc:2343]	protein_coding	23418	1 day, 12:51:00	12		0.8325	0.9068	0.8449	0.7682	0.7927	0.8186	0.7965	0.8439	CRB1
ENSG00000134376	rs2786098	dbSNP	Variants (including SNPs and indels) imported from dbSNP	1	197325908	197325908	1	T/A/G	1000Genomes,Cited,Frequency,HapMap,Phenotype_or_Disease	G	T			GWAS	PMID:20032318	Variants of DENND1B associated with asthma in children.	DENND1B,CRB1		A genome-wide search for linkage to allergic rhinitis in Danish sib-pair families.	Kruse LV, Nyegaard M, Christensen U, M√∏ller-Larsen S, Haagerup A, Deleuran M, Hansen LG, Ven√∏ SK, Goossens D, Del-Favero J, B√∏rglum AD.	2012	22419170	PMC3421129			nonsense_mediated_decay		1	197170592	197447585	PMID:20032318	CRB1		crumbs homolog 1 (Drosophila) [Source:HGNC Symbol;Acc:2343]	protein_coding	23418	1 day, 12:51:00	12		0.8325	0.9068	0.8449	0.7682	0.7927	0.8186	0.7965	0.8439	CRB1
ENSG00000134376	rs2786098	dbSNP	Variants (including SNPs and indels) imported from dbSNP	1	197325908	197325908	1	T/A/G	1000Genomes,Cited,Frequency,HapMap,Phenotype_or_Disease	G	T			GWAS	PMID:20032318	Variants of DENND1B associated with asthma in children.	DENND1B,CRB1		Defining the contribution of SNPs identified in asthma GWAS to clinical variables in asthmatic children.	Tulah AS, Holloway JW, Sayers I.	2013	24066901	PMC3849932			processed_transcript		1	197170592	197447585	PMID:20032318	CRB1		crumbs homolog 1 (Drosophila) [Source:HGNC Symbol;Acc:2343]	protein_coding	23418	1 day, 12:51:00	12		0.8325	0.9068	0.8449	0.7682	0.7927	0.8186	0.7965	0.8439	CRB1
ENSG00000142599	rs301806	dbSNP	Variants (including SNPs and indels) imported from dbSNP	1	8482078	8482078	1	C/T	1000Genomes,Frequency,HapMap	T	C										NA	NA				processed_transcript		1	8412457	8877702		RERE		arginine-glutamic acid dipeptide (RE) repeats [Source:HGNC Symbol;Acc:9965]	protein_coding	473	1 day, 17:09:00	18	32.6	0.6379	0.7085	0.6244	0.447	0.8385	0.681	0.5717	0.6041	RERE	1
ENSG00000142599	rs301806	dbSNP	Variants (including SNPs and indels) imported from dbSNP	1	8482078	8482078	1	C/T	1000Genomes,Frequency,HapMap	T	C										NA	NA				protein_coding		1	8412457	8877702		RERE		arginine-glutamic acid dipeptide (RE) repeats [Source:HGNC Symbol;Acc:9965]	protein_coding	473	1 day, 17:09:00	18		0.6379	0.7085	0.6244	0.447	0.8385	0.681	0.5717	0.6041	RERE
ENSG00000143365	rs11204896	dbSNP	Variants (including SNPs and indels) imported from dbSNP	1	151796742	151796742	1	C/G	1000Genomes,Frequency	C	G										NA	NA				protein_coding		1	151778547	151804348		RORC		RAR-related orphan receptor C [Source:HGNC Symbol;Acc:10260]	protein_coding	6097	2 days, 5:08:00	4	22.2	0.0754	0.0446	0.0644	0.1325	0	0.0956	0.0962	0.0755	RORC	N/A
ENSG00000143631	rs61816761	dbSNP	Variants (including SNPs and indels) imported from dbSNP	1	152285861	152285861	1	G/A/T	1000Genomes,Cited,ESP,ExAC,Frequency,Phenotype_or_Disease		A	pathogenic,risk factor					FLG	A	Disease variants in genomes of 44 centenarians.	Freudenberg-Hua Y, Freudenberg J, Vacic V, Abhyankar A, Emde AK, Ben-Avraham D, Barzilai N, Oschwald D, Christen E, Koppel J, Greenwald B, Darnell RB, Germer S, Atzmon G, Davies P.	2014	25333069	PMC4190879		10.1002/mgg3.86	protein_coding		1	152274651	152297679		FLG		filaggrin [Source:HGNC Symbol;Acc:3748]	protein_coding	2312	44	1	0.2	0.0094	0.0041	0.0084	0.0199	0	0.0032	0.0146	0.0113	FLG	N/A
ENSG00000143631	rs61816761	dbSNP	Variants (including SNPs and indels) imported from dbSNP	1	152285861	152285861	1	G/A/T	1000Genomes,Cited,ESP,ExAC,Frequency,Phenotype_or_Disease		A	pathogenic,risk factor					FLG	A	Filaggrin loss-of-function mutations predispose to phenotypes involved in the atopic march.	Marenholz I, Nickel R, R√ºschendorf F, Schulz F, Esparza-Gordillo J, Kerscher T, Gr√ºber C, Lau S, Worm M, Keil T, Kurek M, Zaluga E, Wahn U, Lee YA.	2006	17030239			10.1016/j.jaci.2006.07.026	protein_coding		1	152274651	152297679		FLG		filaggrin [Source:HGNC Symbol;Acc:3748]	protein_coding	2312	44	1		0.0094	0.0041	0.0084	0.0199	0	0.0032	0.0146	0.0113	FLG
ENSG00000143631	rs61816761	dbSNP	Variants (including SNPs and indels) imported from dbSNP	1	152285861	152285861	1	G/A/T	1000Genomes,Cited,ESP,ExAC,Frequency,Phenotype_or_Disease		A	pathogenic,risk factor					FLG	A	Genetic association analyses of atopic illness and proinflammatory cytokine genes with type 1 diabetes.	Saleh NM, Raj SM, Smyth DJ, Wallace C, Howson JM, Bell L, Walker NM, Stevens HE, Todd JA.	2011	22069270	PMC3816329		10.1002/dmrr.1259	protein_coding		1	152274651	152297679		FLG		filaggrin [Source:HGNC Symbol;Acc:3748]	protein_coding	2312	44	1		0.0094	0.0041	0.0084	0.0199	0	0.0032	0.0146	0.0113	FLG
ENSG00000143631	rs61816761	dbSNP	Variants (including SNPs and indels) imported from dbSNP	1	152285861	152285861	1	G/A/T	1000Genomes,Cited,ESP,ExAC,Frequency,Phenotype_or_Disease		A	pathogenic,risk factor					FLG	A	Study protocol to investigate the environmental and genetic aetiology of atopic dermatitis: the Indonesian Prospective Study of Atopic Dermatitis in Infants (ISADI).	Tanjung C, Rzehak P, Mansyur M, Munasir Z, Sudoyo H, Immanuel S, Irawan R, Reischl E, Demmelmair H, Koletzko B, Hadinegoro SR, Sjarif DR.	2017	28259851	PMC5353254			protein_coding		1	152274651	152297679		FLG		filaggrin [Source:HGNC Symbol;Acc:3748]	protein_coding	2312	44	1		0.0094	0.0041	0.0084	0.0199	0	0.0032	0.0146	0.0113	FLG
ENSG00000143631	rs61816761	dbSNP	Variants (including SNPs and indels) imported from dbSNP	1	152285861	152285861	1	G/A/T	1000Genomes,Cited,ESP,ExAC,Frequency,Phenotype_or_Disease		A	pathogenic,risk factor			MIM:135940		FLG	1	Genetic dissection of eosinophilic esophagitis provides insight into disease pathogenesis and treatment strategies.	Sherrill JD, Rothenberg ME.	2011	21570716	PMC3129465		10.1016/j.jaci.2011.03.046	protein_coding		1	152274651	152297679	MIM:135940	FLG		filaggrin [Source:HGNC Symbol;Acc:3748]	protein_coding	2312	44	1		0.0094	0.0041	0.0084	0.0199	0	0.0032	0.0146	0.0113	FLG
ENSG00000143631	rs61816761	dbSNP	Variants (including SNPs and indels) imported from dbSNP	1	152285861	152285861	1	G/A/T	1000Genomes,Cited,ESP,ExAC,Frequency,Phenotype_or_Disease		A	pathogenic,risk factor					FLG	A	Loss-of-function variations within the filaggrin gene predispose for atopic dermatitis with allergic sensitizations.	Weidinger S, Illig T, Baurecht H, Irvine AD, Rodriguez E, Diaz-Lacava A, Klopp N, Wagenpfeil S, Zhao Y, Liao H, Lee SP, Palmer CN, Jenneck C, Maintz L, Hagemann T, Behrendt H, Ring J, Nothen MM, McLean WH, Novak N.	2006	16815158			10.1016/j.jaci.2006.05.004	protein_coding		1	152274651	152297679		FLG		filaggrin [Source:HGNC Symbol;Acc:3748]	protein_coding	2312	44	1		0.0094	0.0041	0.0084	0.0199	0	0.0032	0.0146	0.0113	FLG
ENSG00000143631	rs61816761	dbSNP	Variants (including SNPs and indels) imported from dbSNP	1	152285861	152285861	1	G/A/T	1000Genomes,Cited,ESP,ExAC,Frequency,Phenotype_or_Disease		A	pathogenic,risk factor			MIM:135940		FLG	1	Common loss-of-function variants of the epidermal barrier protein filaggrin are a major predisposing factor for atopic dermatitis.	Palmer CN, Irvine AD, Terron-Kwiatkowski A, Zhao Y, Liao H, Lee SP, Goudie DR, Sandilands A, Campbell LE, Smith FJ, O'Regan GM, Watson RM, Cecil JE, Bale SJ, Compton JG, DiGiovanna JJ, Fleckman P, Lewis-Jones S, Arseculeratne G, Sergeant A, Munro CS, El H	2006	16550169			10.1038/ng1767	protein_coding		1	152274651	152297679	MIM:135940	FLG		filaggrin [Source:HGNC Symbol;Acc:3748]	protein_coding	2312	44	1		0.0094	0.0041	0.0084	0.0199	0	0.0032	0.0146	0.0113	FLG
ENSG00000143631	rs61816761	dbSNP	Variants (including SNPs and indels) imported from dbSNP	1	152285861	152285861	1	G/A/T	1000Genomes,Cited,ESP,ExAC,Frequency,Phenotype_or_Disease		A	pathogenic,risk factor					FLG	A	Genetic dissection of eosinophilic esophagitis provides insight into disease pathogenesis and treatment strategies.	Sherrill JD, Rothenberg ME.	2011	21570716	PMC3129465		10.1016/j.jaci.2011.03.046	protein_coding		1	152274651	152297679		FLG		filaggrin [Source:HGNC Symbol;Acc:3748]	protein_coding	2312	44	1		0.0094	0.0041	0.0084	0.0199	0	0.0032	0.0146	0.0113	FLG
ENSG00000143631	rs61816761	dbSNP	Variants (including SNPs and indels) imported from dbSNP	1	152285861	152285861	1	G/A/T	1000Genomes,Cited,ESP,ExAC,Frequency,Phenotype_or_Disease		A	pathogenic,risk factor			MIM:135940		FLG	1	Loss-of-function variations within the filaggrin gene predispose for atopic dermatitis with allergic sensitizations.	Weidinger S, Illig T, Baurecht H, Irvine AD, Rodriguez E, Diaz-Lacava A, Klopp N, Wagenpfeil S, Zhao Y, Liao H, Lee SP, Palmer CN, Jenneck C, Maintz L, Hagemann T, Behrendt H, Ring J, Nothen MM, McLean WH, Novak N.	2006	16815158			10.1016/j.jaci.2006.05.004	protein_coding		1	152274651	152297679	MIM:135940	FLG		filaggrin [Source:HGNC Symbol;Acc:3748]	protein_coding	2312	44	1		0.0094	0.0041	0.0084	0.0199	0	0.0032	0.0146	0.0113	FLG
ENSG00000143631	rs61816761	dbSNP	Variants (including SNPs and indels) imported from dbSNP	1	152285861	152285861	1	G/A/T	1000Genomes,Cited,ESP,ExAC,Frequency,Phenotype_or_Disease		A	pathogenic,risk factor			MIM:135940		FLG	1	Genetic association analyses of atopic illness and proinflammatory cytokine genes with type 1 diabetes.	Saleh NM, Raj SM, Smyth DJ, Wallace C, Howson JM, Bell L, Walker NM, Stevens HE, Todd JA.	2011	22069270	PMC3816329		10.1002/dmrr.1259	protein_coding		1	152274651	152297679	MIM:135940	FLG		filaggrin [Source:HGNC Symbol;Acc:3748]	protein_coding	2312	44	1		0.0094	0.0041	0.0084	0.0199	0	0.0032	0.0146	0.0113	FLG
ENSG00000143631	rs61816761	dbSNP	Variants (including SNPs and indels) imported from dbSNP	1	152285861	152285861	1	G/A/T	1000Genomes,Cited,ESP,ExAC,Frequency,Phenotype_or_Disease		A	pathogenic,risk factor			MIM:135940		FLG	1	Loss-of-function mutations in the gene encoding filaggrin cause ichthyosis vulgaris.	Smith FJ, Irvine AD, Terron-Kwiatkowski A, Sandilands A, Campbell LE, Zhao Y, Liao H, Evans AT, Goudie DR, Lewis-Jones S, Arseculeratne G, Munro CS, Sergeant A, O'Regan G, Bale SJ, Compton JG, DiGiovanna JJ, Presland RB, Fleckman P, McLean WH.	2006	16444271			10.1038/ng1743	protein_coding		1	152274651	152297679	MIM:135940	FLG		filaggrin [Source:HGNC Symbol;Acc:3748]	protein_coding	2312	44	1		0.0094	0.0041	0.0084	0.0199	0	0.0032	0.0146	0.0113	FLG
ENSG00000143631	rs61816761	dbSNP	Variants (including SNPs and indels) imported from dbSNP	1	152285861	152285861	1	G/A/T	1000Genomes,Cited,ESP,ExAC,Frequency,Phenotype_or_Disease		A	pathogenic,risk factor			MIM:135940		FLG	1	Study protocol to investigate the environmental and genetic aetiology of atopic dermatitis: the Indonesian Prospective Study of Atopic Dermatitis in Infants (ISADI).	Tanjung C, Rzehak P, Mansyur M, Munasir Z, Sudoyo H, Immanuel S, Irawan R, Reischl E, Demmelmair H, Koletzko B, Hadinegoro SR, Sjarif DR.	2017	28259851	PMC5353254			protein_coding		1	152274651	152297679	MIM:135940	FLG		filaggrin [Source:HGNC Symbol;Acc:3748]	protein_coding	2312	44	1		0.0094	0.0041	0.0084	0.0199	0	0.0032	0.0146	0.0113	FLG
ENSG00000143631	rs61816761	dbSNP	Variants (including SNPs and indels) imported from dbSNP	1	152285861	152285861	1	G/A/T	1000Genomes,Cited,ESP,ExAC,Frequency,Phenotype_or_Disease		A	pathogenic,risk factor					FLG	A	Loss-of-function mutations in the gene encoding filaggrin cause ichthyosis vulgaris.	Smith FJ, Irvine AD, Terron-Kwiatkowski A, Sandilands A, Campbell LE, Zhao Y, Liao H, Evans AT, Goudie DR, Lewis-Jones S, Arseculeratne G, Munro CS, Sergeant A, O'Regan G, Bale SJ, Compton JG, DiGiovanna JJ, Presland RB, Fleckman P, McLean WH.	2006	16444271			10.1038/ng1743	protein_coding		1	152274651	152297679		FLG		filaggrin [Source:HGNC Symbol;Acc:3748]	protein_coding	2312	44	1		0.0094	0.0041	0.0084	0.0199	0	0.0032	0.0146	0.0113	FLG
ENSG00000143631	rs61816761	dbSNP	Variants (including SNPs and indels) imported from dbSNP	1	152285861	152285861	1	G/A/T	1000Genomes,Cited,ESP,ExAC,Frequency,Phenotype_or_Disease		A	pathogenic,risk factor			MIM:135940		FLG	1	Filaggrin loss-of-function mutations predispose to phenotypes involved in the atopic march.	Marenholz I, Nickel R, R√ºschendorf F, Schulz F, Esparza-Gordillo J, Kerscher T, Gr√ºber C, Lau S, Worm M, Keil T, Kurek M, Zaluga E, Wahn U, Lee YA.	2006	17030239			10.1016/j.jaci.2006.07.026	protein_coding		1	152274651	152297679	MIM:135940	FLG		filaggrin [Source:HGNC Symbol;Acc:3748]	protein_coding	2312	44	1		0.0094	0.0041	0.0084	0.0199	0	0.0032	0.0146	0.0113	FLG
ENSG00000143631	rs61816761	dbSNP	Variants (including SNPs and indels) imported from dbSNP	1	152285861	152285861	1	G/A/T	1000Genomes,Cited,ESP,ExAC,Frequency,Phenotype_or_Disease		A	pathogenic,risk factor					FLG	A	Common loss-of-function variants of the epidermal barrier protein filaggrin are a major predisposing factor for atopic dermatitis.	Palmer CN, Irvine AD, Terron-Kwiatkowski A, Zhao Y, Liao H, Lee SP, Goudie DR, Sandilands A, Campbell LE, Smith FJ, O'Regan GM, Watson RM, Cecil JE, Bale SJ, Compton JG, DiGiovanna JJ, Fleckman P, Lewis-Jones S, Arseculeratne G, Sergeant A, Munro CS, El H	2006	16550169			10.1038/ng1767	protein_coding		1	152274651	152297679		FLG		filaggrin [Source:HGNC Symbol;Acc:3748]	protein_coding	2312	44	1		0.0094	0.0041	0.0084	0.0199	0	0.0032	0.0146	0.0113	FLG
ENSG00000143631	rs61816761	dbSNP	Variants (including SNPs and indels) imported from dbSNP	1	152285861	152285861	1	G/A/T	1000Genomes,Cited,ESP,ExAC,Frequency,Phenotype_or_Disease		A	pathogenic,risk factor			MIM:135940		FLG	1	Disease variants in genomes of 44 centenarians.	Freudenberg-Hua Y, Freudenberg J, Vacic V, Abhyankar A, Emde AK, Ben-Avraham D, Barzilai N, Oschwald D, Christen E, Koppel J, Greenwald B, Darnell RB, Germer S, Atzmon G, Davies P.	2014	25333069	PMC4190879		10.1002/mgg3.86	protein_coding		1	152274651	152297679	MIM:135940	FLG		filaggrin [Source:HGNC Symbol;Acc:3748]	protein_coding	2312	44	1		0.0094	0.0041	0.0084	0.0199	0	0.0032	0.0146	0.0113	FLG
ENSG00000143772	rs697852	dbSNP	Variants (including SNPs and indels) imported from dbSNP	1	226914734	226914734	1	G/A	1000Genomes,Frequency,HapMap	A	G										NA	NA				protein_coding		1	226819391	226927024		ITPKB		inositol-trisphosphate 3-kinase B [Source:HGNC Symbol;Acc:6179]	protein_coding	3707	49.82	3	23.3	0.8215	0.7767	0.9033	0.8013	0.9957	0.8523	0.8161	0.8381	ITPKB	N/A
ENSG00000158864	rs2070901	dbSNP	Variants (including SNPs and indels) imported from dbSNP	1	161185058	161185058	1	G/T	1000Genomes,Cited,ESP,Frequency,HapMap	G	T								FCERI and Histamine Metabolism Gene Variability in Selective Responders to NSAIDS.	Amo G, Cornejo-Garc√≠a JA, Garc√≠a-Menaya JM, Cordobes C, Torres MJ, Esguevillas G, Mayorga C, Martinez C, Blanca-Lopez N, Canto G, Ramos A, Blanca M, Ag√∫ndez JA, Garc√≠a-Mart√≠n E.	2016	27746735	PMC5040715			protein_coding		1	161166894	161184185		NDUFS2		NADH dehydrogenase (ubiquinone) Fe-S protein 2, 49kDa (NADH-coenzyme Q reductase) [Source:HGNC Symbol;Acc:7708]	protein_coding	4720	49.73	16	37.7	0.3154	0.4021	0.3795	0.2967	0.4956	0.3051	0.247	0.2841	NDUFS2	N/A
ENSG00000158864	rs2070901	dbSNP	Variants (including SNPs and indels) imported from dbSNP	1	161185058	161185058	1	G/T	1000Genomes,Cited,ESP,Frequency,HapMap	G	T								Longitudinal trajectory of vitamin D status from birth to early childhood in the development of food sensitization.	Liu X, Arguelles L, Zhou Y, Wang G, Chen Q, Tsai HJ, Hong X, Liu R, Price HE, Pearson C, Apollon S, Cruz N, Schleimer R, Langman CB, Pongracic JA, Wang X.	2013	23797532	PMC3773018		10.1038/pr.2013.110	protein_coding		1	161166894	161184185		NDUFS2		NADH dehydrogenase (ubiquinone) Fe-S protein 2, 49kDa (NADH-coenzyme Q reductase) [Source:HGNC Symbol;Acc:7708]	protein_coding	4720	49.73	16		0.3154	0.4021	0.3795	0.2967	0.4956	0.3051	0.247	0.2841	NDUFS2
ENSG00000158864	rs2070901	dbSNP	Variants (including SNPs and indels) imported from dbSNP	1	161185058	161185058	1	G/T	1000Genomes,Cited,ESP,Frequency,HapMap	G	T								A Nonsynonymous FCER1B SNP is Associated with Risk of Developing Allergic Rhinitis and with IgE Levels.	Amo G, Garc√≠a-Menaya J, Campo P, Cordob√©s C, Plaza Ser√≥n MC, Ayuso P, Esguevillas G, Blanca M, Ag√∫ndez JA, Garc√≠a-Mart√≠n E.	2016	26792385	PMC4726269		10.1038/srep19724	processed_transcript		1	161166894	161184185		NDUFS2		NADH dehydrogenase (ubiquinone) Fe-S protein 2, 49kDa (NADH-coenzyme Q reductase) [Source:HGNC Symbol;Acc:7708]	protein_coding	4720	49.73	16		0.3154	0.4021	0.3795	0.2967	0.4956	0.3051	0.247	0.2841	NDUFS2
ENSG00000158864	rs2070901	dbSNP	Variants (including SNPs and indels) imported from dbSNP	1	161185058	161185058	1	G/T	1000Genomes,Cited,ESP,Frequency,HapMap	G	T								Early life precursors, epigenetics, and the development of food allergy.	Hong X, Wang X.	2012	22777545	PMC3439840			protein_coding		1	161166894	161184185		NDUFS2		NADH dehydrogenase (ubiquinone) Fe-S protein 2, 49kDa (NADH-coenzyme Q reductase) [Source:HGNC Symbol;Acc:7708]	protein_coding	4720	49.73	16		0.3154	0.4021	0.3795	0.2967	0.4956	0.3051	0.247	0.2841	NDUFS2
ENSG00000158864	rs2070901	dbSNP	Variants (including SNPs and indels) imported from dbSNP	1	161185058	161185058	1	G/T	1000Genomes,Cited,ESP,Frequency,HapMap	G	T								Gene-vitamin D interactions on food sensitization: a prospective birth cohort study.	Liu X, Wang G, Hong X, Wang D, Tsai HJ, Zhang S, Arguelles L, Kumar R, Wang H, Liu R, Zhou Y, Pearson C, Ortiz K, Schleimer R, Holt PG, Pongracic J, Price HE, Langman C, Wang X.	2011	21819409	PMC3189275		10.1111/j.1398-9995.2011.02681.x	processed_transcript		1	161166894	161184185		NDUFS2		NADH dehydrogenase (ubiquinone) Fe-S protein 2, 49kDa (NADH-coenzyme Q reductase) [Source:HGNC Symbol;Acc:7708]	protein_coding	4720	49.73	16		0.3154	0.4021	0.3795	0.2967	0.4956	0.3051	0.247	0.2841	NDUFS2
ENSG00000158864	rs2070901	dbSNP	Variants (including SNPs and indels) imported from dbSNP	1	161185058	161185058	1	G/T	1000Genomes,Cited,ESP,Frequency,HapMap	G	T								Longitudinal trajectory of vitamin D status from birth to early childhood in the development of food sensitization.	Liu X, Arguelles L, Zhou Y, Wang G, Chen Q, Tsai HJ, Hong X, Liu R, Price HE, Pearson C, Apollon S, Cruz N, Schleimer R, Langman CB, Pongracic JA, Wang X.	2013	23797532	PMC3773018		10.1038/pr.2013.110	processed_transcript		1	161166894	161184185		NDUFS2		NADH dehydrogenase (ubiquinone) Fe-S protein 2, 49kDa (NADH-coenzyme Q reductase) [Source:HGNC Symbol;Acc:7708]	protein_coding	4720	49.73	16		0.3154	0.4021	0.3795	0.2967	0.4956	0.3051	0.247	0.2841	NDUFS2
ENSG00000158864	rs2070901	dbSNP	Variants (including SNPs and indels) imported from dbSNP	1	161185058	161185058	1	G/T	1000Genomes,Cited,ESP,Frequency,HapMap	G	T								FCERI and Histamine Metabolism Gene Variability in Selective Responders to NSAIDS.	Amo G, Cornejo-Garc√≠a JA, Garc√≠a-Menaya JM, Cordobes C, Torres MJ, Esguevillas G, Mayorga C, Martinez C, Blanca-Lopez N, Canto G, Ramos A, Blanca M, Ag√∫ndez JA, Garc√≠a-Mart√≠n E.	2016	27746735	PMC5040715			processed_transcript		1	161166894	161184185		NDUFS2		NADH dehydrogenase (ubiquinone) Fe-S protein 2, 49kDa (NADH-coenzyme Q reductase) [Source:HGNC Symbol;Acc:7708]	protein_coding	4720	49.73	16		0.3154	0.4021	0.3795	0.2967	0.4956	0.3051	0.247	0.2841	NDUFS2
ENSG00000158864	rs2070901	dbSNP	Variants (including SNPs and indels) imported from dbSNP	1	161185058	161185058	1	G/T	1000Genomes,Cited,ESP,Frequency,HapMap	G	T								A Nonsynonymous FCER1B SNP is Associated with Risk of Developing Allergic Rhinitis and with IgE Levels.	Amo G, Garc√≠a-Menaya J, Campo P, Cordob√©s C, Plaza Ser√≥n MC, Ayuso P, Esguevillas G, Blanca M, Ag√∫ndez JA, Garc√≠a-Mart√≠n E.	2016	26792385	PMC4726269		10.1038/srep19724	protein_coding		1	161166894	161184185		NDUFS2		NADH dehydrogenase (ubiquinone) Fe-S protein 2, 49kDa (NADH-coenzyme Q reductase) [Source:HGNC Symbol;Acc:7708]	protein_coding	4720	49.73	16		0.3154	0.4021	0.3795	0.2967	0.4956	0.3051	0.247	0.2841	NDUFS2
ENSG00000158864	rs2070901	dbSNP	Variants (including SNPs and indels) imported from dbSNP	1	161185058	161185058	1	G/T	1000Genomes,Cited,ESP,Frequency,HapMap	G	T								Early life precursors, epigenetics, and the development of food allergy.	Hong X, Wang X.	2012	22777545	PMC3439840			processed_transcript		1	161166894	161184185		NDUFS2		NADH dehydrogenase (ubiquinone) Fe-S protein 2, 49kDa (NADH-coenzyme Q reductase) [Source:HGNC Symbol;Acc:7708]	protein_coding	4720	49.73	16		0.3154	0.4021	0.3795	0.2967	0.4956	0.3051	0.247	0.2841	NDUFS2
ENSG00000158864	rs2070901	dbSNP	Variants (including SNPs and indels) imported from dbSNP	1	161185058	161185058	1	G/T	1000Genomes,Cited,ESP,Frequency,HapMap	G	T								Gene-vitamin D interactions on food sensitization: a prospective birth cohort study.	Liu X, Wang G, Hong X, Wang D, Tsai HJ, Zhang S, Arguelles L, Kumar R, Wang H, Liu R, Zhou Y, Pearson C, Ortiz K, Schleimer R, Holt PG, Pongracic J, Price HE, Langman C, Wang X.	2011	21819409	PMC3189275		10.1111/j.1398-9995.2011.02681.x	protein_coding		1	161166894	161184185		NDUFS2		NADH dehydrogenase (ubiquinone) Fe-S protein 2, 49kDa (NADH-coenzyme Q reductase) [Source:HGNC Symbol;Acc:7708]	protein_coding	4720	49.73	16		0.3154	0.4021	0.3795	0.2967	0.4956	0.3051	0.247	0.2841	NDUFS2
ENSG00000158869	rs2070901	dbSNP	Variants (including SNPs and indels) imported from dbSNP	1	161185058	161185058	1	G/T	1000Genomes,Cited,ESP,Frequency,HapMap	G	T								Longitudinal trajectory of vitamin D status from birth to early childhood in the development of food sensitization.	Liu X, Arguelles L, Zhou Y, Wang G, Chen Q, Tsai HJ, Hong X, Liu R, Price HE, Pearson C, Apollon S, Cruz N, Schleimer R, Langman CB, Pongracic JA, Wang X.	2013	23797532	PMC3773018		10.1038/pr.2013.110	protein_coding		1	161185024	161190489		FCER1G		Fc fragment of IgE, high affinity I, receptor for; gamma polypeptide [Source:HGNC Symbol;Acc:3611]	protein_coding	2207	2 days, 1:29:00	3	417.7	0.3154	0.4021	0.3795	0.2967	0.4956	0.3051	0.247	0.2841	FCER1G	N/A
ENSG00000158869	rs2070901	dbSNP	Variants (including SNPs and indels) imported from dbSNP	1	161185058	161185058	1	G/T	1000Genomes,Cited,ESP,Frequency,HapMap	G	T								FCERI and Histamine Metabolism Gene Variability in Selective Responders to NSAIDS.	Amo G, Cornejo-Garc√≠a JA, Garc√≠a-Menaya JM, Cordobes C, Torres MJ, Esguevillas G, Mayorga C, Martinez C, Blanca-Lopez N, Canto G, Ramos A, Blanca M, Ag√∫ndez JA, Garc√≠a-Mart√≠n E.	2016	27746735	PMC5040715			processed_transcript		1	161185024	161190489		FCER1G		Fc fragment of IgE, high affinity I, receptor for; gamma polypeptide [Source:HGNC Symbol;Acc:3611]	protein_coding	2207	2 days, 1:29:00	3		0.3154	0.4021	0.3795	0.2967	0.4956	0.3051	0.247	0.2841	FCER1G
ENSG00000158869	rs2070901	dbSNP	Variants (including SNPs and indels) imported from dbSNP	1	161185058	161185058	1	G/T	1000Genomes,Cited,ESP,Frequency,HapMap	G	T								A Nonsynonymous FCER1B SNP is Associated with Risk of Developing Allergic Rhinitis and with IgE Levels.	Amo G, Garc√≠a-Menaya J, Campo P, Cordob√©s C, Plaza Ser√≥n MC, Ayuso P, Esguevillas G, Blanca M, Ag√∫ndez JA, Garc√≠a-Mart√≠n E.	2016	26792385	PMC4726269		10.1038/srep19724	protein_coding		1	161185024	161190489		FCER1G		Fc fragment of IgE, high affinity I, receptor for; gamma polypeptide [Source:HGNC Symbol;Acc:3611]	protein_coding	2207	2 days, 1:29:00	3		0.3154	0.4021	0.3795	0.2967	0.4956	0.3051	0.247	0.2841	FCER1G
ENSG00000158869	rs2070901	dbSNP	Variants (including SNPs and indels) imported from dbSNP	1	161185058	161185058	1	G/T	1000Genomes,Cited,ESP,Frequency,HapMap	G	T								Early life precursors, epigenetics, and the development of food allergy.	Hong X, Wang X.	2012	22777545	PMC3439840			protein_coding		1	161185024	161190489		FCER1G		Fc fragment of IgE, high affinity I, receptor for; gamma polypeptide [Source:HGNC Symbol;Acc:3611]	protein_coding	2207	2 days, 1:29:00	3		0.3154	0.4021	0.3795	0.2967	0.4956	0.3051	0.247	0.2841	FCER1G
ENSG00000158869	rs2070901	dbSNP	Variants (including SNPs and indels) imported from dbSNP	1	161185058	161185058	1	G/T	1000Genomes,Cited,ESP,Frequency,HapMap	G	T								Gene-vitamin D interactions on food sensitization: a prospective birth cohort study.	Liu X, Wang G, Hong X, Wang D, Tsai HJ, Zhang S, Arguelles L, Kumar R, Wang H, Liu R, Zhou Y, Pearson C, Ortiz K, Schleimer R, Holt PG, Pongracic J, Price HE, Langman C, Wang X.	2011	21819409	PMC3189275		10.1111/j.1398-9995.2011.02681.x	protein_coding		1	161185024	161190489		FCER1G		Fc fragment of IgE, high affinity I, receptor for; gamma polypeptide [Source:HGNC Symbol;Acc:3611]	protein_coding	2207	2 days, 1:29:00	3		0.3154	0.4021	0.3795	0.2967	0.4956	0.3051	0.247	0.2841	FCER1G
ENSG00000158869	rs2070901	dbSNP	Variants (including SNPs and indels) imported from dbSNP	1	161185058	161185058	1	G/T	1000Genomes,Cited,ESP,Frequency,HapMap	G	T								FCERI and Histamine Metabolism Gene Variability in Selective Responders to NSAIDS.	Amo G, Cornejo-Garc√≠a JA, Garc√≠a-Menaya JM, Cordobes C, Torres MJ, Esguevillas G, Mayorga C, Martinez C, Blanca-Lopez N, Canto G, Ramos A, Blanca M, Ag√∫ndez JA, Garc√≠a-Mart√≠n E.	2016	27746735	PMC5040715			protein_coding		1	161185024	161190489		FCER1G		Fc fragment of IgE, high affinity I, receptor for; gamma polypeptide [Source:HGNC Symbol;Acc:3611]	protein_coding	2207	2 days, 1:29:00	3		0.3154	0.4021	0.3795	0.2967	0.4956	0.3051	0.247	0.2841	FCER1G
ENSG00000158869	rs2070901	dbSNP	Variants (including SNPs and indels) imported from dbSNP	1	161185058	161185058	1	G/T	1000Genomes,Cited,ESP,Frequency,HapMap	G	T								A Nonsynonymous FCER1B SNP is Associated with Risk of Developing Allergic Rhinitis and with IgE Levels.	Amo G, Garc√≠a-Menaya J, Campo P, Cordob√©s C, Plaza Ser√≥n MC, Ayuso P, Esguevillas G, Blanca M, Ag√∫ndez JA, Garc√≠a-Mart√≠n E.	2016	26792385	PMC4726269		10.1038/srep19724	processed_transcript		1	161185024	161190489		FCER1G		Fc fragment of IgE, high affinity I, receptor for; gamma polypeptide [Source:HGNC Symbol;Acc:3611]	protein_coding	2207	2 days, 1:29:00	3		0.3154	0.4021	0.3795	0.2967	0.4956	0.3051	0.247	0.2841	FCER1G
ENSG00000158869	rs2070901	dbSNP	Variants (including SNPs and indels) imported from dbSNP	1	161185058	161185058	1	G/T	1000Genomes,Cited,ESP,Frequency,HapMap	G	T								Longitudinal trajectory of vitamin D status from birth to early childhood in the development of food sensitization.	Liu X, Arguelles L, Zhou Y, Wang G, Chen Q, Tsai HJ, Hong X, Liu R, Price HE, Pearson C, Apollon S, Cruz N, Schleimer R, Langman CB, Pongracic JA, Wang X.	2013	23797532	PMC3773018		10.1038/pr.2013.110	processed_transcript		1	161185024	161190489		FCER1G		Fc fragment of IgE, high affinity I, receptor for; gamma polypeptide [Source:HGNC Symbol;Acc:3611]	protein_coding	2207	2 days, 1:29:00	3		0.3154	0.4021	0.3795	0.2967	0.4956	0.3051	0.247	0.2841	FCER1G
ENSG00000158869	rs2070901	dbSNP	Variants (including SNPs and indels) imported from dbSNP	1	161185058	161185058	1	G/T	1000Genomes,Cited,ESP,Frequency,HapMap	G	T								Gene-vitamin D interactions on food sensitization: a prospective birth cohort study.	Liu X, Wang G, Hong X, Wang D, Tsai HJ, Zhang S, Arguelles L, Kumar R, Wang H, Liu R, Zhou Y, Pearson C, Ortiz K, Schleimer R, Holt PG, Pongracic J, Price HE, Langman C, Wang X.	2011	21819409	PMC3189275		10.1111/j.1398-9995.2011.02681.x	processed_transcript		1	161185024	161190489		FCER1G		Fc fragment of IgE, high affinity I, receptor for; gamma polypeptide [Source:HGNC Symbol;Acc:3611]	protein_coding	2207	2 days, 1:29:00	3		0.3154	0.4021	0.3795	0.2967	0.4956	0.3051	0.247	0.2841	FCER1G
ENSG00000158869	rs2070901	dbSNP	Variants (including SNPs and indels) imported from dbSNP	1	161185058	161185058	1	G/T	1000Genomes,Cited,ESP,Frequency,HapMap	G	T								Early life precursors, epigenetics, and the development of food allergy.	Hong X, Wang X.	2012	22777545	PMC3439840			processed_transcript		1	161185024	161190489		FCER1G		Fc fragment of IgE, high affinity I, receptor for; gamma polypeptide [Source:HGNC Symbol;Acc:3611]	protein_coding	2207	2 days, 1:29:00	3		0.3154	0.4021	0.3795	0.2967	0.4956	0.3051	0.247	0.2841	FCER1G
ENSG00000160712	rs4129267	dbSNP	Variants (including SNPs and indels) imported from dbSNP	1	154426264	154426264	1	C/T	1000Genomes,Cited,Frequency,HapMap,Phenotype_or_Disease	C	T			GWAS	PMID:21300955	Meta-analysis of genome-wide association studies in >80 000 subjects identifies multiple loci for C-reactive protein levels.	IL6R	C	Genome-wide association with C-reactive protein levels in CLHNS: evidence for the CRP and HNF1A loci and their interaction with exposure to a pathogenic environment.	Wu Y, McDade TW, Kuzawa CW, Borja J, Li Y, Adair LS, Mohlke KL, Lange LA.	2012	21647738	PMC3193904		10.1007/s10753-011-9348-y	retained_intron		1	154377669	154441926	PMID:21300955	IL6R		interleukin 6 receptor [Source:HGNC Symbol;Acc:6019]	protein_coding	3570	2 days, 1:12:00	7	24	0.3039	0.1381	0.5239	0.4536	0.3755	0.2968	0.3773	0.331	IL6R	N/A
ENSG00000160712	rs4129267	dbSNP	Variants (including SNPs and indels) imported from dbSNP	1	154426264	154426264	1	C/T	1000Genomes,Cited,Frequency,HapMap,Phenotype_or_Disease	C	T			GWAS	PMID:23969696	Multiethnic meta-analysis of genome-wide association studies in &gt;100 000 subjects identifies 23 fibrinogen-associated Loci but no strong evidence of a causal association between circulating fibrinogen and cardiovascular disease.	IL6R	T	Genome-wide association to body mass index and waist circumference: the Framingham Heart Study 100K project.	Fox CS, Heard-Costa N, Cupples LA, Dupuis J, Vasan RS, Atwood LD.	2007	17903300	PMC1995618	PMC1995618	10.1186/1471-2350-8-s1-s18	processed_transcript		1	154377669	154441926	PMID:23969696	IL6R		interleukin 6 receptor [Source:HGNC Symbol;Acc:6019]	protein_coding	3570	2 days, 1:12:00	7		0.3039	0.1381	0.5239	0.4536	0.3755	0.2968	0.3773	0.331	IL6R
ENSG00000160712	rs4129267	dbSNP	Variants (including SNPs and indels) imported from dbSNP	1	154426264	154426264	1	C/T	1000Genomes,Cited,Frequency,HapMap,Phenotype_or_Disease	C	T			GWAS	PMID:21907864	Identification of IL6R and chromosome 11q13.5 as risk loci for asthma.	IL6R	T	A genome-wide association study of atopic dermatitis identifies loci with overlapping effects on asthma and psoriasis.	Weidinger S, Willis-Owen SA, Kamatani Y, Baurecht H, Morar N, Liang L, Edser P, Street T, Rodriguez E, O'Regan GM, Beattie P, F√∂lster-Holst R, Franke A, Novak N, Fahy CM, Winge MC, Kabesch M, Illig T, Heath S, S√∂derh√§ll C, Mel√©n E, Pershagen G, Kere J, Br	2013	23886662	PMC3820131		10.1093/hmg/ddt317	protein_coding		1	154377669	154441926	PMID:21907864	IL6R		interleukin 6 receptor [Source:HGNC Symbol;Acc:6019]	protein_coding	3570	2 days, 1:12:00	7		0.3039	0.1381	0.5239	0.4536	0.3755	0.2968	0.3773	0.331	IL6R
ENSG00000160712	rs4129267	dbSNP	Variants (including SNPs and indels) imported from dbSNP	1	154426264	154426264	1	C/T	1000Genomes,Cited,Frequency,HapMap,Phenotype_or_Disease	C	T			GWAS	PMID:18464913	A genome-wide association study identifies protein quantitative trait loci (pQTLs).	IL6R		Genome-wide association analysis of metabolic traits in a birth cohort from a founder population.	Sabatti C, Service SK, Hartikainen AL, Pouta A, Ripatti S, Brodsky J, Jones CG, Zaitlen NA, Varilo T, Kaakinen M, Sovio U, Ruokonen A, Laitinen J, Jakkula E, Coin L, Hoggart C, Collins A, Turunen H, Gabriel S, Elliot P, McCarthy MI, Daly MJ, J√§rvelin MR,	2009	19060910	PMC2687077		10.1038/ng.271	processed_transcript		1	154377669	154441926	PMID:18464913	IL6R		interleukin 6 receptor [Source:HGNC Symbol;Acc:6019]	protein_coding	3570	2 days, 1:12:00	7		0.3039	0.1381	0.5239	0.4536	0.3755	0.2968	0.3773	0.331	IL6R
ENSG00000160712	rs4129267	dbSNP	Variants (including SNPs and indels) imported from dbSNP	1	154426264	154426264	1	C/T	1000Genomes,Cited,Frequency,HapMap,Phenotype_or_Disease	C	T			GWAS	PMID:17903307	Framingham Heart Study genome-wide association: results for pulmonary function measures.	IL6R		Genome-wide association to body mass index and waist circumference: the Framingham Heart Study 100K project.	Fox CS, Heard-Costa N, Cupples LA, Dupuis J, Vasan RS, Atwood LD.	2007	17903300	PMC1995618	PMC1995618	10.1186/1471-2350-8-s1-s18	processed_transcript		1	154377669	154441926	PMID:17903307	IL6R		interleukin 6 receptor [Source:HGNC Symbol;Acc:6019]	protein_coding	3570	2 days, 1:12:00	7		0.3039	0.1381	0.5239	0.4536	0.3755	0.2968	0.3773	0.331	IL6R
ENSG00000160712	rs4129267	dbSNP	Variants (including SNPs and indels) imported from dbSNP	1	154426264	154426264	1	C/T	1000Genomes,Cited,Frequency,HapMap,Phenotype_or_Disease	C	T			GWAS	PMID:17903307	Framingham Heart Study genome-wide association: results for pulmonary function measures.	IL6R		Exploring genome-wide - dietary heme iron intake interactions and the risk of type 2 diabetes.	Pasquale LR, Loomis SJ, Aschard H, Kang JH, Cornelis MC, Qi L, Kraft P, Hu FB.	2013	23386860	PMC3558725		10.3389/fgene.2013.00007	protein_coding		1	154377669	154441926	PMID:17903307	IL6R		interleukin 6 receptor [Source:HGNC Symbol;Acc:6019]	protein_coding	3570	2 days, 1:12:00	7		0.3039	0.1381	0.5239	0.4536	0.3755	0.2968	0.3773	0.331	IL6R
ENSG00000160712	rs4129267	dbSNP	Variants (including SNPs and indels) imported from dbSNP	1	154426264	154426264	1	C/T	1000Genomes,Cited,Frequency,HapMap,Phenotype_or_Disease	C	T			GWAS	PMID:17903307	Framingham Heart Study genome-wide association: results for pulmonary function measures.	IL6R		Genome-wide association to body mass index and waist circumference: the Framingham Heart Study 100K project.	Fox CS, Heard-Costa N, Cupples LA, Dupuis J, Vasan RS, Atwood LD.	2007	17903300	PMC1995618	PMC1995618	10.1186/1471-2350-8-s1-s18	retained_intron		1	154377669	154441926	PMID:17903307	IL6R		interleukin 6 receptor [Source:HGNC Symbol;Acc:6019]	protein_coding	3570	2 days, 1:12:00	7		0.3039	0.1381	0.5239	0.4536	0.3755	0.2968	0.3773	0.331	IL6R
ENSG00000160712	rs4129267	dbSNP	Variants (including SNPs and indels) imported from dbSNP	1	154426264	154426264	1	C/T	1000Genomes,Cited,Frequency,HapMap,Phenotype_or_Disease	C	T			GWAS	PMID:18464913	A genome-wide association study identifies protein quantitative trait loci (pQTLs).	IL6R		Genome-wide association to body mass index and waist circumference: the Framingham Heart Study 100K project.	Fox CS, Heard-Costa N, Cupples LA, Dupuis J, Vasan RS, Atwood LD.	2007	17903300	PMC1995618	PMC1995618	10.1186/1471-2350-8-s1-s18	retained_intron		1	154377669	154441926	PMID:18464913	IL6R		interleukin 6 receptor [Source:HGNC Symbol;Acc:6019]	protein_coding	3570	2 days, 1:12:00	7		0.3039	0.1381	0.5239	0.4536	0.3755	0.2968	0.3773	0.331	IL6R
ENSG00000160712	rs4129267	dbSNP	Variants (including SNPs and indels) imported from dbSNP	1	154426264	154426264	1	C/T	1000Genomes,Cited,Frequency,HapMap,Phenotype_or_Disease	C	T			GWAS	PMID:18464913	A genome-wide association study identifies protein quantitative trait loci (pQTLs).	IL6R		Genome-wide association to body mass index and waist circumference: the Framingham Heart Study 100K project.	Fox CS, Heard-Costa N, Cupples LA, Dupuis J, Vasan RS, Atwood LD.	2007	17903300	PMC1995618	PMC1995618	10.1186/1471-2350-8-s1-s18	processed_transcript		1	154377669	154441926	PMID:18464913	IL6R		interleukin 6 receptor [Source:HGNC Symbol;Acc:6019]	protein_coding	3570	2 days, 1:12:00	7		0.3039	0.1381	0.5239	0.4536	0.3755	0.2968	0.3773	0.331	IL6R
ENSG00000160712	rs4129267	dbSNP	Variants (including SNPs and indels) imported from dbSNP	1	154426264	154426264	1	C/T	1000Genomes,Cited,Frequency,HapMap,Phenotype_or_Disease	C	T			GWAS	PMID:23969696	Multiethnic meta-analysis of genome-wide association studies in &gt;100 000 subjects identifies 23 fibrinogen-associated Loci but no strong evidence of a causal association between circulating fibrinogen and cardiovascular disease.	IL6R	T	Genome-wide association to body mass index and waist circumference: the Framingham Heart Study 100K project.	Fox CS, Heard-Costa N, Cupples LA, Dupuis J, Vasan RS, Atwood LD.	2007	17903300	PMC1995618	PMC1995618	10.1186/1471-2350-8-s1-s18	protein_coding		1	154377669	154441926	PMID:23969696	IL6R		interleukin 6 receptor [Source:HGNC Symbol;Acc:6019]	protein_coding	3570	2 days, 1:12:00	7		0.3039	0.1381	0.5239	0.4536	0.3755	0.2968	0.3773	0.331	IL6R
ENSG00000160712	rs4129267	dbSNP	Variants (including SNPs and indels) imported from dbSNP	1	154426264	154426264	1	C/T	1000Genomes,Cited,Frequency,HapMap,Phenotype_or_Disease	C	T			GWAS	PMID:17903307	Framingham Heart Study genome-wide association: results for pulmonary function measures.	IL6R		Influence of genetic variation on plasma protein levels in older adults using a multi-analyte panel.	Kim S, Swaminathan S, Inlow M, Risacher SL, Nho K, Shen L, Foroud TM, Petersen RC, Aisen PS, Soares H, Toledo JB, Shaw LM, Trojanowski JQ, Weiner MW, McDonald BC, Farlow MR, Ghetti B, Saykin AJ, Alzheimer‚Äôs Disease Neuroimaging Initiative (ADNI).	2013	23894628	PMC3720913		10.1371/journal.pone.0070269	processed_transcript		1	154377669	154441926	PMID:17903307	IL6R		interleukin 6 receptor [Source:HGNC Symbol;Acc:6019]	protein_coding	3570	2 days, 1:12:00	7		0.3039	0.1381	0.5239	0.4536	0.3755	0.2968	0.3773	0.331	IL6R
ENSG00000160712	rs4129267	dbSNP	Variants (including SNPs and indels) imported from dbSNP	1	154426264	154426264	1	C/T	1000Genomes,Cited,Frequency,HapMap,Phenotype_or_Disease	C	T			GWAS	PMID:18464913	A genome-wide association study identifies protein quantitative trait loci (pQTLs).	IL6R		Genome-wide association to body mass index and waist circumference: the Framingham Heart Study 100K project.	Fox CS, Heard-Costa N, Cupples LA, Dupuis J, Vasan RS, Atwood LD.	2007	17903300	PMC1995618	PMC1995618	10.1186/1471-2350-8-s1-s18	protein_coding		1	154377669	154441926	PMID:18464913	IL6R		interleukin 6 receptor [Source:HGNC Symbol;Acc:6019]	protein_coding	3570	2 days, 1:12:00	7		0.3039	0.1381	0.5239	0.4536	0.3755	0.2968	0.3773	0.331	IL6R
ENSG00000160712	rs4129267	dbSNP	Variants (including SNPs and indels) imported from dbSNP	1	154426264	154426264	1	C/T	1000Genomes,Cited,Frequency,HapMap,Phenotype_or_Disease	C	T			GWAS	PMID:17903307	Framingham Heart Study genome-wide association: results for pulmonary function measures.	IL6R		Mendelian randomization: potential use of genetics to enable causal inferences regarding HIV-associated biomarkers and outcomes.	He W, Castiblanco J, Walter EA, Okulicz JF, Ahuja SK.	2010	20978399	PMC3823240		10.1097/coh.0b013e32833f2087	protein_coding		1	154377669	154441926	PMID:17903307	IL6R		interleukin 6 receptor [Source:HGNC Symbol;Acc:6019]	protein_coding	3570	2 days, 1:12:00	7		0.3039	0.1381	0.5239	0.4536	0.3755	0.2968	0.3773	0.331	IL6R
ENSG00000160712	rs4129267	dbSNP	Variants (including SNPs and indels) imported from dbSNP	1	154426264	154426264	1	C/T	1000Genomes,Cited,Frequency,HapMap,Phenotype_or_Disease	C	T			GWAS	PMID:17903307	Framingham Heart Study genome-wide association: results for pulmonary function measures.	IL6R		Genome-wide association to body mass index and waist circumference: the Framingham Heart Study 100K project.	Fox CS, Heard-Costa N, Cupples LA, Dupuis J, Vasan RS, Atwood LD.	2007	17903300	PMC1995618	PMC1995618	10.1186/1471-2350-8-s1-s18	protein_coding		1	154377669	154441926	PMID:17903307	IL6R		interleukin 6 receptor [Source:HGNC Symbol;Acc:6019]	protein_coding	3570	2 days, 1:12:00	7		0.3039	0.1381	0.5239	0.4536	0.3755	0.2968	0.3773	0.331	IL6R
ENSG00000160712	rs4129267	dbSNP	Variants (including SNPs and indels) imported from dbSNP	1	154426264	154426264	1	C/T	1000Genomes,Cited,Frequency,HapMap,Phenotype_or_Disease	C	T			GWAS	PMID:21300955	Meta-analysis of genome-wide association studies in >80 000 subjects identifies multiple loci for C-reactive protein levels.	IL6R	C	Novel loci, including those related to Crohn disease, psoriasis, and inflammation, identified in a genome-wide association study of fibrinogen in 17 686 women: the Women's Genome Health Study.	Danik JS, Par√© G, Chasman DI, Zee RY, Kwiatkowski DJ, Parker A, Miletich JP, Ridker PM.	2009	20031577	PMC2749513		10.1161/circgenetics.108.825273	retained_intron		1	154377669	154441926	PMID:21300955	IL6R		interleukin 6 receptor [Source:HGNC Symbol;Acc:6019]	protein_coding	3570	2 days, 1:12:00	7		0.3039	0.1381	0.5239	0.4536	0.3755	0.2968	0.3773	0.331	IL6R
ENSG00000160712	rs4129267	dbSNP	Variants (including SNPs and indels) imported from dbSNP	1	154426264	154426264	1	C/T	1000Genomes,Cited,Frequency,HapMap,Phenotype_or_Disease	C	T			GWAS	PMID:21300955	Meta-analysis of genome-wide association studies in >80 000 subjects identifies multiple loci for C-reactive protein levels.	IL6R	C	Influence of genetic variation on plasma protein levels in older adults using a multi-analyte panel.	Kim S, Swaminathan S, Inlow M, Risacher SL, Nho K, Shen L, Foroud TM, Petersen RC, Aisen PS, Soares H, Toledo JB, Shaw LM, Trojanowski JQ, Weiner MW, McDonald BC, Farlow MR, Ghetti B, Saykin AJ, Alzheimer‚Äôs Disease Neuroimaging Initiative (ADNI).	2013	23894628	PMC3720913		10.1371/journal.pone.0070269	processed_transcript		1	154377669	154441926	PMID:21300955	IL6R		interleukin 6 receptor [Source:HGNC Symbol;Acc:6019]	protein_coding	3570	2 days, 1:12:00	7		0.3039	0.1381	0.5239	0.4536	0.3755	0.2968	0.3773	0.331	IL6R
ENSG00000160712	rs4129267	dbSNP	Variants (including SNPs and indels) imported from dbSNP	1	154426264	154426264	1	C/T	1000Genomes,Cited,Frequency,HapMap,Phenotype_or_Disease	C	T			GWAS	PMID:21300955	Meta-analysis of genome-wide association studies in >80 000 subjects identifies multiple loci for C-reactive protein levels.	IL6R	C	A genome-wide association study of atopic dermatitis identifies loci with overlapping effects on asthma and psoriasis.	Weidinger S, Willis-Owen SA, Kamatani Y, Baurecht H, Morar N, Liang L, Edser P, Street T, Rodriguez E, O'Regan GM, Beattie P, F√∂lster-Holst R, Franke A, Novak N, Fahy CM, Winge MC, Kabesch M, Illig T, Heath S, S√∂derh√§ll C, Mel√©n E, Pershagen G, Kere J, Br	2013	23886662	PMC3820131		10.1093/hmg/ddt317	processed_transcript		1	154377669	154441926	PMID:21300955	IL6R		interleukin 6 receptor [Source:HGNC Symbol;Acc:6019]	protein_coding	3570	2 days, 1:12:00	7		0.3039	0.1381	0.5239	0.4536	0.3755	0.2968	0.3773	0.331	IL6R
ENSG00000160712	rs4129267	dbSNP	Variants (including SNPs and indels) imported from dbSNP	1	154426264	154426264	1	C/T	1000Genomes,Cited,Frequency,HapMap,Phenotype_or_Disease	C	T			GWAS	PMID:23969696	Multiethnic meta-analysis of genome-wide association studies in &gt;100 000 subjects identifies 23 fibrinogen-associated Loci but no strong evidence of a causal association between circulating fibrinogen and cardiovascular disease.	IL6R	T	Genome-wide association analysis of metabolic traits in a birth cohort from a founder population.	Sabatti C, Service SK, Hartikainen AL, Pouta A, Ripatti S, Brodsky J, Jones CG, Zaitlen NA, Varilo T, Kaakinen M, Sovio U, Ruokonen A, Laitinen J, Jakkula E, Coin L, Hoggart C, Collins A, Turunen H, Gabriel S, Elliot P, McCarthy MI, Daly MJ, J√§rvelin MR,	2009	19060910	PMC2687077		10.1038/ng.271	protein_coding		1	154377669	154441926	PMID:23969696	IL6R		interleukin 6 receptor [Source:HGNC Symbol;Acc:6019]	protein_coding	3570	2 days, 1:12:00	7		0.3039	0.1381	0.5239	0.4536	0.3755	0.2968	0.3773	0.331	IL6R
ENSG00000160712	rs4129267	dbSNP	Variants (including SNPs and indels) imported from dbSNP	1	154426264	154426264	1	C/T	1000Genomes,Cited,Frequency,HapMap,Phenotype_or_Disease	C	T			GWAS	PMID:17903307	Framingham Heart Study genome-wide association: results for pulmonary function measures.	IL6R		Influence of genetic variation on plasma protein levels in older adults using a multi-analyte panel.	Kim S, Swaminathan S, Inlow M, Risacher SL, Nho K, Shen L, Foroud TM, Petersen RC, Aisen PS, Soares H, Toledo JB, Shaw LM, Trojanowski JQ, Weiner MW, McDonald BC, Farlow MR, Ghetti B, Saykin AJ, Alzheimer‚Äôs Disease Neuroimaging Initiative (ADNI).	2013	23894628	PMC3720913		10.1371/journal.pone.0070269	protein_coding		1	154377669	154441926	PMID:17903307	IL6R		interleukin 6 receptor [Source:HGNC Symbol;Acc:6019]	protein_coding	3570	2 days, 1:12:00	7		0.3039	0.1381	0.5239	0.4536	0.3755	0.2968	0.3773	0.331	IL6R
ENSG00000160712	rs4129267	dbSNP	Variants (including SNPs and indels) imported from dbSNP	1	154426264	154426264	1	C/T	1000Genomes,Cited,Frequency,HapMap,Phenotype_or_Disease	C	T			GWAS	PMID:23969696	Multiethnic meta-analysis of genome-wide association studies in &gt;100 000 subjects identifies 23 fibrinogen-associated Loci but no strong evidence of a causal association between circulating fibrinogen and cardiovascular disease.	IL6R	T	Genome-wide association analysis of metabolic traits in a birth cohort from a founder population.	Sabatti C, Service SK, Hartikainen AL, Pouta A, Ripatti S, Brodsky J, Jones CG, Zaitlen NA, Varilo T, Kaakinen M, Sovio U, Ruokonen A, Laitinen J, Jakkula E, Coin L, Hoggart C, Collins A, Turunen H, Gabriel S, Elliot P, McCarthy MI, Daly MJ, J√§rvelin MR,	2009	19060910	PMC2687077		10.1038/ng.271	retained_intron		1	154377669	154441926	PMID:23969696	IL6R		interleukin 6 receptor [Source:HGNC Symbol;Acc:6019]	protein_coding	3570	2 days, 1:12:00	7		0.3039	0.1381	0.5239	0.4536	0.3755	0.2968	0.3773	0.331	IL6R
ENSG00000160712	rs4129267	dbSNP	Variants (including SNPs and indels) imported from dbSNP	1	154426264	154426264	1	C/T	1000Genomes,Cited,Frequency,HapMap,Phenotype_or_Disease	C	T			GWAS	PMID:17903307	Framingham Heart Study genome-wide association: results for pulmonary function measures.	IL6R		Influence of genetic variation on plasma protein levels in older adults using a multi-analyte panel.	Kim S, Swaminathan S, Inlow M, Risacher SL, Nho K, Shen L, Foroud TM, Petersen RC, Aisen PS, Soares H, Toledo JB, Shaw LM, Trojanowski JQ, Weiner MW, McDonald BC, Farlow MR, Ghetti B, Saykin AJ, Alzheimer‚Äôs Disease Neuroimaging Initiative (ADNI).	2013	23894628	PMC3720913		10.1371/journal.pone.0070269	retained_intron		1	154377669	154441926	PMID:17903307	IL6R		interleukin 6 receptor [Source:HGNC Symbol;Acc:6019]	protein_coding	3570	2 days, 1:12:00	7		0.3039	0.1381	0.5239	0.4536	0.3755	0.2968	0.3773	0.331	IL6R
ENSG00000160712	rs4129267	dbSNP	Variants (including SNPs and indels) imported from dbSNP	1	154426264	154426264	1	C/T	1000Genomes,Cited,Frequency,HapMap,Phenotype_or_Disease	C	T			GWAS	PMID:21907864	Identification of IL6R and chromosome 11q13.5 as risk loci for asthma.	IL6R	T	A genome-wide association scan on the levels of markers of inflammation in Sardinians reveals associations that underpin its complex regulation.	Naitza S, Porcu E, Steri M, Taub DD, Mulas A, Xiao X, Strait J, Dei M, Lai S, Busonero F, Maschio A, Usala G, Zoledziewska M, Sidore C, Zara I, Pitzalis M, Loi A, Virdis F, Piras R, Deidda F, Whalen MB, Crisponi L, Concas A, Podda C, Uzzau S, Scheet P, Lo	2012	22291609	PMC3266885	PMC3266885	10.1371/journal.pgen.1002480	retained_intron		1	154377669	154441926	PMID:21907864	IL6R		interleukin 6 receptor [Source:HGNC Symbol;Acc:6019]	protein_coding	3570	2 days, 1:12:00	7		0.3039	0.1381	0.5239	0.4536	0.3755	0.2968	0.3773	0.331	IL6R
ENSG00000160712	rs4129267	dbSNP	Variants (including SNPs and indels) imported from dbSNP	1	154426264	154426264	1	C/T	1000Genomes,Cited,Frequency,HapMap,Phenotype_or_Disease	C	T			GWAS	PMID:18464913	A genome-wide association study identifies protein quantitative trait loci (pQTLs).	IL6R		Framingham Heart Study genome-wide association: results for pulmonary function measures.	Wilk JB, Walter RE, Laramie JM, Gottlieb DJ, O'Connor GT.	2007	17903307	PMC1995616		10.1186/1471-2350-8-s1-s8	processed_transcript		1	154377669	154441926	PMID:18464913	IL6R		interleukin 6 receptor [Source:HGNC Symbol;Acc:6019]	protein_coding	3570	2 days, 1:12:00	7		0.3039	0.1381	0.5239	0.4536	0.3755	0.2968	0.3773	0.331	IL6R
ENSG00000160712	rs4129267	dbSNP	Variants (including SNPs and indels) imported from dbSNP	1	154426264	154426264	1	C/T	1000Genomes,Cited,Frequency,HapMap,Phenotype_or_Disease	C	T			GWAS	PMID:21907864	Identification of IL6R and chromosome 11q13.5 as risk loci for asthma.	IL6R	T	Genome-wide association to body mass index and waist circumference: the Framingham Heart Study 100K project.	Fox CS, Heard-Costa N, Cupples LA, Dupuis J, Vasan RS, Atwood LD.	2007	17903300	PMC1995618	PMC1995618	10.1186/1471-2350-8-s1-s18	retained_intron		1	154377669	154441926	PMID:21907864	IL6R		interleukin 6 receptor [Source:HGNC Symbol;Acc:6019]	protein_coding	3570	2 days, 1:12:00	7		0.3039	0.1381	0.5239	0.4536	0.3755	0.2968	0.3773	0.331	IL6R
ENSG00000160712	rs4129267	dbSNP	Variants (including SNPs and indels) imported from dbSNP	1	154426264	154426264	1	C/T	1000Genomes,Cited,Frequency,HapMap,Phenotype_or_Disease	C	T			GWAS	PMID:23969696	Multiethnic meta-analysis of genome-wide association studies in &gt;100 000 subjects identifies 23 fibrinogen-associated Loci but no strong evidence of a causal association between circulating fibrinogen and cardiovascular disease.	IL6R	T	A genome-wide association study identifies protein quantitative trait loci (pQTLs).	Melzer D, Perry JR, Hernandez D, Corsi AM, Stevens K, Rafferty I, Lauretani F, Murray A, Gibbs JR, Paolisso G, Rafiq S, Simon-Sanchez J, Lango H, Scholz S, Weedon MN, Arepalli S, Rice N, Washecka N, Hurst A, Britton A, Henley W, van de Leemput J, Li R, Ne	2008	18464913	PMC2362067	PMC2362067	10.1371/journal.pgen.1000072	retained_intron		1	154377669	154441926	PMID:23969696	IL6R		interleukin 6 receptor [Source:HGNC Symbol;Acc:6019]	protein_coding	3570	2 days, 1:12:00	7		0.3039	0.1381	0.5239	0.4536	0.3755	0.2968	0.3773	0.331	IL6R
ENSG00000160712	rs4129267	dbSNP	Variants (including SNPs and indels) imported from dbSNP	1	154426264	154426264	1	C/T	1000Genomes,Cited,Frequency,HapMap,Phenotype_or_Disease	C	T			GWAS	PMID:21907864	Identification of IL6R and chromosome 11q13.5 as risk loci for asthma.	IL6R	T	Novel loci, including those related to Crohn disease, psoriasis, and inflammation, identified in a genome-wide association study of fibrinogen in 17 686 women: the Women's Genome Health Study.	Danik JS, Par√© G, Chasman DI, Zee RY, Kwiatkowski DJ, Parker A, Miletich JP, Ridker PM.	2009	20031577	PMC2749513		10.1161/circgenetics.108.825273	protein_coding		1	154377669	154441926	PMID:21907864	IL6R		interleukin 6 receptor [Source:HGNC Symbol;Acc:6019]	protein_coding	3570	2 days, 1:12:00	7		0.3039	0.1381	0.5239	0.4536	0.3755	0.2968	0.3773	0.331	IL6R
ENSG00000160712	rs4129267	dbSNP	Variants (including SNPs and indels) imported from dbSNP	1	154426264	154426264	1	C/T	1000Genomes,Cited,Frequency,HapMap,Phenotype_or_Disease	C	T			GWAS	PMID:17903307	Framingham Heart Study genome-wide association: results for pulmonary function measures.	IL6R		Novel loci, including those related to Crohn disease, psoriasis, and inflammation, identified in a genome-wide association study of fibrinogen in 17 686 women: the Women's Genome Health Study.	Danik JS, Par√© G, Chasman DI, Zee RY, Kwiatkowski DJ, Parker A, Miletich JP, Ridker PM.	2009	20031577	PMC2749513		10.1161/circgenetics.108.825273	protein_coding		1	154377669	154441926	PMID:17903307	IL6R		interleukin 6 receptor [Source:HGNC Symbol;Acc:6019]	protein_coding	3570	2 days, 1:12:00	7		0.3039	0.1381	0.5239	0.4536	0.3755	0.2968	0.3773	0.331	IL6R
ENSG00000160712	rs4129267	dbSNP	Variants (including SNPs and indels) imported from dbSNP	1	154426264	154426264	1	C/T	1000Genomes,Cited,Frequency,HapMap,Phenotype_or_Disease	C	T			GWAS	PMID:21907864	Identification of IL6R and chromosome 11q13.5 as risk loci for asthma.	IL6R	T	Novel loci, including those related to Crohn disease, psoriasis, and inflammation, identified in a genome-wide association study of fibrinogen in 17 686 women: the Women's Genome Health Study.	Danik JS, Par√© G, Chasman DI, Zee RY, Kwiatkowski DJ, Parker A, Miletich JP, Ridker PM.	2009	20031577	PMC2749513		10.1161/circgenetics.108.825273	retained_intron		1	154377669	154441926	PMID:21907864	IL6R		interleukin 6 receptor [Source:HGNC Symbol;Acc:6019]	protein_coding	3570	2 days, 1:12:00	7		0.3039	0.1381	0.5239	0.4536	0.3755	0.2968	0.3773	0.331	IL6R
ENSG00000160712	rs4129267	dbSNP	Variants (including SNPs and indels) imported from dbSNP	1	154426264	154426264	1	C/T	1000Genomes,Cited,Frequency,HapMap,Phenotype_or_Disease	C	T			GWAS	PMID:21300955	Meta-analysis of genome-wide association studies in >80 000 subjects identifies multiple loci for C-reactive protein levels.	IL6R	C	Framingham Heart Study genome-wide association: results for pulmonary function measures.	Wilk JB, Walter RE, Laramie JM, Gottlieb DJ, O'Connor GT.	2007	17903307	PMC1995616		10.1186/1471-2350-8-s1-s8	processed_transcript		1	154377669	154441926	PMID:21300955	IL6R		interleukin 6 receptor [Source:HGNC Symbol;Acc:6019]	protein_coding	3570	2 days, 1:12:00	7		0.3039	0.1381	0.5239	0.4536	0.3755	0.2968	0.3773	0.331	IL6R
ENSG00000160712	rs4129267	dbSNP	Variants (including SNPs and indels) imported from dbSNP	1	154426264	154426264	1	C/T	1000Genomes,Cited,Frequency,HapMap,Phenotype_or_Disease	C	T			GWAS	PMID:17903307	Framingham Heart Study genome-wide association: results for pulmonary function measures.	IL6R		A genome-wide association study identifies protein quantitative trait loci (pQTLs).	Melzer D, Perry JR, Hernandez D, Corsi AM, Stevens K, Rafferty I, Lauretani F, Murray A, Gibbs JR, Paolisso G, Rafiq S, Simon-Sanchez J, Lango H, Scholz S, Weedon MN, Arepalli S, Rice N, Washecka N, Hurst A, Britton A, Henley W, van de Leemput J, Li R, Ne	2008	18464913	PMC2362067	PMC2362067	10.1371/journal.pgen.1000072	protein_coding		1	154377669	154441926	PMID:17903307	IL6R		interleukin 6 receptor [Source:HGNC Symbol;Acc:6019]	protein_coding	3570	2 days, 1:12:00	7		0.3039	0.1381	0.5239	0.4536	0.3755	0.2968	0.3773	0.331	IL6R
ENSG00000160712	rs4129267	dbSNP	Variants (including SNPs and indels) imported from dbSNP	1	154426264	154426264	1	C/T	1000Genomes,Cited,Frequency,HapMap,Phenotype_or_Disease	C	T			GWAS	PMID:21907864	Identification of IL6R and chromosome 11q13.5 as risk loci for asthma.	IL6R	T	Framingham Heart Study genome-wide association: results for pulmonary function measures.	Wilk JB, Walter RE, Laramie JM, Gottlieb DJ, O'Connor GT.	2007	17903307	PMC1995616		10.1186/1471-2350-8-s1-s8	protein_coding		1	154377669	154441926	PMID:21907864	IL6R		interleukin 6 receptor [Source:HGNC Symbol;Acc:6019]	protein_coding	3570	2 days, 1:12:00	7		0.3039	0.1381	0.5239	0.4536	0.3755	0.2968	0.3773	0.331	IL6R
ENSG00000160712	rs4129267	dbSNP	Variants (including SNPs and indels) imported from dbSNP	1	154426264	154426264	1	C/T	1000Genomes,Cited,Frequency,HapMap,Phenotype_or_Disease	C	T			GWAS	PMID:23969696	Multiethnic meta-analysis of genome-wide association studies in &gt;100 000 subjects identifies 23 fibrinogen-associated Loci but no strong evidence of a causal association between circulating fibrinogen and cardiovascular disease.	IL6R	T	Genome-wide association to body mass index and waist circumference: the Framingham Heart Study 100K project.	Fox CS, Heard-Costa N, Cupples LA, Dupuis J, Vasan RS, Atwood LD.	2007	17903300	PMC1995618	PMC1995618	10.1186/1471-2350-8-s1-s18	retained_intron		1	154377669	154441926	PMID:23969696	IL6R		interleukin 6 receptor [Source:HGNC Symbol;Acc:6019]	protein_coding	3570	2 days, 1:12:00	7		0.3039	0.1381	0.5239	0.4536	0.3755	0.2968	0.3773	0.331	IL6R
ENSG00000160712	rs4129267	dbSNP	Variants (including SNPs and indels) imported from dbSNP	1	154426264	154426264	1	C/T	1000Genomes,Cited,Frequency,HapMap,Phenotype_or_Disease	C	T			GWAS	PMID:21300955	Meta-analysis of genome-wide association studies in >80 000 subjects identifies multiple loci for C-reactive protein levels.	IL6R	C	Genome-wide association studies in an isolated founder population from the Pacific Island of Kosrae.	Lowe JK, Maller JB, Pe'er I, Neale BM, Salit J, Kenny EE, Shea JL, Burkhardt R, Smith JG, Ji W, Noel M, Foo JN, Blundell ML, Skilling V, Garcia L, Sullivan ML, Lee HE, Labek A, Ferdowsian H, Auerbach SB, Lifton RP, Newton-Cheh C, Breslow JL, Stoffel M, Da	2009	19197348	PMC2628735	PMC2628735	10.1371/journal.pgen.1000365	processed_transcript		1	154377669	154441926	PMID:21300955	IL6R		interleukin 6 receptor [Source:HGNC Symbol;Acc:6019]	protein_coding	3570	2 days, 1:12:00	7		0.3039	0.1381	0.5239	0.4536	0.3755	0.2968	0.3773	0.331	IL6R
ENSG00000160712	rs4129267	dbSNP	Variants (including SNPs and indels) imported from dbSNP	1	154426264	154426264	1	C/T	1000Genomes,Cited,Frequency,HapMap,Phenotype_or_Disease	C	T			GWAS	PMID:21907864	Identification of IL6R and chromosome 11q13.5 as risk loci for asthma.	IL6R	T	Genome-wide association studies in an isolated founder population from the Pacific Island of Kosrae.	Lowe JK, Maller JB, Pe'er I, Neale BM, Salit J, Kenny EE, Shea JL, Burkhardt R, Smith JG, Ji W, Noel M, Foo JN, Blundell ML, Skilling V, Garcia L, Sullivan ML, Lee HE, Labek A, Ferdowsian H, Auerbach SB, Lifton RP, Newton-Cheh C, Breslow JL, Stoffel M, Da	2009	19197348	PMC2628735	PMC2628735	10.1371/journal.pgen.1000365	retained_intron		1	154377669	154441926	PMID:21907864	IL6R		interleukin 6 receptor [Source:HGNC Symbol;Acc:6019]	protein_coding	3570	2 days, 1:12:00	7		0.3039	0.1381	0.5239	0.4536	0.3755	0.2968	0.3773	0.331	IL6R
ENSG00000160712	rs4129267	dbSNP	Variants (including SNPs and indels) imported from dbSNP	1	154426264	154426264	1	C/T	1000Genomes,Cited,Frequency,HapMap,Phenotype_or_Disease	C	T			GWAS	PMID:23969696	Multiethnic meta-analysis of genome-wide association studies in &gt;100 000 subjects identifies 23 fibrinogen-associated Loci but no strong evidence of a causal association between circulating fibrinogen and cardiovascular disease.	IL6R	T	Influence of genetic variation on plasma protein levels in older adults using a multi-analyte panel.	Kim S, Swaminathan S, Inlow M, Risacher SL, Nho K, Shen L, Foroud TM, Petersen RC, Aisen PS, Soares H, Toledo JB, Shaw LM, Trojanowski JQ, Weiner MW, McDonald BC, Farlow MR, Ghetti B, Saykin AJ, Alzheimer‚Äôs Disease Neuroimaging Initiative (ADNI).	2013	23894628	PMC3720913		10.1371/journal.pone.0070269	processed_transcript		1	154377669	154441926	PMID:23969696	IL6R		interleukin 6 receptor [Source:HGNC Symbol;Acc:6019]	protein_coding	3570	2 days, 1:12:00	7		0.3039	0.1381	0.5239	0.4536	0.3755	0.2968	0.3773	0.331	IL6R
ENSG00000160712	rs4129267	dbSNP	Variants (including SNPs and indels) imported from dbSNP	1	154426264	154426264	1	C/T	1000Genomes,Cited,Frequency,HapMap,Phenotype_or_Disease	C	T			GWAS	PMID:17903307	Framingham Heart Study genome-wide association: results for pulmonary function measures.	IL6R		Genome-wide association analysis of metabolic traits in a birth cohort from a founder population.	Sabatti C, Service SK, Hartikainen AL, Pouta A, Ripatti S, Brodsky J, Jones CG, Zaitlen NA, Varilo T, Kaakinen M, Sovio U, Ruokonen A, Laitinen J, Jakkula E, Coin L, Hoggart C, Collins A, Turunen H, Gabriel S, Elliot P, McCarthy MI, Daly MJ, J√§rvelin MR,	2009	19060910	PMC2687077		10.1038/ng.271	protein_coding		1	154377669	154441926	PMID:17903307	IL6R		interleukin 6 receptor [Source:HGNC Symbol;Acc:6019]	protein_coding	3570	2 days, 1:12:00	7		0.3039	0.1381	0.5239	0.4536	0.3755	0.2968	0.3773	0.331	IL6R
ENSG00000160712	rs4129267	dbSNP	Variants (including SNPs and indels) imported from dbSNP	1	154426264	154426264	1	C/T	1000Genomes,Cited,Frequency,HapMap,Phenotype_or_Disease	C	T			GWAS	PMID:21300955	Meta-analysis of genome-wide association studies in >80 000 subjects identifies multiple loci for C-reactive protein levels.	IL6R	C	Novel loci, including those related to Crohn disease, psoriasis, and inflammation, identified in a genome-wide association study of fibrinogen in 17 686 women: the Women's Genome Health Study.	Danik JS, Par√© G, Chasman DI, Zee RY, Kwiatkowski DJ, Parker A, Miletich JP, Ridker PM.	2009	20031577	PMC2749513		10.1161/circgenetics.108.825273	processed_transcript		1	154377669	154441926	PMID:21300955	IL6R		interleukin 6 receptor [Source:HGNC Symbol;Acc:6019]	protein_coding	3570	2 days, 1:12:00	7		0.3039	0.1381	0.5239	0.4536	0.3755	0.2968	0.3773	0.331	IL6R
ENSG00000160712	rs4129267	dbSNP	Variants (including SNPs and indels) imported from dbSNP	1	154426264	154426264	1	C/T	1000Genomes,Cited,Frequency,HapMap,Phenotype_or_Disease	C	T			GWAS	PMID:23969696	Multiethnic meta-analysis of genome-wide association studies in &gt;100 000 subjects identifies 23 fibrinogen-associated Loci but no strong evidence of a causal association between circulating fibrinogen and cardiovascular disease.	IL6R	T	Framingham Heart Study genome-wide association: results for pulmonary function measures.	Wilk JB, Walter RE, Laramie JM, Gottlieb DJ, O'Connor GT.	2007	17903307	PMC1995616		10.1186/1471-2350-8-s1-s8	protein_coding		1	154377669	154441926	PMID:23969696	IL6R		interleukin 6 receptor [Source:HGNC Symbol;Acc:6019]	protein_coding	3570	2 days, 1:12:00	7		0.3039	0.1381	0.5239	0.4536	0.3755	0.2968	0.3773	0.331	IL6R
ENSG00000160712	rs4129267	dbSNP	Variants (including SNPs and indels) imported from dbSNP	1	154426264	154426264	1	C/T	1000Genomes,Cited,Frequency,HapMap,Phenotype_or_Disease	C	T			GWAS	PMID:18464913	A genome-wide association study identifies protein quantitative trait loci (pQTLs).	IL6R		Genome-wide association analysis of metabolic traits in a birth cohort from a founder population.	Sabatti C, Service SK, Hartikainen AL, Pouta A, Ripatti S, Brodsky J, Jones CG, Zaitlen NA, Varilo T, Kaakinen M, Sovio U, Ruokonen A, Laitinen J, Jakkula E, Coin L, Hoggart C, Collins A, Turunen H, Gabriel S, Elliot P, McCarthy MI, Daly MJ, J√§rvelin MR,	2009	19060910	PMC2687077		10.1038/ng.271	protein_coding		1	154377669	154441926	PMID:18464913	IL6R		interleukin 6 receptor [Source:HGNC Symbol;Acc:6019]	protein_coding	3570	2 days, 1:12:00	7		0.3039	0.1381	0.5239	0.4536	0.3755	0.2968	0.3773	0.331	IL6R
ENSG00000160712	rs4129267	dbSNP	Variants (including SNPs and indels) imported from dbSNP	1	154426264	154426264	1	C/T	1000Genomes,Cited,Frequency,HapMap,Phenotype_or_Disease	C	T			GWAS	PMID:23969696	Multiethnic meta-analysis of genome-wide association studies in &gt;100 000 subjects identifies 23 fibrinogen-associated Loci but no strong evidence of a causal association between circulating fibrinogen and cardiovascular disease.	IL6R	T	Framingham Heart Study genome-wide association: results for pulmonary function measures.	Wilk JB, Walter RE, Laramie JM, Gottlieb DJ, O'Connor GT.	2007	17903307	PMC1995616		10.1186/1471-2350-8-s1-s8	retained_intron		1	154377669	154441926	PMID:23969696	IL6R		interleukin 6 receptor [Source:HGNC Symbol;Acc:6019]	protein_coding	3570	2 days, 1:12:00	7		0.3039	0.1381	0.5239	0.4536	0.3755	0.2968	0.3773	0.331	IL6R
ENSG00000160712	rs4129267	dbSNP	Variants (including SNPs and indels) imported from dbSNP	1	154426264	154426264	1	C/T	1000Genomes,Cited,Frequency,HapMap,Phenotype_or_Disease	C	T			GWAS	PMID:18464913	A genome-wide association study identifies protein quantitative trait loci (pQTLs).	IL6R		Genome-wide association analysis of metabolic traits in a birth cohort from a founder population.	Sabatti C, Service SK, Hartikainen AL, Pouta A, Ripatti S, Brodsky J, Jones CG, Zaitlen NA, Varilo T, Kaakinen M, Sovio U, Ruokonen A, Laitinen J, Jakkula E, Coin L, Hoggart C, Collins A, Turunen H, Gabriel S, Elliot P, McCarthy MI, Daly MJ, J√§rvelin MR,	2009	19060910	PMC2687077		10.1038/ng.271	retained_intron		1	154377669	154441926	PMID:18464913	IL6R		interleukin 6 receptor [Source:HGNC Symbol;Acc:6019]	protein_coding	3570	2 days, 1:12:00	7		0.3039	0.1381	0.5239	0.4536	0.3755	0.2968	0.3773	0.331	IL6R
ENSG00000160712	rs4129267	dbSNP	Variants (including SNPs and indels) imported from dbSNP	1	154426264	154426264	1	C/T	1000Genomes,Cited,Frequency,HapMap,Phenotype_or_Disease	C	T			GWAS	PMID:21907864	Identification of IL6R and chromosome 11q13.5 as risk loci for asthma.	IL6R	T	Influence of genetic variation on plasma protein levels in older adults using a multi-analyte panel.	Kim S, Swaminathan S, Inlow M, Risacher SL, Nho K, Shen L, Foroud TM, Petersen RC, Aisen PS, Soares H, Toledo JB, Shaw LM, Trojanowski JQ, Weiner MW, McDonald BC, Farlow MR, Ghetti B, Saykin AJ, Alzheimer‚Äôs Disease Neuroimaging Initiative (ADNI).	2013	23894628	PMC3720913		10.1371/journal.pone.0070269	processed_transcript		1	154377669	154441926	PMID:21907864	IL6R		interleukin 6 receptor [Source:HGNC Symbol;Acc:6019]	protein_coding	3570	2 days, 1:12:00	7		0.3039	0.1381	0.5239	0.4536	0.3755	0.2968	0.3773	0.331	IL6R
ENSG00000160712	rs4129267	dbSNP	Variants (including SNPs and indels) imported from dbSNP	1	154426264	154426264	1	C/T	1000Genomes,Cited,Frequency,HapMap,Phenotype_or_Disease	C	T			GWAS	PMID:21300955	Meta-analysis of genome-wide association studies in >80 000 subjects identifies multiple loci for C-reactive protein levels.	IL6R	C	Genome-wide association with C-reactive protein levels in CLHNS: evidence for the CRP and HNF1A loci and their interaction with exposure to a pathogenic environment.	Wu Y, McDade TW, Kuzawa CW, Borja J, Li Y, Adair LS, Mohlke KL, Lange LA.	2012	21647738	PMC3193904		10.1007/s10753-011-9348-y	processed_transcript		1	154377669	154441926	PMID:21300955	IL6R		interleukin 6 receptor [Source:HGNC Symbol;Acc:6019]	protein_coding	3570	2 days, 1:12:00	7		0.3039	0.1381	0.5239	0.4536	0.3755	0.2968	0.3773	0.331	IL6R
ENSG00000160712	rs4129267	dbSNP	Variants (including SNPs and indels) imported from dbSNP	1	154426264	154426264	1	C/T	1000Genomes,Cited,Frequency,HapMap,Phenotype_or_Disease	C	T			GWAS	PMID:21300955	Meta-analysis of genome-wide association studies in >80 000 subjects identifies multiple loci for C-reactive protein levels.	IL6R	C	Common variants in CRP and LEPR influence high sensitivity C-reactive protein levels in North Indians.	Mahajan A, Tabassum R, Chavali S, Dwivedi OP, Chauhan G, Ghosh S, Tandon N, Bharadwaj D.	2011	21931794	PMC3169613	PMC3169613	10.1371/journal.pone.0024645	protein_coding		1	154377669	154441926	PMID:21300955	IL6R		interleukin 6 receptor [Source:HGNC Symbol;Acc:6019]	protein_coding	3570	2 days, 1:12:00	7		0.3039	0.1381	0.5239	0.4536	0.3755	0.2968	0.3773	0.331	IL6R
ENSG00000160712	rs4129267	dbSNP	Variants (including SNPs and indels) imported from dbSNP	1	154426264	154426264	1	C/T	1000Genomes,Cited,Frequency,HapMap,Phenotype_or_Disease	C	T			GWAS	PMID:17903307	Framingham Heart Study genome-wide association: results for pulmonary function measures.	IL6R		A genome-wide association study identifies protein quantitative trait loci (pQTLs).	Melzer D, Perry JR, Hernandez D, Corsi AM, Stevens K, Rafferty I, Lauretani F, Murray A, Gibbs JR, Paolisso G, Rafiq S, Simon-Sanchez J, Lango H, Scholz S, Weedon MN, Arepalli S, Rice N, Washecka N, Hurst A, Britton A, Henley W, van de Leemput J, Li R, Ne	2008	18464913	PMC2362067	PMC2362067	10.1371/journal.pgen.1000072	processed_transcript		1	154377669	154441926	PMID:17903307	IL6R		interleukin 6 receptor [Source:HGNC Symbol;Acc:6019]	protein_coding	3570	2 days, 1:12:00	7		0.3039	0.1381	0.5239	0.4536	0.3755	0.2968	0.3773	0.331	IL6R
ENSG00000160712	rs4129267	dbSNP	Variants (including SNPs and indels) imported from dbSNP	1	154426264	154426264	1	C/T	1000Genomes,Cited,Frequency,HapMap,Phenotype_or_Disease	C	T			GWAS	PMID:21300955	Meta-analysis of genome-wide association studies in >80 000 subjects identifies multiple loci for C-reactive protein levels.	IL6R	C	Genome-wide association to body mass index and waist circumference: the Framingham Heart Study 100K project.	Fox CS, Heard-Costa N, Cupples LA, Dupuis J, Vasan RS, Atwood LD.	2007	17903300	PMC1995618	PMC1995618	10.1186/1471-2350-8-s1-s18	protein_coding		1	154377669	154441926	PMID:21300955	IL6R		interleukin 6 receptor [Source:HGNC Symbol;Acc:6019]	protein_coding	3570	2 days, 1:12:00	7		0.3039	0.1381	0.5239	0.4536	0.3755	0.2968	0.3773	0.331	IL6R
ENSG00000160712	rs4129267	dbSNP	Variants (including SNPs and indels) imported from dbSNP	1	154426264	154426264	1	C/T	1000Genomes,Cited,Frequency,HapMap,Phenotype_or_Disease	C	T			GWAS	PMID:21907864	Identification of IL6R and chromosome 11q13.5 as risk loci for asthma.	IL6R	T	Genome-wide association studies in an isolated founder population from the Pacific Island of Kosrae.	Lowe JK, Maller JB, Pe'er I, Neale BM, Salit J, Kenny EE, Shea JL, Burkhardt R, Smith JG, Ji W, Noel M, Foo JN, Blundell ML, Skilling V, Garcia L, Sullivan ML, Lee HE, Labek A, Ferdowsian H, Auerbach SB, Lifton RP, Newton-Cheh C, Breslow JL, Stoffel M, Da	2009	19197348	PMC2628735	PMC2628735	10.1371/journal.pgen.1000365	protein_coding		1	154377669	154441926	PMID:21907864	IL6R		interleukin 6 receptor [Source:HGNC Symbol;Acc:6019]	protein_coding	3570	2 days, 1:12:00	7		0.3039	0.1381	0.5239	0.4536	0.3755	0.2968	0.3773	0.331	IL6R
ENSG00000160712	rs4129267	dbSNP	Variants (including SNPs and indels) imported from dbSNP	1	154426264	154426264	1	C/T	1000Genomes,Cited,Frequency,HapMap,Phenotype_or_Disease	C	T			GWAS	PMID:21907864	Identification of IL6R and chromosome 11q13.5 as risk loci for asthma.	IL6R	T	Genome-wide association studies in an isolated founder population from the Pacific Island of Kosrae.	Lowe JK, Maller JB, Pe'er I, Neale BM, Salit J, Kenny EE, Shea JL, Burkhardt R, Smith JG, Ji W, Noel M, Foo JN, Blundell ML, Skilling V, Garcia L, Sullivan ML, Lee HE, Labek A, Ferdowsian H, Auerbach SB, Lifton RP, Newton-Cheh C, Breslow JL, Stoffel M, Da	2009	19197348	PMC2628735	PMC2628735	10.1371/journal.pgen.1000365	processed_transcript		1	154377669	154441926	PMID:21907864	IL6R		interleukin 6 receptor [Source:HGNC Symbol;Acc:6019]	protein_coding	3570	2 days, 1:12:00	7		0.3039	0.1381	0.5239	0.4536	0.3755	0.2968	0.3773	0.331	IL6R
ENSG00000160712	rs4129267	dbSNP	Variants (including SNPs and indels) imported from dbSNP	1	154426264	154426264	1	C/T	1000Genomes,Cited,Frequency,HapMap,Phenotype_or_Disease	C	T			GWAS	PMID:21907864	Identification of IL6R and chromosome 11q13.5 as risk loci for asthma.	IL6R	T	Genome-wide association analysis of metabolic traits in a birth cohort from a founder population.	Sabatti C, Service SK, Hartikainen AL, Pouta A, Ripatti S, Brodsky J, Jones CG, Zaitlen NA, Varilo T, Kaakinen M, Sovio U, Ruokonen A, Laitinen J, Jakkula E, Coin L, Hoggart C, Collins A, Turunen H, Gabriel S, Elliot P, McCarthy MI, Daly MJ, J√§rvelin MR,	2009	19060910	PMC2687077		10.1038/ng.271	processed_transcript		1	154377669	154441926	PMID:21907864	IL6R		interleukin 6 receptor [Source:HGNC Symbol;Acc:6019]	protein_coding	3570	2 days, 1:12:00	7		0.3039	0.1381	0.5239	0.4536	0.3755	0.2968	0.3773	0.331	IL6R
ENSG00000160712	rs4129267	dbSNP	Variants (including SNPs and indels) imported from dbSNP	1	154426264	154426264	1	C/T	1000Genomes,Cited,Frequency,HapMap,Phenotype_or_Disease	C	T			GWAS	PMID:21907864	Identification of IL6R and chromosome 11q13.5 as risk loci for asthma.	IL6R	T	Genome-wide association analysis of metabolic traits in a birth cohort from a founder population.	Sabatti C, Service SK, Hartikainen AL, Pouta A, Ripatti S, Brodsky J, Jones CG, Zaitlen NA, Varilo T, Kaakinen M, Sovio U, Ruokonen A, Laitinen J, Jakkula E, Coin L, Hoggart C, Collins A, Turunen H, Gabriel S, Elliot P, McCarthy MI, Daly MJ, J√§rvelin MR,	2009	19060910	PMC2687077		10.1038/ng.271	retained_intron		1	154377669	154441926	PMID:21907864	IL6R		interleukin 6 receptor [Source:HGNC Symbol;Acc:6019]	protein_coding	3570	2 days, 1:12:00	7		0.3039	0.1381	0.5239	0.4536	0.3755	0.2968	0.3773	0.331	IL6R
ENSG00000160712	rs4129267	dbSNP	Variants (including SNPs and indels) imported from dbSNP	1	154426264	154426264	1	C/T	1000Genomes,Cited,Frequency,HapMap,Phenotype_or_Disease	C	T			GWAS	PMID:21300955	Meta-analysis of genome-wide association studies in >80 000 subjects identifies multiple loci for C-reactive protein levels.	IL6R	C	Influence of genetic variation on plasma protein levels in older adults using a multi-analyte panel.	Kim S, Swaminathan S, Inlow M, Risacher SL, Nho K, Shen L, Foroud TM, Petersen RC, Aisen PS, Soares H, Toledo JB, Shaw LM, Trojanowski JQ, Weiner MW, McDonald BC, Farlow MR, Ghetti B, Saykin AJ, Alzheimer‚Äôs Disease Neuroimaging Initiative (ADNI).	2013	23894628	PMC3720913		10.1371/journal.pone.0070269	protein_coding		1	154377669	154441926	PMID:21300955	IL6R		interleukin 6 receptor [Source:HGNC Symbol;Acc:6019]	protein_coding	3570	2 days, 1:12:00	7		0.3039	0.1381	0.5239	0.4536	0.3755	0.2968	0.3773	0.331	IL6R
ENSG00000160712	rs4129267	dbSNP	Variants (including SNPs and indels) imported from dbSNP	1	154426264	154426264	1	C/T	1000Genomes,Cited,Frequency,HapMap,Phenotype_or_Disease	C	T			GWAS	PMID:17903307	Framingham Heart Study genome-wide association: results for pulmonary function measures.	IL6R		Genome-wide association studies in an isolated founder population from the Pacific Island of Kosrae.	Lowe JK, Maller JB, Pe'er I, Neale BM, Salit J, Kenny EE, Shea JL, Burkhardt R, Smith JG, Ji W, Noel M, Foo JN, Blundell ML, Skilling V, Garcia L, Sullivan ML, Lee HE, Labek A, Ferdowsian H, Auerbach SB, Lifton RP, Newton-Cheh C, Breslow JL, Stoffel M, Da	2009	19197348	PMC2628735	PMC2628735	10.1371/journal.pgen.1000365	processed_transcript		1	154377669	154441926	PMID:17903307	IL6R		interleukin 6 receptor [Source:HGNC Symbol;Acc:6019]	protein_coding	3570	2 days, 1:12:00	7		0.3039	0.1381	0.5239	0.4536	0.3755	0.2968	0.3773	0.331	IL6R
ENSG00000160712	rs4129267	dbSNP	Variants (including SNPs and indels) imported from dbSNP	1	154426264	154426264	1	C/T	1000Genomes,Cited,Frequency,HapMap,Phenotype_or_Disease	C	T			GWAS	PMID:18464913	A genome-wide association study identifies protein quantitative trait loci (pQTLs).	IL6R		Common variants in CRP and LEPR influence high sensitivity C-reactive protein levels in North Indians.	Mahajan A, Tabassum R, Chavali S, Dwivedi OP, Chauhan G, Ghosh S, Tandon N, Bharadwaj D.	2011	21931794	PMC3169613	PMC3169613	10.1371/journal.pone.0024645	retained_intron		1	154377669	154441926	PMID:18464913	IL6R		interleukin 6 receptor [Source:HGNC Symbol;Acc:6019]	protein_coding	3570	2 days, 1:12:00	7		0.3039	0.1381	0.5239	0.4536	0.3755	0.2968	0.3773	0.331	IL6R
ENSG00000160712	rs4129267	dbSNP	Variants (including SNPs and indels) imported from dbSNP	1	154426264	154426264	1	C/T	1000Genomes,Cited,Frequency,HapMap,Phenotype_or_Disease	C	T			GWAS	PMID:18464913	A genome-wide association study identifies protein quantitative trait loci (pQTLs).	IL6R		Genome-wide association studies in an isolated founder population from the Pacific Island of Kosrae.	Lowe JK, Maller JB, Pe'er I, Neale BM, Salit J, Kenny EE, Shea JL, Burkhardt R, Smith JG, Ji W, Noel M, Foo JN, Blundell ML, Skilling V, Garcia L, Sullivan ML, Lee HE, Labek A, Ferdowsian H, Auerbach SB, Lifton RP, Newton-Cheh C, Breslow JL, Stoffel M, Da	2009	19197348	PMC2628735	PMC2628735	10.1371/journal.pgen.1000365	protein_coding		1	154377669	154441926	PMID:18464913	IL6R		interleukin 6 receptor [Source:HGNC Symbol;Acc:6019]	protein_coding	3570	2 days, 1:12:00	7		0.3039	0.1381	0.5239	0.4536	0.3755	0.2968	0.3773	0.331	IL6R
ENSG00000160712	rs4129267	dbSNP	Variants (including SNPs and indels) imported from dbSNP	1	154426264	154426264	1	C/T	1000Genomes,Cited,Frequency,HapMap,Phenotype_or_Disease	C	T			GWAS	PMID:17903307	Framingham Heart Study genome-wide association: results for pulmonary function measures.	IL6R		Novel loci, including those related to Crohn disease, psoriasis, and inflammation, identified in a genome-wide association study of fibrinogen in 17 686 women: the Women's Genome Health Study.	Danik JS, Par√© G, Chasman DI, Zee RY, Kwiatkowski DJ, Parker A, Miletich JP, Ridker PM.	2009	20031577	PMC2749513		10.1161/circgenetics.108.825273	processed_transcript		1	154377669	154441926	PMID:17903307	IL6R		interleukin 6 receptor [Source:HGNC Symbol;Acc:6019]	protein_coding	3570	2 days, 1:12:00	7		0.3039	0.1381	0.5239	0.4536	0.3755	0.2968	0.3773	0.331	IL6R
ENSG00000160712	rs4129267	dbSNP	Variants (including SNPs and indels) imported from dbSNP	1	154426264	154426264	1	C/T	1000Genomes,Cited,Frequency,HapMap,Phenotype_or_Disease	C	T			GWAS	PMID:21907864	Identification of IL6R and chromosome 11q13.5 as risk loci for asthma.	IL6R	T	Influence of genetic variation on plasma protein levels in older adults using a multi-analyte panel.	Kim S, Swaminathan S, Inlow M, Risacher SL, Nho K, Shen L, Foroud TM, Petersen RC, Aisen PS, Soares H, Toledo JB, Shaw LM, Trojanowski JQ, Weiner MW, McDonald BC, Farlow MR, Ghetti B, Saykin AJ, Alzheimer‚Äôs Disease Neuroimaging Initiative (ADNI).	2013	23894628	PMC3720913		10.1371/journal.pone.0070269	retained_intron		1	154377669	154441926	PMID:21907864	IL6R		interleukin 6 receptor [Source:HGNC Symbol;Acc:6019]	protein_coding	3570	2 days, 1:12:00	7		0.3039	0.1381	0.5239	0.4536	0.3755	0.2968	0.3773	0.331	IL6R
ENSG00000160712	rs4129267	dbSNP	Variants (including SNPs and indels) imported from dbSNP	1	154426264	154426264	1	C/T	1000Genomes,Cited,Frequency,HapMap,Phenotype_or_Disease	C	T			GWAS	PMID:23969696	Multiethnic meta-analysis of genome-wide association studies in &gt;100 000 subjects identifies 23 fibrinogen-associated Loci but no strong evidence of a causal association between circulating fibrinogen and cardiovascular disease.	IL6R	T	Genome-wide association studies in an isolated founder population from the Pacific Island of Kosrae.	Lowe JK, Maller JB, Pe'er I, Neale BM, Salit J, Kenny EE, Shea JL, Burkhardt R, Smith JG, Ji W, Noel M, Foo JN, Blundell ML, Skilling V, Garcia L, Sullivan ML, Lee HE, Labek A, Ferdowsian H, Auerbach SB, Lifton RP, Newton-Cheh C, Breslow JL, Stoffel M, Da	2009	19197348	PMC2628735	PMC2628735	10.1371/journal.pgen.1000365	protein_coding		1	154377669	154441926	PMID:23969696	IL6R		interleukin 6 receptor [Source:HGNC Symbol;Acc:6019]	protein_coding	3570	2 days, 1:12:00	7		0.3039	0.1381	0.5239	0.4536	0.3755	0.2968	0.3773	0.331	IL6R
ENSG00000160712	rs4129267	dbSNP	Variants (including SNPs and indels) imported from dbSNP	1	154426264	154426264	1	C/T	1000Genomes,Cited,Frequency,HapMap,Phenotype_or_Disease	C	T			GWAS	PMID:23969696	Multiethnic meta-analysis of genome-wide association studies in &gt;100 000 subjects identifies 23 fibrinogen-associated Loci but no strong evidence of a causal association between circulating fibrinogen and cardiovascular disease.	IL6R	T	Genome-wide association studies in an isolated founder population from the Pacific Island of Kosrae.	Lowe JK, Maller JB, Pe'er I, Neale BM, Salit J, Kenny EE, Shea JL, Burkhardt R, Smith JG, Ji W, Noel M, Foo JN, Blundell ML, Skilling V, Garcia L, Sullivan ML, Lee HE, Labek A, Ferdowsian H, Auerbach SB, Lifton RP, Newton-Cheh C, Breslow JL, Stoffel M, Da	2009	19197348	PMC2628735	PMC2628735	10.1371/journal.pgen.1000365	processed_transcript		1	154377669	154441926	PMID:23969696	IL6R		interleukin 6 receptor [Source:HGNC Symbol;Acc:6019]	protein_coding	3570	2 days, 1:12:00	7		0.3039	0.1381	0.5239	0.4536	0.3755	0.2968	0.3773	0.331	IL6R
ENSG00000160712	rs4129267	dbSNP	Variants (including SNPs and indels) imported from dbSNP	1	154426264	154426264	1	C/T	1000Genomes,Cited,Frequency,HapMap,Phenotype_or_Disease	C	T			GWAS	PMID:18464913	A genome-wide association study identifies protein quantitative trait loci (pQTLs).	IL6R		Novel loci, including those related to Crohn disease, psoriasis, and inflammation, identified in a genome-wide association study of fibrinogen in 17 686 women: the Women's Genome Health Study.	Danik JS, Par√© G, Chasman DI, Zee RY, Kwiatkowski DJ, Parker A, Miletich JP, Ridker PM.	2009	20031577	PMC2749513		10.1161/circgenetics.108.825273	retained_intron		1	154377669	154441926	PMID:18464913	IL6R		interleukin 6 receptor [Source:HGNC Symbol;Acc:6019]	protein_coding	3570	2 days, 1:12:00	7		0.3039	0.1381	0.5239	0.4536	0.3755	0.2968	0.3773	0.331	IL6R
ENSG00000160712	rs4129267	dbSNP	Variants (including SNPs and indels) imported from dbSNP	1	154426264	154426264	1	C/T	1000Genomes,Cited,Frequency,HapMap,Phenotype_or_Disease	C	T			GWAS	PMID:21907864	Identification of IL6R and chromosome 11q13.5 as risk loci for asthma.	IL6R	T	Genome-wide association analysis of metabolic traits in a birth cohort from a founder population.	Sabatti C, Service SK, Hartikainen AL, Pouta A, Ripatti S, Brodsky J, Jones CG, Zaitlen NA, Varilo T, Kaakinen M, Sovio U, Ruokonen A, Laitinen J, Jakkula E, Coin L, Hoggart C, Collins A, Turunen H, Gabriel S, Elliot P, McCarthy MI, Daly MJ, J√§rvelin MR,	2009	19060910	PMC2687077		10.1038/ng.271	protein_coding		1	154377669	154441926	PMID:21907864	IL6R		interleukin 6 receptor [Source:HGNC Symbol;Acc:6019]	protein_coding	3570	2 days, 1:12:00	7		0.3039	0.1381	0.5239	0.4536	0.3755	0.2968	0.3773	0.331	IL6R
ENSG00000160712	rs4129267	dbSNP	Variants (including SNPs and indels) imported from dbSNP	1	154426264	154426264	1	C/T	1000Genomes,Cited,Frequency,HapMap,Phenotype_or_Disease	C	T			GWAS	PMID:17903307	Framingham Heart Study genome-wide association: results for pulmonary function measures.	IL6R		Emerging genetics of COPD.	Berndt A, Leme AS, Shapiro SD.	2012	23090857	PMC3494872		10.1002/emmm.201100627	processed_transcript		1	154377669	154441926	PMID:17903307	IL6R		interleukin 6 receptor [Source:HGNC Symbol;Acc:6019]	protein_coding	3570	2 days, 1:12:00	7		0.3039	0.1381	0.5239	0.4536	0.3755	0.2968	0.3773	0.331	IL6R
ENSG00000160712	rs4129267	dbSNP	Variants (including SNPs and indels) imported from dbSNP	1	154426264	154426264	1	C/T	1000Genomes,Cited,Frequency,HapMap,Phenotype_or_Disease	C	T			GWAS	PMID:21907864	Identification of IL6R and chromosome 11q13.5 as risk loci for asthma.	IL6R	T	A genome-wide association scan on the levels of markers of inflammation in Sardinians reveals associations that underpin its complex regulation.	Naitza S, Porcu E, Steri M, Taub DD, Mulas A, Xiao X, Strait J, Dei M, Lai S, Busonero F, Maschio A, Usala G, Zoledziewska M, Sidore C, Zara I, Pitzalis M, Loi A, Virdis F, Piras R, Deidda F, Whalen MB, Crisponi L, Concas A, Podda C, Uzzau S, Scheet P, Lo	2012	22291609	PMC3266885	PMC3266885	10.1371/journal.pgen.1002480	processed_transcript		1	154377669	154441926	PMID:21907864	IL6R		interleukin 6 receptor [Source:HGNC Symbol;Acc:6019]	protein_coding	3570	2 days, 1:12:00	7		0.3039	0.1381	0.5239	0.4536	0.3755	0.2968	0.3773	0.331	IL6R
ENSG00000160712	rs4129267	dbSNP	Variants (including SNPs and indels) imported from dbSNP	1	154426264	154426264	1	C/T	1000Genomes,Cited,Frequency,HapMap,Phenotype_or_Disease	C	T			GWAS	PMID:21907864	Identification of IL6R and chromosome 11q13.5 as risk loci for asthma.	IL6R	T	Fatigued breast cancer survivors and gene polymorphisms in the inflammatory pathway.	Reinertsen KV, Grenaker Aln√¶s GI, Landmark-H√∏yvik H, Loge JH, Wist E, Kristensen VN, Foss√• SD, Edvardsen H.	2011	21496483			10.1016/j.bbi.2011.04.001	retained_intron		1	154377669	154441926	PMID:21907864	IL6R		interleukin 6 receptor [Source:HGNC Symbol;Acc:6019]	protein_coding	3570	2 days, 1:12:00	7		0.3039	0.1381	0.5239	0.4536	0.3755	0.2968	0.3773	0.331	IL6R
ENSG00000160712	rs4129267	dbSNP	Variants (including SNPs and indels) imported from dbSNP	1	154426264	154426264	1	C/T	1000Genomes,Cited,Frequency,HapMap,Phenotype_or_Disease	C	T			GWAS	PMID:17903307	Framingham Heart Study genome-wide association: results for pulmonary function measures.	IL6R		Parasites represent a major selective force for interleukin genes and shape the genetic predisposition to autoimmune conditions.	Fumagalli M, Pozzoli U, Cagliani R, Comi GP, Riva S, Clerici M, Bresolin N, Sironi M.	2009	19468064	PMC2715056		10.1084/jem.20082779	protein_coding		1	154377669	154441926	PMID:17903307	IL6R		interleukin 6 receptor [Source:HGNC Symbol;Acc:6019]	protein_coding	3570	2 days, 1:12:00	7		0.3039	0.1381	0.5239	0.4536	0.3755	0.2968	0.3773	0.331	IL6R
ENSG00000160712	rs4129267	dbSNP	Variants (including SNPs and indels) imported from dbSNP	1	154426264	154426264	1	C/T	1000Genomes,Cited,Frequency,HapMap,Phenotype_or_Disease	C	T			GWAS	PMID:17903307	Framingham Heart Study genome-wide association: results for pulmonary function measures.	IL6R		Parasites represent a major selective force for interleukin genes and shape the genetic predisposition to autoimmune conditions.	Fumagalli M, Pozzoli U, Cagliani R, Comi GP, Riva S, Clerici M, Bresolin N, Sironi M.	2009	19468064	PMC2715056		10.1084/jem.20082779	processed_transcript		1	154377669	154441926	PMID:17903307	IL6R		interleukin 6 receptor [Source:HGNC Symbol;Acc:6019]	protein_coding	3570	2 days, 1:12:00	7		0.3039	0.1381	0.5239	0.4536	0.3755	0.2968	0.3773	0.331	IL6R
ENSG00000160712	rs4129267	dbSNP	Variants (including SNPs and indels) imported from dbSNP	1	154426264	154426264	1	C/T	1000Genomes,Cited,Frequency,HapMap,Phenotype_or_Disease	C	T			GWAS	PMID:17903307	Framingham Heart Study genome-wide association: results for pulmonary function measures.	IL6R		Parasites represent a major selective force for interleukin genes and shape the genetic predisposition to autoimmune conditions.	Fumagalli M, Pozzoli U, Cagliani R, Comi GP, Riva S, Clerici M, Bresolin N, Sironi M.	2009	19468064	PMC2715056		10.1084/jem.20082779	retained_intron		1	154377669	154441926	PMID:17903307	IL6R		interleukin 6 receptor [Source:HGNC Symbol;Acc:6019]	protein_coding	3570	2 days, 1:12:00	7		0.3039	0.1381	0.5239	0.4536	0.3755	0.2968	0.3773	0.331	IL6R
ENSG00000160712	rs4129267	dbSNP	Variants (including SNPs and indels) imported from dbSNP	1	154426264	154426264	1	C/T	1000Genomes,Cited,Frequency,HapMap,Phenotype_or_Disease	C	T			GWAS	PMID:18464913	A genome-wide association study identifies protein quantitative trait loci (pQTLs).	IL6R		Parasites represent a major selective force for interleukin genes and shape the genetic predisposition to autoimmune conditions.	Fumagalli M, Pozzoli U, Cagliani R, Comi GP, Riva S, Clerici M, Bresolin N, Sironi M.	2009	19468064	PMC2715056		10.1084/jem.20082779	protein_coding		1	154377669	154441926	PMID:18464913	IL6R		interleukin 6 receptor [Source:HGNC Symbol;Acc:6019]	protein_coding	3570	2 days, 1:12:00	7		0.3039	0.1381	0.5239	0.4536	0.3755	0.2968	0.3773	0.331	IL6R
ENSG00000160712	rs4129267	dbSNP	Variants (including SNPs and indels) imported from dbSNP	1	154426264	154426264	1	C/T	1000Genomes,Cited,Frequency,HapMap,Phenotype_or_Disease	C	T			GWAS	PMID:18464913	A genome-wide association study identifies protein quantitative trait loci (pQTLs).	IL6R		Parasites represent a major selective force for interleukin genes and shape the genetic predisposition to autoimmune conditions.	Fumagalli M, Pozzoli U, Cagliani R, Comi GP, Riva S, Clerici M, Bresolin N, Sironi M.	2009	19468064	PMC2715056		10.1084/jem.20082779	processed_transcript		1	154377669	154441926	PMID:18464913	IL6R		interleukin 6 receptor [Source:HGNC Symbol;Acc:6019]	protein_coding	3570	2 days, 1:12:00	7		0.3039	0.1381	0.5239	0.4536	0.3755	0.2968	0.3773	0.331	IL6R
ENSG00000160712	rs4129267	dbSNP	Variants (including SNPs and indels) imported from dbSNP	1	154426264	154426264	1	C/T	1000Genomes,Cited,Frequency,HapMap,Phenotype_or_Disease	C	T			GWAS	PMID:18464913	A genome-wide association study identifies protein quantitative trait loci (pQTLs).	IL6R		Parasites represent a major selective force for interleukin genes and shape the genetic predisposition to autoimmune conditions.	Fumagalli M, Pozzoli U, Cagliani R, Comi GP, Riva S, Clerici M, Bresolin N, Sironi M.	2009	19468064	PMC2715056		10.1084/jem.20082779	retained_intron		1	154377669	154441926	PMID:18464913	IL6R		interleukin 6 receptor [Source:HGNC Symbol;Acc:6019]	protein_coding	3570	2 days, 1:12:00	7		0.3039	0.1381	0.5239	0.4536	0.3755	0.2968	0.3773	0.331	IL6R
ENSG00000160712	rs4129267	dbSNP	Variants (including SNPs and indels) imported from dbSNP	1	154426264	154426264	1	C/T	1000Genomes,Cited,Frequency,HapMap,Phenotype_or_Disease	C	T			GWAS	PMID:23969696	Multiethnic meta-analysis of genome-wide association studies in &gt;100 000 subjects identifies 23 fibrinogen-associated Loci but no strong evidence of a causal association between circulating fibrinogen and cardiovascular disease.	IL6R	T	Parasites represent a major selective force for interleukin genes and shape the genetic predisposition to autoimmune conditions.	Fumagalli M, Pozzoli U, Cagliani R, Comi GP, Riva S, Clerici M, Bresolin N, Sironi M.	2009	19468064	PMC2715056		10.1084/jem.20082779	protein_coding		1	154377669	154441926	PMID:23969696	IL6R		interleukin 6 receptor [Source:HGNC Symbol;Acc:6019]	protein_coding	3570	2 days, 1:12:00	7		0.3039	0.1381	0.5239	0.4536	0.3755	0.2968	0.3773	0.331	IL6R
ENSG00000160712	rs4129267	dbSNP	Variants (including SNPs and indels) imported from dbSNP	1	154426264	154426264	1	C/T	1000Genomes,Cited,Frequency,HapMap,Phenotype_or_Disease	C	T			GWAS	PMID:23969696	Multiethnic meta-analysis of genome-wide association studies in &gt;100 000 subjects identifies 23 fibrinogen-associated Loci but no strong evidence of a causal association between circulating fibrinogen and cardiovascular disease.	IL6R	T	Parasites represent a major selective force for interleukin genes and shape the genetic predisposition to autoimmune conditions.	Fumagalli M, Pozzoli U, Cagliani R, Comi GP, Riva S, Clerici M, Bresolin N, Sironi M.	2009	19468064	PMC2715056		10.1084/jem.20082779	processed_transcript		1	154377669	154441926	PMID:23969696	IL6R		interleukin 6 receptor [Source:HGNC Symbol;Acc:6019]	protein_coding	3570	2 days, 1:12:00	7		0.3039	0.1381	0.5239	0.4536	0.3755	0.2968	0.3773	0.331	IL6R
ENSG00000160712	rs4129267	dbSNP	Variants (including SNPs and indels) imported from dbSNP	1	154426264	154426264	1	C/T	1000Genomes,Cited,Frequency,HapMap,Phenotype_or_Disease	C	T			GWAS	PMID:23969696	Multiethnic meta-analysis of genome-wide association studies in &gt;100 000 subjects identifies 23 fibrinogen-associated Loci but no strong evidence of a causal association between circulating fibrinogen and cardiovascular disease.	IL6R	T	Parasites represent a major selective force for interleukin genes and shape the genetic predisposition to autoimmune conditions.	Fumagalli M, Pozzoli U, Cagliani R, Comi GP, Riva S, Clerici M, Bresolin N, Sironi M.	2009	19468064	PMC2715056		10.1084/jem.20082779	retained_intron		1	154377669	154441926	PMID:23969696	IL6R		interleukin 6 receptor [Source:HGNC Symbol;Acc:6019]	protein_coding	3570	2 days, 1:12:00	7		0.3039	0.1381	0.5239	0.4536	0.3755	0.2968	0.3773	0.331	IL6R
ENSG00000160712	rs4129267	dbSNP	Variants (including SNPs and indels) imported from dbSNP	1	154426264	154426264	1	C/T	1000Genomes,Cited,Frequency,HapMap,Phenotype_or_Disease	C	T			GWAS	PMID:23969696	Multiethnic meta-analysis of genome-wide association studies in &gt;100 000 subjects identifies 23 fibrinogen-associated Loci but no strong evidence of a causal association between circulating fibrinogen and cardiovascular disease.	IL6R	T	Novel loci, including those related to Crohn disease, psoriasis, and inflammation, identified in a genome-wide association study of fibrinogen in 17 686 women: the Women's Genome Health Study.	Danik JS, Par√© G, Chasman DI, Zee RY, Kwiatkowski DJ, Parker A, Miletich JP, Ridker PM.	2009	20031577	PMC2749513		10.1161/circgenetics.108.825273	protein_coding		1	154377669	154441926	PMID:23969696	IL6R		interleukin 6 receptor [Source:HGNC Symbol;Acc:6019]	protein_coding	3570	2 days, 1:12:00	7		0.3039	0.1381	0.5239	0.4536	0.3755	0.2968	0.3773	0.331	IL6R
ENSG00000160712	rs4129267	dbSNP	Variants (including SNPs and indels) imported from dbSNP	1	154426264	154426264	1	C/T	1000Genomes,Cited,Frequency,HapMap,Phenotype_or_Disease	C	T			GWAS	PMID:23969696	Multiethnic meta-analysis of genome-wide association studies in &gt;100 000 subjects identifies 23 fibrinogen-associated Loci but no strong evidence of a causal association between circulating fibrinogen and cardiovascular disease.	IL6R	T	Novel loci, including those related to Crohn disease, psoriasis, and inflammation, identified in a genome-wide association study of fibrinogen in 17 686 women: the Women's Genome Health Study.	Danik JS, Par√© G, Chasman DI, Zee RY, Kwiatkowski DJ, Parker A, Miletich JP, Ridker PM.	2009	20031577	PMC2749513		10.1161/circgenetics.108.825273	processed_transcript		1	154377669	154441926	PMID:23969696	IL6R		interleukin 6 receptor [Source:HGNC Symbol;Acc:6019]	protein_coding	3570	2 days, 1:12:00	7		0.3039	0.1381	0.5239	0.4536	0.3755	0.2968	0.3773	0.331	IL6R
ENSG00000160712	rs4129267	dbSNP	Variants (including SNPs and indels) imported from dbSNP	1	154426264	154426264	1	C/T	1000Genomes,Cited,Frequency,HapMap,Phenotype_or_Disease	C	T			GWAS	PMID:21300955	Meta-analysis of genome-wide association studies in >80 000 subjects identifies multiple loci for C-reactive protein levels.	IL6R	C	Genome-wide association to body mass index and waist circumference: the Framingham Heart Study 100K project.	Fox CS, Heard-Costa N, Cupples LA, Dupuis J, Vasan RS, Atwood LD.	2007	17903300	PMC1995618	PMC1995618	10.1186/1471-2350-8-s1-s18	processed_transcript		1	154377669	154441926	PMID:21300955	IL6R		interleukin 6 receptor [Source:HGNC Symbol;Acc:6019]	protein_coding	3570	2 days, 1:12:00	7		0.3039	0.1381	0.5239	0.4536	0.3755	0.2968	0.3773	0.331	IL6R
ENSG00000160712	rs4129267	dbSNP	Variants (including SNPs and indels) imported from dbSNP	1	154426264	154426264	1	C/T	1000Genomes,Cited,Frequency,HapMap,Phenotype_or_Disease	C	T			GWAS	PMID:21300955	Meta-analysis of genome-wide association studies in >80 000 subjects identifies multiple loci for C-reactive protein levels.	IL6R	C	Genome-wide association to body mass index and waist circumference: the Framingham Heart Study 100K project.	Fox CS, Heard-Costa N, Cupples LA, Dupuis J, Vasan RS, Atwood LD.	2007	17903300	PMC1995618	PMC1995618	10.1186/1471-2350-8-s1-s18	retained_intron		1	154377669	154441926	PMID:21300955	IL6R		interleukin 6 receptor [Source:HGNC Symbol;Acc:6019]	protein_coding	3570	2 days, 1:12:00	7		0.3039	0.1381	0.5239	0.4536	0.3755	0.2968	0.3773	0.331	IL6R
ENSG00000160712	rs4129267	dbSNP	Variants (including SNPs and indels) imported from dbSNP	1	154426264	154426264	1	C/T	1000Genomes,Cited,Frequency,HapMap,Phenotype_or_Disease	C	T			GWAS	PMID:17903307	Framingham Heart Study genome-wide association: results for pulmonary function measures.	IL6R		Genome-wide association analysis of metabolic traits in a birth cohort from a founder population.	Sabatti C, Service SK, Hartikainen AL, Pouta A, Ripatti S, Brodsky J, Jones CG, Zaitlen NA, Varilo T, Kaakinen M, Sovio U, Ruokonen A, Laitinen J, Jakkula E, Coin L, Hoggart C, Collins A, Turunen H, Gabriel S, Elliot P, McCarthy MI, Daly MJ, J√§rvelin MR,	2009	19060910	PMC2687077		10.1038/ng.271	retained_intron		1	154377669	154441926	PMID:17903307	IL6R		interleukin 6 receptor [Source:HGNC Symbol;Acc:6019]	protein_coding	3570	2 days, 1:12:00	7		0.3039	0.1381	0.5239	0.4536	0.3755	0.2968	0.3773	0.331	IL6R
ENSG00000160712	rs4129267	dbSNP	Variants (including SNPs and indels) imported from dbSNP	1	154426264	154426264	1	C/T	1000Genomes,Cited,Frequency,HapMap,Phenotype_or_Disease	C	T			GWAS	PMID:18464913	A genome-wide association study identifies protein quantitative trait loci (pQTLs).	IL6R		Common variants in CRP and LEPR influence high sensitivity C-reactive protein levels in North Indians.	Mahajan A, Tabassum R, Chavali S, Dwivedi OP, Chauhan G, Ghosh S, Tandon N, Bharadwaj D.	2011	21931794	PMC3169613	PMC3169613	10.1371/journal.pone.0024645	protein_coding		1	154377669	154441926	PMID:18464913	IL6R		interleukin 6 receptor [Source:HGNC Symbol;Acc:6019]	protein_coding	3570	2 days, 1:12:00	7		0.3039	0.1381	0.5239	0.4536	0.3755	0.2968	0.3773	0.331	IL6R
ENSG00000160712	rs4129267	dbSNP	Variants (including SNPs and indels) imported from dbSNP	1	154426264	154426264	1	C/T	1000Genomes,Cited,Frequency,HapMap,Phenotype_or_Disease	C	T			GWAS	PMID:17903307	Framingham Heart Study genome-wide association: results for pulmonary function measures.	IL6R		Using eQTL weights to improve power for genome-wide association studies: a genetic study of childhood asthma.	Li L, Kabesch M, Bouzigon E, Demenais F, Farrall M, Moffatt MF, Lin X, Liang L.	2013	23755072	PMC3668139		10.3389/fgene.2013.00103	protein_coding		1	154377669	154441926	PMID:17903307	IL6R		interleukin 6 receptor [Source:HGNC Symbol;Acc:6019]	protein_coding	3570	2 days, 1:12:00	7		0.3039	0.1381	0.5239	0.4536	0.3755	0.2968	0.3773	0.331	IL6R
ENSG00000160712	rs4129267	dbSNP	Variants (including SNPs and indels) imported from dbSNP	1	154426264	154426264	1	C/T	1000Genomes,Cited,Frequency,HapMap,Phenotype_or_Disease	C	T			GWAS	PMID:17903307	Framingham Heart Study genome-wide association: results for pulmonary function measures.	IL6R		Using eQTL weights to improve power for genome-wide association studies: a genetic study of childhood asthma.	Li L, Kabesch M, Bouzigon E, Demenais F, Farrall M, Moffatt MF, Lin X, Liang L.	2013	23755072	PMC3668139		10.3389/fgene.2013.00103	processed_transcript		1	154377669	154441926	PMID:17903307	IL6R		interleukin 6 receptor [Source:HGNC Symbol;Acc:6019]	protein_coding	3570	2 days, 1:12:00	7		0.3039	0.1381	0.5239	0.4536	0.3755	0.2968	0.3773	0.331	IL6R
ENSG00000160712	rs4129267	dbSNP	Variants (including SNPs and indels) imported from dbSNP	1	154426264	154426264	1	C/T	1000Genomes,Cited,Frequency,HapMap,Phenotype_or_Disease	C	T			GWAS	PMID:17903307	Framingham Heart Study genome-wide association: results for pulmonary function measures.	IL6R		Exploring genome-wide - dietary heme iron intake interactions and the risk of type 2 diabetes.	Pasquale LR, Loomis SJ, Aschard H, Kang JH, Cornelis MC, Qi L, Kraft P, Hu FB.	2013	23386860	PMC3558725		10.3389/fgene.2013.00007	processed_transcript		1	154377669	154441926	PMID:17903307	IL6R		interleukin 6 receptor [Source:HGNC Symbol;Acc:6019]	protein_coding	3570	2 days, 1:12:00	7		0.3039	0.1381	0.5239	0.4536	0.3755	0.2968	0.3773	0.331	IL6R
ENSG00000160712	rs4129267	dbSNP	Variants (including SNPs and indels) imported from dbSNP	1	154426264	154426264	1	C/T	1000Genomes,Cited,Frequency,HapMap,Phenotype_or_Disease	C	T			GWAS	PMID:23969696	Multiethnic meta-analysis of genome-wide association studies in &gt;100 000 subjects identifies 23 fibrinogen-associated Loci but no strong evidence of a causal association between circulating fibrinogen and cardiovascular disease.	IL6R	T	Common variants in CRP and LEPR influence high sensitivity C-reactive protein levels in North Indians.	Mahajan A, Tabassum R, Chavali S, Dwivedi OP, Chauhan G, Ghosh S, Tandon N, Bharadwaj D.	2011	21931794	PMC3169613	PMC3169613	10.1371/journal.pone.0024645	processed_transcript		1	154377669	154441926	PMID:23969696	IL6R		interleukin 6 receptor [Source:HGNC Symbol;Acc:6019]	protein_coding	3570	2 days, 1:12:00	7		0.3039	0.1381	0.5239	0.4536	0.3755	0.2968	0.3773	0.331	IL6R
ENSG00000160712	rs4129267	dbSNP	Variants (including SNPs and indels) imported from dbSNP	1	154426264	154426264	1	C/T	1000Genomes,Cited,Frequency,HapMap,Phenotype_or_Disease	C	T			GWAS	PMID:23969696	Multiethnic meta-analysis of genome-wide association studies in &gt;100 000 subjects identifies 23 fibrinogen-associated Loci but no strong evidence of a causal association between circulating fibrinogen and cardiovascular disease.	IL6R	T	Genome-wide association analysis of metabolic traits in a birth cohort from a founder population.	Sabatti C, Service SK, Hartikainen AL, Pouta A, Ripatti S, Brodsky J, Jones CG, Zaitlen NA, Varilo T, Kaakinen M, Sovio U, Ruokonen A, Laitinen J, Jakkula E, Coin L, Hoggart C, Collins A, Turunen H, Gabriel S, Elliot P, McCarthy MI, Daly MJ, J√§rvelin MR,	2009	19060910	PMC2687077		10.1038/ng.271	processed_transcript		1	154377669	154441926	PMID:23969696	IL6R		interleukin 6 receptor [Source:HGNC Symbol;Acc:6019]	protein_coding	3570	2 days, 1:12:00	7		0.3039	0.1381	0.5239	0.4536	0.3755	0.2968	0.3773	0.331	IL6R
ENSG00000160712	rs4129267	dbSNP	Variants (including SNPs and indels) imported from dbSNP	1	154426264	154426264	1	C/T	1000Genomes,Cited,Frequency,HapMap,Phenotype_or_Disease	C	T			GWAS	PMID:18464913	A genome-wide association study identifies protein quantitative trait loci (pQTLs).	IL6R		Exploring genome-wide - dietary heme iron intake interactions and the risk of type 2 diabetes.	Pasquale LR, Loomis SJ, Aschard H, Kang JH, Cornelis MC, Qi L, Kraft P, Hu FB.	2013	23386860	PMC3558725		10.3389/fgene.2013.00007	processed_transcript		1	154377669	154441926	PMID:18464913	IL6R		interleukin 6 receptor [Source:HGNC Symbol;Acc:6019]	protein_coding	3570	2 days, 1:12:00	7		0.3039	0.1381	0.5239	0.4536	0.3755	0.2968	0.3773	0.331	IL6R
ENSG00000160712	rs4129267	dbSNP	Variants (including SNPs and indels) imported from dbSNP	1	154426264	154426264	1	C/T	1000Genomes,Cited,Frequency,HapMap,Phenotype_or_Disease	C	T			GWAS	PMID:21300955	Meta-analysis of genome-wide association studies in >80 000 subjects identifies multiple loci for C-reactive protein levels.	IL6R	C	Genome-wide association analysis of metabolic traits in a birth cohort from a founder population.	Sabatti C, Service SK, Hartikainen AL, Pouta A, Ripatti S, Brodsky J, Jones CG, Zaitlen NA, Varilo T, Kaakinen M, Sovio U, Ruokonen A, Laitinen J, Jakkula E, Coin L, Hoggart C, Collins A, Turunen H, Gabriel S, Elliot P, McCarthy MI, Daly MJ, J√§rvelin MR,	2009	19060910	PMC2687077		10.1038/ng.271	protein_coding		1	154377669	154441926	PMID:21300955	IL6R		interleukin 6 receptor [Source:HGNC Symbol;Acc:6019]	protein_coding	3570	2 days, 1:12:00	7		0.3039	0.1381	0.5239	0.4536	0.3755	0.2968	0.3773	0.331	IL6R
ENSG00000160712	rs4129267	dbSNP	Variants (including SNPs and indels) imported from dbSNP	1	154426264	154426264	1	C/T	1000Genomes,Cited,Frequency,HapMap,Phenotype_or_Disease	C	T			GWAS	PMID:18464913	A genome-wide association study identifies protein quantitative trait loci (pQTLs).	IL6R		Influence of genetic variation on plasma protein levels in older adults using a multi-analyte panel.	Kim S, Swaminathan S, Inlow M, Risacher SL, Nho K, Shen L, Foroud TM, Petersen RC, Aisen PS, Soares H, Toledo JB, Shaw LM, Trojanowski JQ, Weiner MW, McDonald BC, Farlow MR, Ghetti B, Saykin AJ, Alzheimer‚Äôs Disease Neuroimaging Initiative (ADNI).	2013	23894628	PMC3720913		10.1371/journal.pone.0070269	processed_transcript		1	154377669	154441926	PMID:18464913	IL6R		interleukin 6 receptor [Source:HGNC Symbol;Acc:6019]	protein_coding	3570	2 days, 1:12:00	7		0.3039	0.1381	0.5239	0.4536	0.3755	0.2968	0.3773	0.331	IL6R
ENSG00000160712	rs4129267	dbSNP	Variants (including SNPs and indels) imported from dbSNP	1	154426264	154426264	1	C/T	1000Genomes,Cited,Frequency,HapMap,Phenotype_or_Disease	C	T			GWAS	PMID:18464913	A genome-wide association study identifies protein quantitative trait loci (pQTLs).	IL6R		A genome-wide association study identifies protein quantitative trait loci (pQTLs).	Melzer D, Perry JR, Hernandez D, Corsi AM, Stevens K, Rafferty I, Lauretani F, Murray A, Gibbs JR, Paolisso G, Rafiq S, Simon-Sanchez J, Lango H, Scholz S, Weedon MN, Arepalli S, Rice N, Washecka N, Hurst A, Britton A, Henley W, van de Leemput J, Li R, Ne	2008	18464913	PMC2362067	PMC2362067	10.1371/journal.pgen.1000072	protein_coding		1	154377669	154441926	PMID:18464913	IL6R		interleukin 6 receptor [Source:HGNC Symbol;Acc:6019]	protein_coding	3570	2 days, 1:12:00	7		0.3039	0.1381	0.5239	0.4536	0.3755	0.2968	0.3773	0.331	IL6R
ENSG00000160712	rs4129267	dbSNP	Variants (including SNPs and indels) imported from dbSNP	1	154426264	154426264	1	C/T	1000Genomes,Cited,Frequency,HapMap,Phenotype_or_Disease	C	T			GWAS	PMID:21907864	Identification of IL6R and chromosome 11q13.5 as risk loci for asthma.	IL6R	T	Common variants in CRP and LEPR influence high sensitivity C-reactive protein levels in North Indians.	Mahajan A, Tabassum R, Chavali S, Dwivedi OP, Chauhan G, Ghosh S, Tandon N, Bharadwaj D.	2011	21931794	PMC3169613	PMC3169613	10.1371/journal.pone.0024645	processed_transcript		1	154377669	154441926	PMID:21907864	IL6R		interleukin 6 receptor [Source:HGNC Symbol;Acc:6019]	protein_coding	3570	2 days, 1:12:00	7		0.3039	0.1381	0.5239	0.4536	0.3755	0.2968	0.3773	0.331	IL6R
ENSG00000160712	rs4129267	dbSNP	Variants (including SNPs and indels) imported from dbSNP	1	154426264	154426264	1	C/T	1000Genomes,Cited,Frequency,HapMap,Phenotype_or_Disease	C	T			GWAS	PMID:21300955	Meta-analysis of genome-wide association studies in >80 000 subjects identifies multiple loci for C-reactive protein levels.	IL6R	C	Exploring genome-wide - dietary heme iron intake interactions and the risk of type 2 diabetes.	Pasquale LR, Loomis SJ, Aschard H, Kang JH, Cornelis MC, Qi L, Kraft P, Hu FB.	2013	23386860	PMC3558725		10.3389/fgene.2013.00007	protein_coding		1	154377669	154441926	PMID:21300955	IL6R		interleukin 6 receptor [Source:HGNC Symbol;Acc:6019]	protein_coding	3570	2 days, 1:12:00	7		0.3039	0.1381	0.5239	0.4536	0.3755	0.2968	0.3773	0.331	IL6R
ENSG00000160712	rs4129267	dbSNP	Variants (including SNPs and indels) imported from dbSNP	1	154426264	154426264	1	C/T	1000Genomes,Cited,Frequency,HapMap,Phenotype_or_Disease	C	T			GWAS	PMID:21300955	Meta-analysis of genome-wide association studies in >80 000 subjects identifies multiple loci for C-reactive protein levels.	IL6R	C	Exploring genome-wide - dietary heme iron intake interactions and the risk of type 2 diabetes.	Pasquale LR, Loomis SJ, Aschard H, Kang JH, Cornelis MC, Qi L, Kraft P, Hu FB.	2013	23386860	PMC3558725		10.3389/fgene.2013.00007	processed_transcript		1	154377669	154441926	PMID:21300955	IL6R		interleukin 6 receptor [Source:HGNC Symbol;Acc:6019]	protein_coding	3570	2 days, 1:12:00	7		0.3039	0.1381	0.5239	0.4536	0.3755	0.2968	0.3773	0.331	IL6R
ENSG00000160712	rs4129267	dbSNP	Variants (including SNPs and indels) imported from dbSNP	1	154426264	154426264	1	C/T	1000Genomes,Cited,Frequency,HapMap,Phenotype_or_Disease	C	T			GWAS	PMID:23969696	Multiethnic meta-analysis of genome-wide association studies in &gt;100 000 subjects identifies 23 fibrinogen-associated Loci but no strong evidence of a causal association between circulating fibrinogen and cardiovascular disease.	IL6R	T	A genome-wide association study identifies protein quantitative trait loci (pQTLs).	Melzer D, Perry JR, Hernandez D, Corsi AM, Stevens K, Rafferty I, Lauretani F, Murray A, Gibbs JR, Paolisso G, Rafiq S, Simon-Sanchez J, Lango H, Scholz S, Weedon MN, Arepalli S, Rice N, Washecka N, Hurst A, Britton A, Henley W, van de Leemput J, Li R, Ne	2008	18464913	PMC2362067	PMC2362067	10.1371/journal.pgen.1000072	processed_transcript		1	154377669	154441926	PMID:23969696	IL6R		interleukin 6 receptor [Source:HGNC Symbol;Acc:6019]	protein_coding	3570	2 days, 1:12:00	7		0.3039	0.1381	0.5239	0.4536	0.3755	0.2968	0.3773	0.331	IL6R
ENSG00000160712	rs4129267	dbSNP	Variants (including SNPs and indels) imported from dbSNP	1	154426264	154426264	1	C/T	1000Genomes,Cited,Frequency,HapMap,Phenotype_or_Disease	C	T			GWAS	PMID:21907864	Identification of IL6R and chromosome 11q13.5 as risk loci for asthma.	IL6R	T	Exploring genome-wide - dietary heme iron intake interactions and the risk of type 2 diabetes.	Pasquale LR, Loomis SJ, Aschard H, Kang JH, Cornelis MC, Qi L, Kraft P, Hu FB.	2013	23386860	PMC3558725		10.3389/fgene.2013.00007	protein_coding		1	154377669	154441926	PMID:21907864	IL6R		interleukin 6 receptor [Source:HGNC Symbol;Acc:6019]	protein_coding	3570	2 days, 1:12:00	7		0.3039	0.1381	0.5239	0.4536	0.3755	0.2968	0.3773	0.331	IL6R
ENSG00000160712	rs4129267	dbSNP	Variants (including SNPs and indels) imported from dbSNP	1	154426264	154426264	1	C/T	1000Genomes,Cited,Frequency,HapMap,Phenotype_or_Disease	C	T			GWAS	PMID:21907864	Identification of IL6R and chromosome 11q13.5 as risk loci for asthma.	IL6R	T	Exploring genome-wide - dietary heme iron intake interactions and the risk of type 2 diabetes.	Pasquale LR, Loomis SJ, Aschard H, Kang JH, Cornelis MC, Qi L, Kraft P, Hu FB.	2013	23386860	PMC3558725		10.3389/fgene.2013.00007	processed_transcript		1	154377669	154441926	PMID:21907864	IL6R		interleukin 6 receptor [Source:HGNC Symbol;Acc:6019]	protein_coding	3570	2 days, 1:12:00	7		0.3039	0.1381	0.5239	0.4536	0.3755	0.2968	0.3773	0.331	IL6R
ENSG00000160712	rs4129267	dbSNP	Variants (including SNPs and indels) imported from dbSNP	1	154426264	154426264	1	C/T	1000Genomes,Cited,Frequency,HapMap,Phenotype_or_Disease	C	T			GWAS	PMID:21907864	Identification of IL6R and chromosome 11q13.5 as risk loci for asthma.	IL6R	T	Exploring genome-wide - dietary heme iron intake interactions and the risk of type 2 diabetes.	Pasquale LR, Loomis SJ, Aschard H, Kang JH, Cornelis MC, Qi L, Kraft P, Hu FB.	2013	23386860	PMC3558725		10.3389/fgene.2013.00007	retained_intron		1	154377669	154441926	PMID:21907864	IL6R		interleukin 6 receptor [Source:HGNC Symbol;Acc:6019]	protein_coding	3570	2 days, 1:12:00	7		0.3039	0.1381	0.5239	0.4536	0.3755	0.2968	0.3773	0.331	IL6R
ENSG00000160712	rs4129267	dbSNP	Variants (including SNPs and indels) imported from dbSNP	1	154426264	154426264	1	C/T	1000Genomes,Cited,Frequency,HapMap,Phenotype_or_Disease	C	T			GWAS	PMID:18464913	A genome-wide association study identifies protein quantitative trait loci (pQTLs).	IL6R		Genome-wide association studies in an isolated founder population from the Pacific Island of Kosrae.	Lowe JK, Maller JB, Pe'er I, Neale BM, Salit J, Kenny EE, Shea JL, Burkhardt R, Smith JG, Ji W, Noel M, Foo JN, Blundell ML, Skilling V, Garcia L, Sullivan ML, Lee HE, Labek A, Ferdowsian H, Auerbach SB, Lifton RP, Newton-Cheh C, Breslow JL, Stoffel M, Da	2009	19197348	PMC2628735	PMC2628735	10.1371/journal.pgen.1000365	processed_transcript		1	154377669	154441926	PMID:18464913	IL6R		interleukin 6 receptor [Source:HGNC Symbol;Acc:6019]	protein_coding	3570	2 days, 1:12:00	7		0.3039	0.1381	0.5239	0.4536	0.3755	0.2968	0.3773	0.331	IL6R
ENSG00000160712	rs4129267	dbSNP	Variants (including SNPs and indels) imported from dbSNP	1	154426264	154426264	1	C/T	1000Genomes,Cited,Frequency,HapMap,Phenotype_or_Disease	C	T			GWAS	PMID:17903307	Framingham Heart Study genome-wide association: results for pulmonary function measures.	IL6R		Novel loci, including those related to Crohn disease, psoriasis, and inflammation, identified in a genome-wide association study of fibrinogen in 17 686 women: the Women's Genome Health Study.	Danik JS, Par√© G, Chasman DI, Zee RY, Kwiatkowski DJ, Parker A, Miletich JP, Ridker PM.	2009	20031577	PMC2749513		10.1161/circgenetics.108.825273	retained_intron		1	154377669	154441926	PMID:17903307	IL6R		interleukin 6 receptor [Source:HGNC Symbol;Acc:6019]	protein_coding	3570	2 days, 1:12:00	7		0.3039	0.1381	0.5239	0.4536	0.3755	0.2968	0.3773	0.331	IL6R
ENSG00000160712	rs4129267	dbSNP	Variants (including SNPs and indels) imported from dbSNP	1	154426264	154426264	1	C/T	1000Genomes,Cited,Frequency,HapMap,Phenotype_or_Disease	C	T			GWAS	PMID:18464913	A genome-wide association study identifies protein quantitative trait loci (pQTLs).	IL6R		Meta-analysis of genome-wide association studies in >80 000 subjects identifies multiple loci for C-reactive protein levels.	Dehghan A, Dupuis J, Barbalic M, Bis JC, Eiriksdottir G, Lu C, Pellikka N, Wallaschofski H, Kettunen J, Henneman P, Baumert J, Strachan DP, Fuchsberger C, Vitart V, Wilson JF, Par√© G, Naitza S, Rudock ME, Surakka I, de Geus EJ, Alizadeh BZ, Guralnik J, Sh	2011	21300955	PMC3147232		10.1161/circulationaha.110.948570	protein_coding		1	154377669	154441926	PMID:18464913	IL6R		interleukin 6 receptor [Source:HGNC Symbol;Acc:6019]	protein_coding	3570	2 days, 1:12:00	7		0.3039	0.1381	0.5239	0.4536	0.3755	0.2968	0.3773	0.331	IL6R
ENSG00000160712	rs4129267	dbSNP	Variants (including SNPs and indels) imported from dbSNP	1	154426264	154426264	1	C/T	1000Genomes,Cited,Frequency,HapMap,Phenotype_or_Disease	C	T			GWAS	PMID:18464913	A genome-wide association study identifies protein quantitative trait loci (pQTLs).	IL6R		Novel loci, including those related to Crohn disease, psoriasis, and inflammation, identified in a genome-wide association study of fibrinogen in 17 686 women: the Women's Genome Health Study.	Danik JS, Par√© G, Chasman DI, Zee RY, Kwiatkowski DJ, Parker A, Miletich JP, Ridker PM.	2009	20031577	PMC2749513		10.1161/circgenetics.108.825273	protein_coding		1	154377669	154441926	PMID:18464913	IL6R		interleukin 6 receptor [Source:HGNC Symbol;Acc:6019]	protein_coding	3570	2 days, 1:12:00	7		0.3039	0.1381	0.5239	0.4536	0.3755	0.2968	0.3773	0.331	IL6R
ENSG00000160712	rs4129267	dbSNP	Variants (including SNPs and indels) imported from dbSNP	1	154426264	154426264	1	C/T	1000Genomes,Cited,Frequency,HapMap,Phenotype_or_Disease	C	T			GWAS	PMID:23969696	Multiethnic meta-analysis of genome-wide association studies in &gt;100 000 subjects identifies 23 fibrinogen-associated Loci but no strong evidence of a causal association between circulating fibrinogen and cardiovascular disease.	IL6R	T	Genome-wide association studies in an isolated founder population from the Pacific Island of Kosrae.	Lowe JK, Maller JB, Pe'er I, Neale BM, Salit J, Kenny EE, Shea JL, Burkhardt R, Smith JG, Ji W, Noel M, Foo JN, Blundell ML, Skilling V, Garcia L, Sullivan ML, Lee HE, Labek A, Ferdowsian H, Auerbach SB, Lifton RP, Newton-Cheh C, Breslow JL, Stoffel M, Da	2009	19197348	PMC2628735	PMC2628735	10.1371/journal.pgen.1000365	retained_intron		1	154377669	154441926	PMID:23969696	IL6R		interleukin 6 receptor [Source:HGNC Symbol;Acc:6019]	protein_coding	3570	2 days, 1:12:00	7		0.3039	0.1381	0.5239	0.4536	0.3755	0.2968	0.3773	0.331	IL6R
ENSG00000160712	rs4129267	dbSNP	Variants (including SNPs and indels) imported from dbSNP	1	154426264	154426264	1	C/T	1000Genomes,Cited,Frequency,HapMap,Phenotype_or_Disease	C	T			GWAS	PMID:21300955	Meta-analysis of genome-wide association studies in >80 000 subjects identifies multiple loci for C-reactive protein levels.	IL6R	C	Genome-wide association studies in an isolated founder population from the Pacific Island of Kosrae.	Lowe JK, Maller JB, Pe'er I, Neale BM, Salit J, Kenny EE, Shea JL, Burkhardt R, Smith JG, Ji W, Noel M, Foo JN, Blundell ML, Skilling V, Garcia L, Sullivan ML, Lee HE, Labek A, Ferdowsian H, Auerbach SB, Lifton RP, Newton-Cheh C, Breslow JL, Stoffel M, Da	2009	19197348	PMC2628735	PMC2628735	10.1371/journal.pgen.1000365	protein_coding		1	154377669	154441926	PMID:21300955	IL6R		interleukin 6 receptor [Source:HGNC Symbol;Acc:6019]	protein_coding	3570	2 days, 1:12:00	7		0.3039	0.1381	0.5239	0.4536	0.3755	0.2968	0.3773	0.331	IL6R
ENSG00000160712	rs4129267	dbSNP	Variants (including SNPs and indels) imported from dbSNP	1	154426264	154426264	1	C/T	1000Genomes,Cited,Frequency,HapMap,Phenotype_or_Disease	C	T			GWAS	PMID:21300955	Meta-analysis of genome-wide association studies in >80 000 subjects identifies multiple loci for C-reactive protein levels.	IL6R	C	A genome-wide association scan on the levels of markers of inflammation in Sardinians reveals associations that underpin its complex regulation.	Naitza S, Porcu E, Steri M, Taub DD, Mulas A, Xiao X, Strait J, Dei M, Lai S, Busonero F, Maschio A, Usala G, Zoledziewska M, Sidore C, Zara I, Pitzalis M, Loi A, Virdis F, Piras R, Deidda F, Whalen MB, Crisponi L, Concas A, Podda C, Uzzau S, Scheet P, Lo	2012	22291609	PMC3266885	PMC3266885	10.1371/journal.pgen.1002480	retained_intron		1	154377669	154441926	PMID:21300955	IL6R		interleukin 6 receptor [Source:HGNC Symbol;Acc:6019]	protein_coding	3570	2 days, 1:12:00	7		0.3039	0.1381	0.5239	0.4536	0.3755	0.2968	0.3773	0.331	IL6R
[truncated: 60,525 more rows]
[truncated: 11 more columns]
