# Supplementary material for: Genomics of asthma, allergy and chronic rhinosinusitis: novel concepts and relevance in airway mucosa
Source: Clin Transl Allergy. 2020 Oct 28;10(1):45. doi: 10.1186/s13601-020-00347-6 (PMC7592594; doi:10.1186/s13601-020-00347-6)
Supplement: Supplementary file 2 — Additional file 2: Table S2. Integrated data from GWAS catalog on asthma, allergy/AR and CRS ‐associating SNPs, the corresponding proteins of which have evidence of human airway epithelial expression from manual literature search. The list of 170 asthma/AR –relevant coding gene names were identified based on GWAS search shown in Fig. 1. We detected that 145/170 genes have reported epithelial gene and/or protein expression based on systematic Human Protein Atlas (HPA) search. We detected that 86/170 genes have at least slight evidence of airway epithelial expression based on literature search, the citations are shown in the list. Abbreviations: Protein_Atlas_Lung_Expression(TPM02) = 0 = TPM less than 1; 1 = 1 < TPM < 100; 2 = TPM 100 or over, Protein_Atlas_Lung_Expression(TPM) = total TPM value, HPA BrProt exp epi = Bronchial epithelial protein expression of immunohistochemical staining figures of The Human Protein Atlas, HPA Br Prot exp = Bronchial protein expression of immunohistochemical staining figures of The Human Protein Atlas, HPA Nasoph Prot exp epi = Nasopharyngeal epithelial protein expression of immunohistochemical staining figures of The Human Protein Atlas, HPA Nasoph Prot exp = Nasopharyngeal protein expression of immunohistochemical staining figures of The Human Protein Atlas, HPA Nasoph GTEx (RPKM) = The Genotype‐Tissue Expression (GTEx) of Nasopharyngeal mucosa of The Human Protein Atlas, RPKM = Reads Per Kilobase of transcript, per Million mapped reads, HPA Bronch GTEx (RPKM) = The Genotype‐Tissue Expression (GTEx) of Bronchial mucosa of The Human Protein Atlas, GXA = Gene Expression Database, Literat_Resp_epith = Literature search result of Airway expression: 0 = no/not known; 1 = some evidence; 2 = evidence exists, Literat Ref (PMID) = PubMed ID for the Literature search result. [file CLT2-10-45-s001.xlsx]

## Sheet: Sheet1
ensembl_gene_id	refsnp_id	refsnp_source	refsnp_source_description	chr_name	chrom_start	chrom_end	chrom_strand	allele	validated	allele_1	minor_allele	clinical_significance	study_name	study_type	study_external_ref	study_description	associated_gene	associated_variant_risk_allele	title	authors	year	pmid	pmcid	ucsc_id	doi	ensembl_type	sift_prediction	chromosome_name	start_position	end_position	study_external_ref	external_gene_name	alternative gene name	description	gene_biotype	entrezgene	percentage_gene_gc_content	transcript_count	Protein_Atlas_Lung_Expression(TPM02)	Protein_Atlas_Lung_Expression(TPM)	ALL (all populations)	AFR (African)	AMR (Admixed American)	EAS (East Asian)	FIN (Finnish)	NFE (Non-finnish European)	OTH (other)	SAS (South Asian)	external_gene_name
ENSG00000154175	rs9823506	dbSNP	Variants (including SNPs and indels) imported from dbSNP	3	100476713	100476713	1	C/T	1000Genomes,Cited,Frequency,HapMap,Phenotype_or_Disease	T	T			GWAS	PMID:23829686	Rank-based genome-wide analysis reveals the association of ryanodine receptor-2 gene variants with childhood asthma among human populations.	ABI3BP		Rank-based genome-wide analysis reveals the association of ryanodine receptor-2 gene variants with childhood asthma among human populations.	Ding L, Abebe T, Beyene J, Wilke RA, Goldberg A, Woo JG, Martin LJ, Rothenberg ME, Rao M, Hershey GK, Chakraborty R, Mersha TB.	2013	23829686	PMC3708719		10.1186/1479-7364-7-16	protein_coding		3	100468000	100712359	PMID:23829686	ABI3BP		ABI family, member 3 (NESH) binding protein [Source:HGNC Symbol;Acc:17265]	protein_coding	25890	1 day, 13:02:00	30	2	116.3	0.0412	0.1308	0.0084	0	0.0037	0.0089	0.0051	0.0133	ABI3BP
ENSG00000264453	rs12973620	dbSNP	Variants (including SNPs and indels) imported from dbSNP	19	58249643	58249643	1	G/C	1000Genomes,Cited,Frequency,HapMap,Phenotype_or_Disease	G	C			GWAS	PMID:25085501	Integrated Genome-wide Association, Coexpression Network, and Expression Single Nucleotide Polymorphism Analysis Identifies Novel Pathway in Allergic Rhinitis.	ZNF776		Integrated genome-wide association, coexpression network, and expression single nucleotide polymorphism analysis identifies novel pathway in allergic rhinitis.	Bunyavanich S, Schadt EE, Himes BE, Lasky-Su J, Qiu W, Lazarus R, Ziniti JP, Cohain A, Linderman M, Torgerson DG, Eng CS, Pino-Yanes M, Padhukasahasram B, Yang JJ, Mathias RA, Beaty TH, Li X, Graves P, Romieu I, Navarro Bdel R, Salam MT, Vora H, Nicolae D	2014	25085501	PMC4127082		10.1186/1755-8794-7-48	miRNA		19	58249833	58249918	PMID:25085501	AC003006.1			miRNA	NA	55.81	1	N/A	N/A	0.164	0.1243	0.1623	0.1457	0.1914	0.1816	0.1812	0.1534	AC003006.1
ENSG00000223442	rs3091307	dbSNP	Variants (including SNPs and indels) imported from dbSNP	5	131989136	131989136	1	A/G	1000Genomes,Cited,Frequency,HapMap,Phenotype_or_Disease	G	G			GWAS	PMID:25865352	A genome-wide association study reveals 2 new susceptibility loci for atopic dermatitis.	RAD50	A	Association of polymorphisms in genes encoding IL-4, IL-13 and their receptors with atopic dermatitis in a Korean population.	Namkung JH, Lee JE, Kim E, Kim HJ, Seo EY, Jang HY, Shin ES, Cho EY, Yang JM.	2011	21913997			10.1111/j.1600-0625.2011.01357.x	antisense		5	131966281	131999964	PMID:25865352	AC004041.2			antisense	101927761	44.99	4			0.3465	0.6265	0.173	0.2616	0.1574	0.2619	0.2413	0.2577	AC004041.2
ENSG00000223838	rs7780001	dbSNP	Variants (including SNPs and indels) imported from dbSNP	7	19477981	19477981	1	A/T	1000Genomes,Cited,Frequency,HapMap,Phenotype_or_Disease	A	T			GWAS	PMID:25085501	Integrated Genome-wide Association, Coexpression Network, and Expression Single Nucleotide Polymorphism Analysis Identifies Novel Pathway in Allergic Rhinitis.	FERD3L		Integrated genome-wide association, coexpression network, and expression single nucleotide polymorphism analysis identifies novel pathway in allergic rhinitis.	Bunyavanich S, Schadt EE, Himes BE, Lasky-Su J, Qiu W, Lazarus R, Ziniti JP, Cohain A, Linderman M, Torgerson DG, Eng CS, Pino-Yanes M, Padhukasahasram B, Yang JJ, Mathias RA, Beaty TH, Li X, Graves P, Romieu I, Navarro Bdel R, Salam MT, Vora H, Nicolae D	2014	25085501	PMC4127082		10.1186/1755-8794-7-48	lincRNA		7	19393157	19618229	PMID:25085501	AC007091.1			lincRNA	NA	35.84	1	N/A	N/A	0.1734	0.2089	0.2399	0.1689	0.198	0.1597	0.1511	0.1531	AC007091.1
ENSG00000223727	rs9815663	dbSNP	Variants (including SNPs and indels) imported from dbSNP	3	3614887	3614887	1	C/T	1000Genomes,Cited,Frequency,HapMap,Phenotype_or_Disease	G	T			GWAS	PMID:22560479	Genome-wide association study of the age of onset of childhood asthma.	IL5RA	T	Genome-wide association study of the age of onset of childhood asthma.	Forno E, Lasky-Su J, Himes B, Howrylak J, Ramsey C, Brehm J, Klanderman B, Ziniti J, Mel√©n E, Pershagen G, Wickman M, Martinez F, Mauger D, Sorkness C, Tantisira K, Raby BA, Weiss ST, Celed√≥n JC.	2012	22560479	PMC3387331		10.1016/j.jaci.2012.03.020	lincRNA		3	3292371	3668980	PMID:22560479	AC026188.1			lincRNA	NA	1 day, 14:56:00	3	N/A	N/A	0.2213	0.2487	0.1551	0.1656	0.2035	0.2287	0.21	0.2286	AC026188.1
ENSG00000273118	rs12619285	dbSNP	Variants (including SNPs and indels) imported from dbSNP	2	213824045	213824045	1	A/G	1000Genomes,Cited,Frequency,HapMap,Phenotype_or_Disease	A	G			GWAS	PMID:19198610	Sequence variants affecting eosinophil numbers associate with asthma and myocardial infarction.	IKZF2	G	Sequence variants affecting eosinophil numbers associate with asthma and myocardial infarction.	Gudbjartsson DF, Bjornsdottir US, Halapi E, Helgadottir A, Sulem P, Jonsdottir GM, Thorleifsson G, Helgadottir H, Steinthorsdottir V, Stefansson H, Williams C, Hui J, Beilby J, Warrington NM, James A, Palmer LJ, Koppelman GH, Heinzmann A, Krueger M, Boeze	2009	19198610			10.1038/ng.323	sense_overlapping		2	213446081	213886269	PMID:19198610	AC079610.1			sense_overlapping	NA	1 day, 13:14:00	1	N/A	N/A	0.3152	0.3374	0.4964	0.2167	0.6683	0.3021	0.2623	0.2745	AC079610.1
ENSG00000164113	rs4145717	dbSNP	Variants (including SNPs and indels) imported from dbSNP	4	123316076	123316076	1	G/T	1000Genomes,Frequency,HapMap	G	T										NA	NA				protein_coding		4	123300121	123350957		ADAD1		adenosine deaminase domain containing 1 (testis-specific) [Source:HGNC Symbol;Acc:30713]	protein_coding	132612	1 day, 12:55:00	7			0.3074	0.1141	0.4153	0.2086	0.479	0.4734	0.3541	0.3768	ADAD1
ENSG00000204305	rs204993	dbSNP	Variants (including SNPs and indels) imported from dbSNP	6	32155581	32155581	1	A/G	1000Genomes,Cited,ESP,ExAC,Frequency,HapMap,Phenotype_or_Disease	G	G			GWAS	PMID:26691988	A large genome-wide association study of age-related macular degeneration highlights contributions of rare and common variants.	C2,CFB,SKIV2L,PBX2		A genome-wide association study identifies a novel major locus for glycemic control in type 1 diabetes, as measured by both A1C and glucose.	Paterson AD, Waggott D, Boright AP, Hosseini SM, Shen E, Sylvestre MP, Wong I, Bharaj B, Cleary PA, Lachin JM, MAGIC (Meta-Analyses of Glucose and Insulin-related traits Consortium), Below JE, Nicolae D, Cox NJ, Canty AJ, Sun L, Bull SB, Diabetes Control	2010	19875614	PMC2809960	PMC2809960	10.2337/db09-0653	protein_coding		6	32148745	32152101	PMID:26691988	AGER		advanced glycosylation end product-specific receptor [Source:HGNC Symbol;Acc:320]	protein_coding	177	56.66	14	2	891.2	0.2649	0.3001	0.1595	0.1623	0.3861	0.1826	0.2606	0.2346	AGER
ENSG00000265530	rs1048990	dbSNP	Variants (including SNPs and indels) imported from dbSNP	14	35761675	35761675	1	C/G/T	1000Genomes,Cited,ESP,ExAC,Frequency,HapMap,Phenotype_or_Disease	C	G	risk factor					PSMA6	G	Genetics of proteasome diseases.	Gomes AV.	2013	24490108	PMC3892944		10.1155/2013/637629	miRNA		14	35760692	35760782		AL121594.1			miRNA	NA	2 days, 11:34:00	1	N/A	N/A	0.1442	0.0576	0.1742	0.2781	0.3727	0.1454	0.1625	0.1851	AL121594.1
ENSG00000255824	rs11788591	dbSNP	Variants (including SNPs and indels) imported from dbSNP	9	132502801	132502801	1	G/A	1000Genomes,Frequency,HapMap,Phenotype_or_Disease	G	A			GWAS	PMID:27611488	Identification of Four Novel Loci in Asthma in European and African American Populations.	PTGES				NA	NA				pseudogene		9	132500629	132501902	PMID:27611488	AL590369.1			pseudogene	NA	53.69	1	N/A	N/A	0.0438	0.1148	0.0107	0.0033	0.0086	0.0086	0.0192	0.0122	AL590369.1
ENSG00000254470	rs479844	dbSNP	Variants (including SNPs and indels) imported from dbSNP	11	65551957	65551957	1	A/G	1000Genomes,Cited,Frequency,HapMap,Phenotype_or_Disease	G	G			GWAS	PMID:26482879	Multi-ancestry genome-wide association study of 21,000 cases and 95,000 controls identifies new risk loci for atopic dermatitis.	OVOL1		Correlation of KIF3A and OVOL1, but not ACTL9, with atopic dermatitis in Chinese pediatric patients.	Kang Z, Li Q, Fu P, Yan S, Guan M, Xu J, Xu F.	2015	26127003			10.1016/j.gene.2015.06.068	protein_coding		11	65543364	65548273	PMID:26482879	AP5B1		adaptor-related protein complex 5, beta 1 subunit [Source:HGNC Symbol;Acc:25104]	protein_coding	91056	62.81	1	1	8.9	0.4526	0.2224	0.3393	0.5633	0.2708	0.5945	0.5712	0.5401	AP5B1
ENSG00000167580	rs11169225	dbSNP	Variants (including SNPs and indels) imported from dbSNP	12	50345671	50345671	1	T/A	1000Genomes,Frequency	T	A										NA	NA				nonsense_mediated_decay		12	50344524	50352664		AQP2		aquaporin 2 (collecting duct) [Source:HGNC Symbol;Acc:634]	protein_coding	359	54.88	3	0	0	0.1184	0.0387	0.1098	0.2483	0.0062	0.1457	0.168	0.1232	AQP2
ENSG00000049618	rs9383820	dbSNP	Variants (including SNPs and indels) imported from dbSNP	6	157419508	157419508	1	C/T	1000Genomes,Frequency,HapMap	C	T										NA	NA				retained_intron		6	157099063	157531913		ARID1B		AT rich interactive domain 1B (SWI1-like) [Source:HGNC Symbol;Acc:18040]	protein_coding	57492	40.83	11	1	22.1	0.3264	0.572	0.1775	0.1192	0.2166	0.2754	0.2258	0.2352	ARID1B
ENSG00000213676	rs12153855	dbSNP	Variants (including SNPs and indels) imported from dbSNP	6	32074804	32074804	1	T/C	1000Genomes,Cited,Frequency,HapMap,Phenotype_or_Disease	T	C			GWAS	PMID:23886662	A genome-wide association study of atopic dermatitis identifies loci with overlapping effects on asthma and psoriasis.	TNXB,CREBL1	T	Filter-free exhaustive odds ratio-based genome-wide interaction approach pinpoints evidence for interaction in the HLA region in psoriasis.	Grange L, Bureau JF, Nikolayeva I, Paul R, Van Steen K, Schwikowski B, Sakuntabhai A.	2015	25655172	PMC4341885		10.1186/s12863-015-0174-3	processed_transcript		6	32065953	32096030	PMID:23886662	ATF6B		activating transcription factor 6 beta [Source:HGNC Symbol;Acc:2349]	protein_coding	1388	50.77	9	1	22.3	0.1084	0.1576	0.0788	0.1225	0.0358	0.0604	0.1002	0.1069	ATF6B
ENSG00000085978	rs1057258	dbSNP	Variants (including SNPs and indels) imported from dbSNP	2	234115629	234115629	1	C/T	1000Genomes,Cited,Frequency,HapMap	T	T								Genetic determinants of disease progression in Alzheimer's disease.	Wang X, Lopez OL, Sweet RA, Becker JT, DeKosky ST, Barmada MM, Demirci FY, Kamboh MI.	2015	25114068	PMC4245313		10.3233/jad-140729	protein_coding		2	234118697	234204320		ATG16L1		autophagy related 16-like 1 (S. cerevisiae) [Source:HGNC Symbol;Acc:21498]	protein_coding	55054	1 day, 21:33:00	18	1	4.3	0.2911	0.533	0.2751	0.1867	0.4194	0.1453	0.1791	0.209	ATG16L1
ENSG00000057663	rs9372120	dbSNP	Variants (including SNPs and indels) imported from dbSNP	6	106667535	106667535	1	T/G	1000Genomes,Cited,Frequency,HapMap,Phenotype_or_Disease	T	G			GWAS	PMID:24390342	Genetics of rheumatoid arthritis contributes to biology and drug discovery.	ATG5	G	Genetics of rheumatoid arthritis contributes to biology and drug discovery.	Okada Y, Wu D, Trynka G, Raj T, Terao C, Ikari K, Kochi Y, Ohmura K, Suzuki A, Yoshida S, Graham RR, Manoharan A, Ortmann W, Bhangale T, Denny JC, Carroll RJ, Eyler AE, Greenberg JD, Kremer JM, Pappas DA, Jiang L, Yin J, Ye L, Su DF, Yang J, Xie G, Keysto	2014	24390342	PMC3944098		10.1038/nature12873	processed_transcript		6	106632351	106773666	PMID:24390342	ATG5		autophagy related 5 [Source:HGNC Symbol;Acc:589]	protein_coding	9474	36.83	6	1	19.6	0.16	0.0723	0.1172	0.1233	0.0452	0.2239	0.2096	0.1924	ATG5
ENSG00000204842	rs7137828	dbSNP	Variants (including SNPs and indels) imported from dbSNP	12	111932800	111932800	1	C/T	1000Genomes,Cited,Frequency,Phenotype_or_Disease	T	C			GWAS	PMID:26752265	Genome-wide association analysis identifies TXNRD2, ATXN2 and FOXC1 as susceptibility loci for primary open-angle glaucoma.	ATXN2	T	Genome-wide association analysis identifies TXNRD2, ATXN2 and FOXC1 as susceptibility loci for primary open-angle glaucoma.	Bailey JN, Loomis SJ, Kang JH, Allingham RR, Gharahkhani P, Khor CC, Burdon KP, Aschard H, Chasman DI, Igo RP, Hysi PG, Glastonbury CA, Ashley-Koch A, Brilliant M, Brown AA, Budenz DL, Buil A, Cheng CY, Choi H, Christen WG, Curhan G, De Vivo I, Fingert JH	2016	26752265	PMC4731307		10.1038/ng.3482	nonsense_mediated_decay		12	111890018	112037480	PMID:26752265	ATXN2		ataxin 2 [Source:HGNC Symbol;Acc:10555]	protein_coding	6311	41.99	26	1	23.6	0.6751	0.9169	0.7566	0.34	0.9994	0.5872	0.5242	0.6342	ATXN2
ENSG00000112182	rs2134814	dbSNP	Variants (including SNPs and indels) imported from dbSNP	6	90987512	90987512	1	C/G	1000Genomes,Frequency	C	G										NA	NA				processed_transcript		6	90636248	91006627		BACH2		BTB and CNC homology 1, basic leucine zipper transcription factor 2 [Source:HGNC Symbol;Acc:14078]	protein_coding	60468	1 day, 16:05:00	10	1	1.5	0.244	0.145	0.2912	0.2815	0.0493	0.2438	0.3176	0.2724	BACH2
ENSG00000204290	rs3117098	dbSNP	Variants (including SNPs and indels) imported from dbSNP	6	32358513	32358513	1	G/A	1000Genomes,Cited,Frequency,HapMap,Phenotype_or_Disease	A	G		pha002862		PMID:19430480				Using eQTL weights to improve power for genome-wide association studies: a genetic study of childhood asthma.	Li L, Kabesch M, Bouzigon E, Demenais F, Farrall M, Moffatt MF, Lin X, Liang L.	2013	23755072	PMC3668139		10.3389/fgene.2013.00103	protein_coding		6	32361740	32374905	PMID:19430480	BTNL2		butyrophilin-like 2 (MHC class II associated) [Source:HGNC Symbol;Acc:1142]	protein_coding	56244	1 day, 18:02:00	9	0	0	0.7151	0.7724	0.7524	0.6755	0.7244	0.743	0.6747	0.6888	BTNL2
ENSG00000130921	rs63406760	dbSNP	Variants (including SNPs and indels) imported from dbSNP	12	123742693	123742693	1	G/-	1000Genomes,Frequency	G	G										NA	NA				retained_intron		12	123717463	123742506		C12orf65		chromosome 12 open reading frame 65 [Source:HGNC Symbol;Acc:26784]	protein_coding	91574	1 day, 23:41:00	8	1	12.9	0.6466	0.2536	0.7091	0.6667	0.9975	0.785	0.7932	0.7756	C12orf65
ENSG00000197536	rs3749833	dbSNP	Variants (including SNPs and indels) imported from dbSNP	5	131799626	131799626	1	T/C	1000Genomes,Frequency	T	C										NA	NA				protein_coding		5	131746328	131811736		C5orf56		chromosome 5 open reading frame 56 [Source:HGNC Symbol;Acc:33838]	protein_coding	NA	46.92	6	1	20.5	0.2428	0.1076	0.4129	0.1225	0.3317	0.3644	0.2725	0.3	C5orf56
ENSG00000204296	rs3129943	dbSNP	Variants (including SNPs and indels) imported from dbSNP	6	32338695	32338695	1	A/G	1000Genomes,Cited,Frequency,HapMap,Phenotype_or_Disease	A	G			GWAS	PMID:21804548	Genome-wide association study identifies three new susceptibility loci for adult asthma in the Japanese population.	C6orf10	T	Genome-wide association study identifies three new susceptibility loci for adult asthma in the Japanese population.	Hirota T, Takahashi A, Kubo M, Tsunoda T, Tomita K, Doi S, Fujita K, Miyatake A, Enomoto T, Miyagawa T, Adachi M, Tanaka H, Niimi A, Matsumoto H, Ito I, Masuko H, Sakamoto T, Hizawa N, Taniguchi M, Lima JJ, Irvin CG, Peters SP, Himes BE, Litonjua AA, Tant	2011	21804548	PMC4310726		10.1038/ng.887	protein_coding		6	32256303	32339684	PMID:21804548	C6orf10		chromosome 6 open reading frame 10 [Source:HGNC Symbol;Acc:13922]	protein_coding	10665	1 day, 14:14:00	8	0	0	0.2734	0.3116	0.1591	0.1523	0.3399	0.2734	0.254	0.2572	C6orf10
ENSG00000162706	rs13962	dbSNP	Variants (including SNPs and indels) imported from dbSNP	1	159175527	159175527	1	G/A	1000Genomes,Cited,ESP,ExAC,Frequency,Phenotype_or_Disease	G	A			GWAS	PMID:22075330	A genome-wide association study of plasma total IgE concentrations in the Framingham Heart Study.	DARC	A	Analysis for genotyping Duffy blood group in inhabitants of Sudan, the fourth cataract of the Nile.	Kempi?ska-Podhorodecka A, Knap O, Drozd A, Kaczmarczyk M, Parafiniuk M, Parczewski M, Ciechanowicz A.	2012	22510366	PMC3375187		10.1186/1475-2875-11-115	processed_transcript		1	159141399	159173103	PMID:22075330	CADM3		cell adhesion molecule 3 [Source:HGNC Symbol;Acc:17601]	protein_coding	57863	1 day, 22:02:00	4	1	7.1	0.1247	0.0304	0.0811	0.0596	0.0006	0.1887	0.179	0.1704	CADM3
ENSG00000171097	rs12551834	dbSNP	Variants (including SNPs and indels) imported from dbSNP	9	131613191	131613191	1	G/A	1000Genomes,Frequency,HapMap	G	A								Identification of minor histocompatibility antigens based on the 1000 Genomes Project.	Oostvogels R, Lokhorst HM, Minnema MC, van Elk M, van den Oudenalder K, Spierings E, Mutis T, Spaapen RM.	2014	25150256	PMC4258743			processed_transcript		9	131595221	131644773		CCBL1		cysteine conjugate-beta lyase, cytoplasmic [Source:HGNC Symbol;Acc:1564]	protein_coding	883	2 days, 1:05:00	10	1	4.2	0.0694	0.0398	0.0788	0.11	0.0747	0.0435	0.0916	0.057	CCBL1
ENSG00000198821	rs2988277	dbSNP	Variants (including SNPs and indels) imported from dbSNP	1	167431352	167431352	1	C/T	1000Genomes,Frequency,HapMap	C	T										NA	NA				protein_coding		1	167399877	167487847		CD247		CD247 molecule [Source:HGNC Symbol;Acc:1677]	protein_coding	919	1 day, 23:24:00	7	1	14.7	0.2583	0.104	0.2081	0.3833	0.0914	0.2254	0.3724	0.2898	CD247
ENSG00000128536	rs6967330	dbSNP	Variants (including SNPs and indels) imported from dbSNP	7	105658451	105658451	1	G/A	1000Genomes,Cited,ESP,ExAC,Frequency,HapMap,Phenotype_or_Disease	A	A			GWAS	PMID:24241537	A genome-wide association study identifies CDHR3 as a susceptibility locus for early childhood asthma with severe exacerbations.	CDHR3	A	A genome-wide association study identifies CDHR3 as a susceptibility locus for early childhood asthma with severe exacerbations.	B√∏nnelykke K, Sleiman P, Nielsen K, Kreiner-M√∏ller E, Mercader JM, Belgrave D, den Dekker HT, Husby A, Sevelsted A, Faura-Tellez G, Mortensen LJ, Paternoster L, Flaaten R, M√∏lgaard A, Smart DE, Thomsen PF, Rasmussen MA, Bon√†s-Guarch S, Holst C, Nohr EA, Y	2014	24241537			10.1038/ng.2830	nonsense_mediated_decay		7	105517242	105676877	PMID:24241537	CDHR3		cadherin-related family member 3 [Source:HGNC Symbol;Acc:26308]	protein_coding	222256	43.79	17	1	19.2	0.2032	0.2623	0.1651	0.2053	0.0586	0.2911	0.1652	0.2189	CDHR3
ENSG00000123374	rs2069408	dbSNP	Variants (including SNPs and indels) imported from dbSNP	12	56364321	56364321	1	A/G	1000Genomes,Cited,Frequency,HapMap,Phenotype_or_Disease	A	G			GWAS	PMID:21804548	Genome-wide association study identifies three new susceptibility loci for adult asthma in the Japanese population.	CDK2	C	Association of single-nucleotide polymorphisms in the cell cycle genes with breast cancer in the British population.	Driver KE, Song H, Lesueur F, Ahmed S, Barbosa-Morais NL, Tyrer JP, Ponder BA, Easton DF, Pharoah PD, Dunning AM, Studies in Epidemiology and Risks of Cancer Heredity (SEARCH) Team.	2008	18174243	PMC2346546		10.1093/carcin/bgm284	protein_coding		12	56360553	56366568	PMID:21804548	CDK2		cyclin-dependent kinase 2 [Source:HGNC Symbol;Acc:1771]	protein_coding	1017	47.74	12	1	16.6	0.2536	0.1013	0.2151	0.3299	0.2213	0.3198	0.3285	0.2929	CDK2
ENSG00000111328	rs63406760	dbSNP	Variants (including SNPs and indels) imported from dbSNP	12	123742693	123742693	1	G/-	1000Genomes,Frequency	G	G										NA	NA				protein_coding		12	123745528	123756881		CDK2AP1		cyclin-dependent kinase 2 associated protein 1 [Source:HGNC Symbol;Acc:14002]	protein_coding	8099	58.98	6	1	97.2	0.6466	0.2536	0.7091	0.6667	0.9975	0.785	0.7932	0.7756	CDK2AP1
ENSG00000204539	rs3095318	dbSNP	Variants (including SNPs and indels) imported from dbSNP	6	31088145	31088145	1	T/A	1000Genomes,Cited,ESP,ExAC,Frequency,Phenotype_or_Disease	T	A			GWAS	PMID:27611488	Identification of Four Novel Loci in Asthma in European and African American Populations.	PSORS1C1		Sequence and haplotype analysis supports HLA-C as the psoriasis susceptibility 1 gene.	Nair RP, Stuart PE, Nistor I, Hiremagalore R, Chia NV, Jenisch S, Weichenthal M, Abecasis GR, Lim HW, Christophers E, Voorhees JJ, Elder JT.	2006	16642438	PMC1474031	ELSS0002929707638178	10.1086/503821	protein_coding	tolerated - low confidence	6	31082867	31088223	PMID:27611488	CDSN		corneodesmosin [Source:HGNC Symbol;Acc:1802]	protein_coding	1041	2 days, 4:47:00	1	0	0	0.1683	0.1273	0.0788	0.106	0.0913	0.1464	0.2123	0.1667	CDSN
ENSG00000133048	rs4950928	dbSNP	Variants (including SNPs and indels) imported from dbSNP	1	203155882	203155882	1	G/A/C/T	1000Genomes,Cited,Frequency,HapMap,Phenotype_or_Disease	C	G	risk factor			MIM:601525		CHI3L1	1	Molecular differentiation of schizoaffective disorder from schizophrenia using BDNF haplotypes.	Lencz T, Lipsky RH, DeRosse P, Burdick KE, Kane JM, Malhotra AK.	2009	19336781	PMC2664969		10.1192/bjp.bp.108.050401	protein_coding		1	203148059	203155877	MIM:601525	CHI3L1		chitinase 3-like 1 (cartilage glycoprotein-39) [Source:HGNC Symbol;Acc:1932]	protein_coding	1116	54.78	5	1	34.6	0.7488	0.6801	0.8589	0.8278	0.8571	0.7281	0.7749	0.7382	CHI3L1
ENSG00000038532	rs62026376	dbSNP	Variants (including SNPs and indels) imported from dbSNP	16	11228712	11228712	1	C/T	1000Genomes,Cited,Frequency,Phenotype_or_Disease	C	T			GWAS	PMID:24388013	Genome-wide association analysis identifies 11 risk variants associated with the asthma with hay fever phenotype.	CLEC16A	C	Genome-wide association analysis identifies 11 risk variants associated with the asthma with hay fever phenotype.	Ferreira MA, Matheson MC, Tang CS, Granell R, Ang W, Hui J, Kiefer AK, Duffy DL, Baltic S, Danoy P, Bui M, Price L, Sly PD, Eriksson N, Madden PA, Abramson MJ, Holt PG, Heath AC, Hunter M, Musk B, Robertson CF, Le Sou√´f P, Montgomery GW, Henderson AJ, Tun	2014	24388013	PMC4280183		10.1016/j.jaci.2013.10.030	protein_coding		16	11038345	11276046	PMID:24388013	CLEC16A		C-type lectin domain family 16, member A [Source:HGNC Symbol;Acc:29013]	protein_coding	23274	2 days, 0:06:00	13			0.1775	0.0427	0.1575	0.3609	0.0709	0.2252	0.2513	0.2169	CLEC16A
ENSG00000134376	rs2786098	dbSNP	Variants (including SNPs and indels) imported from dbSNP	1	197325908	197325908	1	T/A/G	1000Genomes,Cited,Frequency,HapMap,Phenotype_or_Disease	G	T			GWAS	PMID:20032318	Variants of DENND1B associated with asthma in children.	DENND1B,CRB1		DENND1B gene variants associate with elevated exhaled nitric oxide in healthy high-risk neonates.	Chawes BL, Bischoff AL, Kreiner-M√∏ller E, Buchvald F, Hakonarson H, Bisgaard H.	2015	24347560			10.1002/ppul.22958	nonsense_mediated_decay		1	197170592	197447585	PMID:20032318	CRB1		crumbs homolog 1 (Drosophila) [Source:HGNC Symbol;Acc:2343]	protein_coding	23418	1 day, 12:51:00	12	0	0.2	0.8325	0.9068	0.8449	0.7682	0.7927	0.8186	0.7965	0.8439	CRB1
ENSG00000180902	rs34290285	dbSNP	Variants (including SNPs and indels) imported from dbSNP	2	242698640	242698640	1	G/A	1000Genomes,Frequency,Phenotype_or_Disease	G	A			GWAS	PMID:27182965	Detection and interpretation of shared genetic influences on 42 human traits.	D2HGDH				NA	NA				protein_coding		2	242673994	242708231	PMID:27182965	D2HGDH		D-2-hydroxyglutarate dehydrogenase [Source:HGNC Symbol;Acc:28358]	protein_coding	728294	56.88	18	1	16.1	0.267	0.319	0.1945	0.2767	0.1234	0.2156	0.2682	0.2633	D2HGDH
ENSG00000213088	rs13962	dbSNP	Variants (including SNPs and indels) imported from dbSNP	1	159175527	159175527	1	G/A	1000Genomes,Cited,ESP,ExAC,Frequency,Phenotype_or_Disease	G	A			GWAS	PMID:22075330	A genome-wide association study of plasma total IgE concentrations in the Framingham Heart Study.	DARC	A	Analysis for genotyping Duffy blood group in inhabitants of Sudan, the fourth cataract of the Nile.	Kempi?ska-Podhorodecka A, Knap O, Drozd A, Kaczmarczyk M, Parafiniuk M, Parczewski M, Ciechanowicz A.	2012	22510366	PMC3375187		10.1186/1475-2875-11-115	protein_coding	tolerated	1	159173097	159176290	PMID:22075330	DARC	ACKR	Duffy blood group, atypical chemokine receptor [Source:HGNC Symbol;Acc:4035]	protein_coding	2532	2 days, 6:48:00	4	1	36.7	0.1247	0.0304	0.0811	0.0596	0.0006	0.1887	0.179	0.1704	DARC
ENSG00000131504	rs740474	dbSNP	Variants (including SNPs and indels) imported from dbSNP	5	140925362	140925362	1	C/T	1000Genomes,Frequency,HapMap	T	C										NA	NA				protein_coding		5	140894583	140998622		DIAPH1		diaphanous-related formin 1 [Source:HGNC Symbol;Acc:2876]	protein_coding	1729	1 day, 17:24:00	18	1	72.1	0.6732	0.8531	0.729	0.5993	0.3042	0.6117	0.6217	0.6605	DIAPH1
ENSG00000145569	rs16903574	dbSNP	Variants (including SNPs and indels) imported from dbSNP	5	14610309	14610309	1	C/G	1000Genomes,ESP,ExAC,Frequency,HapMap	C	G										NA	NA				protein_coding	tolerated	5	14581884	14615116		FAM105A		family with sequence similarity 105, member A [Source:HGNC Symbol;Acc:25629]	protein_coding	54491	42.96	3	1	31.6	0.0694	0.0109	0.031	0.053	0	0.1456	0.0951	0.0764	FAM105A
ENSG00000175841	rs13088318	dbSNP	Variants (including SNPs and indels) imported from dbSNP	3	101242751	101242751	1	A/G/T	1000Genomes,Frequency,HapMap	G	G										NA	NA				processed_pseudogene		3	101237711	101242731		FAM172BP		family with sequence similarity 172, member B, pseudogene [Source:HGNC Symbol;Acc:34336]	pseudogene	131909	1 day, 17:37:00	2	N/A	N/A	0.2577	0.0542	0.1463	0.2848	0.3472	0.3905	0.3399	0.2806	FAM172BP
ENSG00000183580	rs10044254	dbSNP	Variants (including SNPs and indels) imported from dbSNP	5	15783596	15783596	1	A/G	1000Genomes,Cited,Frequency,HapMap,Phenotype_or_Disease	A	G			GWAS	PMID:24486069	Genetic predictors associated with improvement of asthma symptoms in response to inhaled corticosteroids.	FBXL7		Genetic predictors associated with improvement of asthma symptoms in response to inhaled corticosteroids.	Park HW, Dahlin A, Tse S, Duan QL, Schuemann B, Martinez FD, Peters SP, Szefler SJ, Lima JJ, Kubo M, Tamari M, Tantisira KG.	2014	24486069	PMC4112383		10.1016/j.jaci.2013.12.1042	protein_coding		5	15500305	15939900	PMID:24486069	FBXL7		F-box and leucine-rich repeat protein 7 [Source:HGNC Symbol;Acc:13604]	protein_coding	23194	39.82	3	1	8.8	0.2538	0.3444	0.2279	0.1689	0.1126	0.209	0.232	0.222	FBXL7
ENSG00000179639	rs2251746	dbSNP	Variants (including SNPs and indels) imported from dbSNP	1	159272060	159272060	1	T/C	1000Genomes,Cited,Frequency,HapMap,Phenotype_or_Disease	T	C			GWAS	PMID:22075330	A genome-wide association study of plasma total IgE concentrations in the Framingham Heart Study.	FCER1A	C	A Nonsynonymous FCER1B SNP is Associated with Risk of Developing Allergic Rhinitis and with IgE Levels.	Amo G, Garc√≠a-Menaya J, Campo P, Cordob√©s C, Plaza Ser√≥n MC, Ayuso P, Esguevillas G, Blanca M, Ag√∫ndez JA, Garc√≠a-Mart√≠n E.	2016	26792385	PMC4726269		10.1038/srep19724	protein_coding		1	159259504	159278014	PMID:22075330	FCER1A		Fc fragment of IgE, high affinity I, receptor for; alpha polypeptide [Source:HGNC Symbol;Acc:3609]	protein_coding	2205	1 day, 14:03:00	2	1	21.9	0.213	0.0899	0.148	0.1755	0.0434	0.2891	0.2865	0.2617	FCER1A
ENSG00000158869	rs2070901	dbSNP	Variants (including SNPs and indels) imported from dbSNP	1	161185058	161185058	1	G/T	1000Genomes,Cited,ESP,Frequency,HapMap	G	T								Longitudinal trajectory of vitamin D status from birth to early childhood in the development of food sensitization.	Liu X, Arguelles L, Zhou Y, Wang G, Chen Q, Tsai HJ, Hong X, Liu R, Price HE, Pearson C, Apollon S, Cruz N, Schleimer R, Langman CB, Pongracic JA, Wang X.	2013	23797532	PMC3773018		10.1038/pr.2013.110	protein_coding		1	161185024	161190489		FCER1G		Fc fragment of IgE, high affinity I, receptor for; gamma polypeptide [Source:HGNC Symbol;Acc:3611]	protein_coding	2207	2 days, 1:29:00	3	2	417.7	0.3154	0.4021	0.3795	0.2967	0.4956	0.3051	0.247	0.2841	FCER1G
ENSG00000143631	rs61816761	dbSNP	Variants (including SNPs and indels) imported from dbSNP	1	152285861	152285861	1	G/A/T	1000Genomes,Cited,ESP,ExAC,Frequency,Phenotype_or_Disease		A	pathogenic,risk factor					FLG	A	Disease variants in genomes of 44 centenarians.	Freudenberg-Hua Y, Freudenberg J, Vacic V, Abhyankar A, Emde AK, Ben-Avraham D, Barzilai N, Oschwald D, Christen E, Koppel J, Greenwald B, Darnell RB, Germer S, Atzmon G, Davies P.	2014	25333069	PMC4190879		10.1002/mgg3.86	protein_coding		1	152274651	152297679		FLG		filaggrin [Source:HGNC Symbol;Acc:3748]	protein_coding	2312	44	1	0	0.2	0.0094	0.0041	0.0084	0.0199	0	0.0032	0.0146	0.0113	FLG
ENSG00000150907	rs4943794	dbSNP	Variants (including SNPs and indels) imported from dbSNP	13	41173408	41173408	1	G/C	1000Genomes,Cited,Frequency,HapMap	G	C								FOXO1 locus and acetylcholinesterase inhibitors in elderly patients with Alzheimer's disease.	Paroni G, Seripa D, Fontana A, D'Onofrio G, Gravina C, Urbano M, Cascavilla L, Pellegrini F, Greco A, Pilotto A.	2014	25364236	PMC4211854			protein_coding		13	41129804	41240734		FOXO1		forkhead box O1 [Source:HGNC Symbol;Acc:3819]	protein_coding	2308	41.99	2	1	14.8	0.1743	0.074	0.2841	0.1457	0.1	0.2622	0.2131	0.2144	FOXO1
ENSG00000109458	rs3805236	dbSNP	Variants (including SNPs and indels) imported from dbSNP	4	144357737	144357737	1	A/G	1000Genomes,Cited,Frequency,HapMap,Phenotype_or_Disease	G	A		pha003086				GAB1		AMD-associated genes encoding stress-activated MAPK pathway constituents are identified by interval-based enrichment analysis.	SanGiovanni JP, Lee PH.	2013	23940728	PMC3734129		10.1371/journal.pone.0071239	retained_intron		4	144257915	144395721		GAB1		GRB2-associated binding protein 1 [Source:HGNC Symbol;Acc:4066]	protein_coding	2549	38.61	14	1	27	0.7172	0.9426	0.6005	0.5795	0.3047	0.6163	0.667	0.6568	GAB1
ENSG00000145321	rs2282679	dbSNP	Variants (including SNPs and indels) imported from dbSNP	4	72608383	72608383	1	T/G	1000Genomes,Cited,Frequency,HapMap,Phenotype_or_Disease	T	G			GWAS	PMID:20418485	Genome-wide association study of circulating vitamin D levels.	GC	C	Inherited variation in vitamin D genes is associated with predisposition to autoimmune disease type 1 diabetes.	Cooper JD, Smyth DJ, Walker NM, Stevens H, Burren OS, Wallace C, Greissl C, Ramos-Lopez E, Hypp√∂nen E, Dunger DB, Spector TD, Ouwehand WH, Wang TJ, Badenhoop K, Todd JA.	2011	21441443	PMC3292339		10.2337/db10-1656	processed_transcript		4	72607410	72669758	PMID:20418485	GC		group-specific component (vitamin D binding protein) [Source:HGNC Symbol;Acc:4187]	protein_coding	2638	1 day, 12:46:00	8	0	0	0.2182	0.0861	0.2601	0.3013	0.2559	0.2006	0.2886	0.2561	GC
ENSG00000170266	rs6776757	dbSNP	Variants (including SNPs and indels) imported from dbSNP	3	33069091	33069091	1	G/A	1000Genomes,Frequency	A	G										NA	NA				processed_transcript		3	33038100	33138722		GLB1		galactosidase, beta 1 [Source:HGNC Symbol;Acc:4298]	protein_coding	643853	1 day, 20:03:00	20	1	61.2	0.5363	0.5774	0.634	0.4205	0.9827	0.5322	0.4654	0.4836	GLB1
ENSG00000213654	rs204993	dbSNP	Variants (including SNPs and indels) imported from dbSNP	6	32155581	32155581	1	A/G	1000Genomes,Cited,ESP,ExAC,Frequency,HapMap,Phenotype_or_Disease	G	G			GWAS	PMID:26691988	A large genome-wide association study of age-related macular degeneration highlights contributions of rare and common variants.	C2,CFB,SKIV2L,PBX2		Genome-wide association study identifies three new susceptibility loci for adult asthma in the Japanese population.	Hirota T, Takahashi A, Kubo M, Tsunoda T, Tomita K, Doi S, Fujita K, Miyatake A, Enomoto T, Miyagawa T, Adachi M, Tanaka H, Niimi A, Matsumoto H, Ito I, Masuko H, Sakamoto T, Hizawa N, Taniguchi M, Lima JJ, Irvin CG, Peters SP, Himes BE, Litonjua AA, Tant	2011	21804548	PMC4310726		10.1038/ng.887	nonsense_mediated_decay		6	32158543	32163300	PMID:26691988	GPSM3		G-protein signaling modulator 3 [Source:HGNC Symbol;Acc:13945]	protein_coding	63940	52.73	4	1	9.5	0.2649	0.3001	0.1595	0.1623	0.3861	0.1826	0.2606	0.2346	GPSM3
ENSG00000186088	rs4296977	dbSNP	Variants (including SNPs and indels) imported from dbSNP	7	77018542	77018542	1	C/T	1000Genomes,Frequency,HapMap	T	C										NA	NA				protein_coding		7	76940068	77045717		GSAP		gamma-secretase activating protein [Source:HGNC Symbol;Acc:28042]	protein_coding	54103	1 day, 16:18:00	13	1	26.8	0.8683	0.9707	0.9381	0.8609	0.9095	0.7991	0.8204	0.8089	GSAP
ENSG00000167914	rs3894194	dbSNP	Variants (including SNPs and indels) imported from dbSNP	17	38121993	38121993	1	G/A	1000Genomes,Cited,ESP,ExAC,Frequency,HapMap,Phenotype_or_Disease	G	A			GWAS	PMID:24241537	A genome-wide association study identifies CDHR3 as a susceptibility locus for early childhood asthma with severe exacerbations.	GSDMA	A	Genetic variants associated with the white blood cell count in 13,923 subjects in the eMERGE Network.	Crosslin DR, McDavid A, Weston N, Nelson SC, Zheng X, Hart E, de Andrade M, Kullo IJ, McCarty CA, Doheny KF, Pugh E, Kho A, Hayes MG, Pretel S, Saip A, Ritchie MD, Crawford DC, Crane PK, Newton K, Li R, Mirel DB, Crenshaw A, Larson EB, Carlson CS, Jarvik	2012	22037903	PMC3640990		10.1007/s00439-011-1103-9	protein_coding	tolerated	17	38119226	38134019	PMID:24241537	GSDMA		gasdermin A [Source:HGNC Symbol;Acc:13311]	protein_coding	284110	2 days, 2:44:00	2			0.4122	0.3027	0.554	0.3867	0.5679	0.396	0.4548	0.4251	GSDMA
ENSG00000073605	rs2305480	dbSNP	Variants (including SNPs and indels) imported from dbSNP	17	38062196	38062196	1	G/A	1000Genomes,Cited,ESP,ExAC,Frequency,HapMap,Phenotype_or_Disease	G	A			GWAS	PMID:20228799	Genome-wide association identifies multiple ulcerative colitis susceptibility loci.	GSDML,ORMDL3,STAC2,FBXL20,MED1,CRKRS,PPP1R1B,STARD3,TCAP,PNMT,PERLD1,ERBB2,C17orf37,GRB7,IKZF3,ZPBP2,NEUROD2	T	Potential etiologic and functional implications of genome-wide association loci for human diseases and traits.	Hindorff LA, Sethupathy P, Junkins HA, Ramos EM, Mehta JP, Collins FS, Manolio TA.	2009	19474294	PMC2687147		10.1073/pnas.0903103106	protein_coding	tolerated	17	38060848	38076107	PMID:20228799	GSDMB		gasdermin B [Source:HGNC Symbol;Acc:23690]	protein_coding	55876	48.85	15	1	5.5	0.3513	0.1418	0.323	0.4205	0.2606	0.5129	0.4388	0.455	GSDMB
ENSG00000228962	rs3117098	dbSNP	Variants (including SNPs and indels) imported from dbSNP	6	32358513	32358513	1	G/A	1000Genomes,Cited,Frequency,HapMap,Phenotype_or_Disease	A	G		pha002862		PMID:19430480		HNRNPA1P2,BTNL2		Assessment of gene-covariate interactions by incorporating covariates into association mapping.	Chiu YF, Kao HY, Chen YS, Hsu FC, Yang HC.	2009	20018081	PMC2795988	PMC2795988	10.1186/1753-6561-3-s7-s85	antisense		6	32358287	32361463	PMID:19430480	HCG23		HLA complex group 23 (non-protein coding) [Source:HGNC Symbol;Acc:19713]	antisense	414764	1 day, 13:55:00	1	N/A	N/A	0.7151	0.7724	0.7524	0.6755	0.7244	0.743	0.6747	0.6888	HCG23
ENSG00000227262	rs9259819	dbSNP	Variants (including SNPs and indels) imported from dbSNP	6	29893575	29893575	1	G/T	1000Genomes,Frequency		G										NA	NA				unprocessed_pseudogene		6	29893760	29894750		HCG4B		HLA complex group 4B (non-protein coding) [Source:HGNC Symbol;Acc:22919]	pseudogene	80868	2 days, 15:57:00	1	N/A	N/A	0.5001	0.4733	0.5496	0.3497	0.7517	0.5042	0.4883	0.506	HCG4B
ENSG00000061273	rs55726902	dbSNP	Variants (including SNPs and indels) imported from dbSNP	12	48196982	48196982	1	G/A	1000Genomes,Frequency	G	A										NA	NA				nonsense_mediated_decay		12	48176505	48226915		HDAC7		histone deacetylase 7 [Source:HGNC Symbol;Acc:14067]	protein_coding	51564	54.88	30	1	33.8	0.1618	0.0456	0.1136	0.16	0.0019	0.2476	0.2271	0.1986	HDAC7
ENSG00000234745	rs2854001	dbSNP	Variants (including SNPs and indels) imported from dbSNP	6	31323012	31323012	1	G/A	1000Genomes,ESP,ExAC,Frequency	G	A										NA	NA				protein_coding		6	31321649	31324965		HLA-B		major histocompatibility complex, class I, B [Source:HGNC Symbol;Acc:4932]	protein_coding	3106	59	7	2	1245.1	0.1595	0.0841	0.1555	0.0867	0.0864	0.1772	0.2071	0.1871	HLA-B
ENSG00000231389	rs987870	dbSNP	Variants (including SNPs and indels) imported from dbSNP	6	33042880	33042880	1	A/G	1000Genomes,Cited,Frequency,HapMap,Phenotype_or_Disease		G			GWAS	PMID:21814517	Genome-wide association study identifies HLA-DP as a susceptibility gene for pediatric asthma in Asian populations.	HLA,DPB1	C	Using eQTL weights to improve power for genome-wide association studies: a genetic study of childhood asthma.	Li L, Kabesch M, Bouzigon E, Demenais F, Farrall M, Moffatt MF, Lin X, Liang L.	2013	23755072	PMC3668139		10.3389/fgene.2013.00103	protein_coding		6	33032346	33048552	PMID:21814517	HLA-DPA1		major histocompatibility complex, class II, DP alpha 1 [Source:HGNC Symbol;Acc:4938]	protein_coding	3113	42.77	8	2	122.4	0.1793	0.3255	0.1447	0.1556	0.0833	0.0853	0.1314	0.1426	HLA-DPA1
ENSG00000223865	rs987870	dbSNP	Variants (including SNPs and indels) imported from dbSNP	6	33042880	33042880	1	A/G	1000Genomes,Cited,Frequency,HapMap,Phenotype_or_Disease		G			GWAS	PMID:21779181	Identification of novel genetic markers associated with clinical phenotypes of systemic sclerosis through a genome-wide association strategy.	HLA-DPA1,HLA-DPB1		Genome-wide association study identifies HLA-DP as a susceptibility gene for pediatric asthma in Asian populations.	Noguchi E, Sakamoto H, Hirota T, Ochiai K, Imoto Y, Sakashita M, Kurosaka F, Akasawa A, Yoshihara S, Kanno N, Yamada Y, Shimojo N, Kohno Y, Suzuki Y, Kang MJ, Kwon JW, Hong SJ, Inoue K, Goto Y, Yamashita F, Asada T, Hirose H, Saito I, Fujieda S, Hizawa N,	2011	21814517	PMC3140987	PMC3140987	10.1371/journal.pgen.1002170	retained_intron		6	33043703	33054978	PMID:21779181	HLA-DPB1		major histocompatibility complex, class II, DP beta 1 [Source:HGNC Symbol;Acc:4940]	protein_coding	3115	2 days, 0:11:00	9	2	116	0.1793	0.3255	0.1447	0.1556	0.0833	0.0853	0.1314	0.1426	HLA-DPB1
ENSG00000196735	rs9272346	dbSNP	Variants (including SNPs and indels) imported from dbSNP	6	32604372	32604372	1	G/A	1000Genomes,Cited,Frequency,HapMap,Phenotype_or_Disease	A	G			GWAS	PMID:17554300	Genome-wide association study of 14,000 cases of seven common diseases and 3,000 shared controls.	MHC	G	Risk alleles for multiple sclerosis identified by a genomewide study.	International Multiple Sclerosis Genetics Consortium, Hafler DA, Compston A, Sawcer S, Lander ES, Daly MJ, De Jager PL, de Bakker PI, Gabriel SB, Mirel DB, Ivinson AJ, Pericak-Vance MA, Gregory SG, Rioux JD, McCauley JL, Haines JL, Barcellos LF, Cree B, O	2007	17660530			10.1056/nejmoa073493	retained_intron		6	32595956	32614839	PMID:17554300	HLA-DQA1		major histocompatibility complex, class II, DQ alpha 1 [Source:HGNC Symbol;Acc:4942]	protein_coding	100509457	1 day, 16:06:00	7	2	505.9	#N/A	#N/A	#N/A	#N/A	#N/A	#N/A	#N/A	#N/A	HLA-DQA1
ENSG00000179344	rs9273349	dbSNP	Variants (including SNPs and indels) imported from dbSNP	6	32625869	32625869	1	T/C	Cited,Frequency,HapMap,Phenotype_or_Disease				pha002872		PMID:20018961		HLA-DQA1,HLA-DQB1		Genome-wide association study identifies three new susceptibility loci for adult asthma in the Japanese population.	Hirota T, Takahashi A, Kubo M, Tsunoda T, Tomita K, Doi S, Fujita K, Miyatake A, Enomoto T, Miyagawa T, Adachi M, Tanaka H, Niimi A, Matsumoto H, Ito I, Masuko H, Sakamoto T, Hizawa N, Taniguchi M, Lima JJ, Irvin CG, Peters SP, Himes BE, Litonjua AA, Tant	2011	21804548	PMC4310726		10.1038/ng.887	retained_intron		6	32627244	32636160	PMID:20018961	HLA-DQB1		major histocompatibility complex, class II, DQ beta 1 [Source:HGNC Symbol;Acc:4944]	protein_coding	3119	1 day, 21:39:00	8	2	269.6	0.0012	0.0005	0.0161	0	0.0071	0.0012	0.0008	0	HLA-DQB1
ENSG00000223534	rs9273349	dbSNP	Variants (including SNPs and indels) imported from dbSNP	6	32625869	32625869	1	T/C	Cited,Frequency,HapMap,Phenotype_or_Disease					GWAS	PMID:20860503	A large-scale, consortium-based genomewide association study of asthma.	HLA-DQ	C	Novel insights into the genetics of smoking behaviour, lung function, and chronic obstructive pulmonary disease (UK BiLEVE): a genetic association study in UK Biobank.	Wain LV, Shrine N, Miller S, Jackson VE, Ntalla I, Soler Artigas M, Billington CK, Kheirallah AK, Allen R, Cook JP, Probert K, Obeidat M, Boss√© Y, Hao K, Postma DS, Par√© PD, Ramasamy A, UK Brain Expression Consortium (UKBEC), M√§gi R, Mihailov E, Reinmaa E	2015	26423011	PMC4593935			antisense		6	32627657	32628506	PMID:20860503	HLA-DQB1-AS1		HLA-DQB1 antisense RNA 1 [Source:HGNC Symbol;Acc:39762]	antisense	NA	2 days, 1:29:00	1	N/A	N/A	0.0012	0.0005	0.0161	0	0.0071	0.0012	0.0008	0	HLA-DQB1-AS1
ENSG00000204287	rs3129890	dbSNP	Variants (including SNPs and indels) imported from dbSNP	6	32414273	32414273	1	T/C	1000Genomes,Cited,Frequency,HapMap,Phenotype_or_Disease		C		pha002848		PMID:18204098		HLA-DRA,HLA-DRB9		Discovery of genetic biomarkers contributing to variation in drug response of cytidine analogues using human lymphoblastoid cell lines.	Li L, Fridley BL, Kalari K, Niu N, Jenkins G, Batzler A, Abo RP, Schaid D, Wang L.	2014	24483146	PMC3930546		10.1186/1471-2164-15-93	protein_coding		6	32407619	32412823	PMID:18204098	HLA-DRA		major histocompatibility complex, class II, DR alpha [Source:HGNC Symbol;Acc:4947]	protein_coding	3122	42.88	2	2	729.2	0.3047	0.3645	0.3157	0.2119	0.2758	0.3186	0.2728	0.2844	HLA-DRA
ENSG00000230795	rs9259819	dbSNP	Variants (including SNPs and indels) imported from dbSNP	6	29893575	29893575	1	G/T	1000Genomes,Frequency		G										NA	NA				unprocessed_pseudogene		6	29894236	29897009		HLA-K		major histocompatibility complex, class I, K (pseudogene) [Source:HGNC Symbol;Acc:4969]	pseudogene	NA	2 days, 11:12:00	1	N/A	N/A	0.5001	0.4733	0.5496	0.3497	0.7517	0.5042	0.4883	0.506	HLA-K
ENSG00000225851	rs2507978	dbSNP	Variants (including SNPs and indels) imported from dbSNP	6	31351664	31351664	1	G/A	1000Genomes,Frequency		A										NA	NA				unprocessed_pseudogene		6	31349851	31350065		HLA-S		major histocompatibility complex, class I, S (pseudogene) [Source:HGNC Symbol;Acc:19395]	pseudogene	NA	2 days, 2:23:00	1			0.5187	0.4184	0.4368	0.4333	0.4628	0.5922	0.5698	0.5542	HLA-S
ENSG00000235290	rs2571391	dbSNP	Variants (including SNPs and indels) imported from dbSNP	6	29923838	29923838	1	A/C	1000Genomes,Cited,Frequency,HapMap,Phenotype_or_Disease	A	C			GWAS	PMID:22075330	A genome-wide association study of plasma total IgE concentrations in the Framingham Heart Study.	HLA-A	C	A genome-wide association study of plasma total IgE concentrations in the Framingham Heart Study.	Granada M, Wilk JB, Tuzova M, Strachan DP, Weidinger S, Albrecht E, Gieger C, Heinrich J, Himes BE, Hunninghake GM, Celed√≥n JC, Weiss ST, Cruikshank WW, Farrer LA, Center DM, O'Connor GT.	2012	22075330	PMC3293994	ELSS0091674911015004	10.1016/j.jaci.2011.09.029	unprocessed_pseudogene		6	29924373	29926347	PMID:22075330	HLA-W		major histocompatibility complex, class I, W (pseudogene) [Source:HGNC Symbol;Acc:23425]	pseudogene	NA	2 days, 5:27:00	1	N/A	N/A	0.3236	0.2594	0.3702	0.2267	0.2895	0.3923	0.3462	0.3466	HLA-W
ENSG00000172987	rs12570188	dbSNP	Variants (including SNPs and indels) imported from dbSNP	10	100855702	100855702	1	C/T	1000Genomes,Cited,Frequency,HapMap,Phenotype_or_Disease	C	T			GWAS	PMID:23829686	Rank-based genome-wide analysis reveals the association of ryanodine receptor-2 gene variants with childhood asthma among human populations.	HPSE2		Rank-based genome-wide analysis reveals the association of ryanodine receptor-2 gene variants with childhood asthma among human populations.	Ding L, Abebe T, Beyene J, Wilke RA, Goldberg A, Woo JG, Martin LJ, Rothenberg ME, Rao M, Hershey GK, Chakraborty R, Mersha TB.	2013	23829686	PMC3708719		10.1186/1479-7364-7-16	protein_coding		10	100218875	100995619	PMID:23829686	HPSE2		heparanase 2 [Source:HGNC Symbol;Acc:18374]	protein_coding	60495	1 day, 14:04:00	4	1	4.4	0.0193	0.0035	0.0574	0.0099	0.1388	0.0529	0.0052	0.0286	HPSE2
ENSG00000161405	rs907092	dbSNP	Variants (including SNPs and indels) imported from dbSNP	17	37922259	37922259	1	G/A	1000Genomes,Cited,ESP,ExAC,Frequency,HapMap,Phenotype_or_Disease	G	A			GWAS	PMID:19458352	Primary biliary cirrhosis associated with HLA, IL12A, and IL12RB2 variants.	IKZF3	A	A sequence variant on 17q21 is associated with age at onset and severity of asthma.	Halapi E, Gudbjartsson DF, Jonsdottir GM, Bjornsdottir US, Thorleifsson G, Helgadottir H, Williams C, Koppelman GH, Heinzmann A, Boezen HM, Jonasdottir A, Blondal T, Gudjonsson SA, Jonasdottir A, Thorlacius T, Henry AP, Altmueller J, Krueger M, Shin HD, U	2010	20372189	PMC2987388		10.1038/ejhg.2010.38	nonsense_mediated_decay		17	37921198	38020441	PMID:19458352	IKZF3		IKAROS family zinc finger 3 (Aiolos) [Source:HGNC Symbol;Acc:13178]	protein_coding	22806	1 day, 16:12:00	16	1	4.8	0.3636	0.1609	0.3258	0.4367	0.2673	0.5341	0.4462	0.4663	IKZF3
ENSG00000123411	rs10876864	dbSNP	Variants (including SNPs and indels) imported from dbSNP	12	56401085	56401085	1	G/A	1000Genomes,Cited,Frequency,HapMap,Phenotype_or_Disease	G	G			GWAS	PMID:22951725	Association Analyses Identify Three Susceptibility Loci for Vitiligo in the Chinese Han Population.	PMEL,DGKA,CDK2,RAB5B,ZNFN1A4,PA2G4,SUOX,RPS26,ERBB3	G	Signatures of Evolutionary Adaptation in Quantitative Trait Loci Influencing Trace Element Homeostasis in Liver.	Engelken J, Espadas G, Mancuso FM, Bonet N, Scherr AL, J√≠menez-√Ålvarez V, Codina-Sol√† M, Medina-Stacey D, Spataro N, Stoneking M, Calafell F, Sabid√≥ E, Bosch E.	2016	26582562	PMC4760079		10.1093/molbev/msv267	processed_transcript		12	56401443	56432219	PMID:22951725	IKZF4		IKAROS family zinc finger 4 (Eos) [Source:HGNC Symbol;Acc:13179]	protein_coding	64375	2 days, 0:11:00	13			0.5044	0.2215	0.7208	0.5728	0.7837	0.5752	0.6024	0.6055	IKZF4
ENSG00000169194	rs3091307	dbSNP	Variants (including SNPs and indels) imported from dbSNP	5	131989136	131989136	1	A/G	1000Genomes,Cited,Frequency,HapMap,Phenotype_or_Disease	G	G			GWAS	PMID:25865352	A genome-wide association study reveals 2 new susceptibility loci for atopic dermatitis.	RAD50	A	The 5q31 variants associated with psoriasis and Crohn's disease are distinct.	Li Y, Chang M, Schrodi SJ, Callis-Duffin KP, Matsunami N, Civello D, Bui N, Catanese JJ, Leppert MF, Krueger GG, Begovich AB.	2008	18614543	PMC2536504	PMC2536504	10.1093/hmg/ddn196	processed_transcript		5	131991955	131996802	PMID:25865352	IL13		interleukin 13 [Source:HGNC Symbol;Acc:5973]	protein_coding	3596	56.66	5			0.3465	0.6265	0.173	0.2616	0.1574	0.2619	0.2413	0.2577	IL13
ENSG00000115604	rs12470864	dbSNP	Variants (including SNPs and indels) imported from dbSNP	2	102926362	102926362	1	G/A	1000Genomes,Frequency	G	A										NA	NA				protein_coding		2	102927989	103015218		IL18R1		interleukin 18 receptor 1 [Source:HGNC Symbol;Acc:5988]	protein_coding	8809	1 day, 15:54:00	5			0.3146	0.1713	0.2656	0.3033	0.4395	0.3197	0.3815	0.3921	IL18R1
ENSG00000125538	rs1143633	dbSNP	Variants (including SNPs and indels) imported from dbSNP	2	113590467	113590467	1	C/T	1000Genomes,Cited,Frequency,HapMap	C	T								IL-1 receptor antagonist gene as a predictive biomarker of progression of knee osteoarthritis in a population cohort.	Wu X, Kondragunta V, Kornman KS, Wang HY, Duff GW, Renner JB, Jordan JM.	2013	23602982	PMC3725144		10.1016/j.joca.2013.04.003	retained_intron		2	113587328	113594480		IL1B		interleukin 1, beta [Source:HGNC Symbol;Acc:5992]	protein_coding	3553	1 day, 21:41:00	8	1	15	0.3136	0.2094	0.2847	0.32	0.5927	0.2706	0.3549	0.3214	IL1B
ENSG00000115602	rs12470864	dbSNP	Variants (including SNPs and indels) imported from dbSNP	2	102926362	102926362	1	G/A	1000Genomes,Frequency	G	A										NA	NA				processed_transcript		2	102927962	102968497		IL1RL1		interleukin 1 receptor-like 1 [Source:HGNC Symbol;Acc:5998]	protein_coding	9173	39.63	10			0.3146	0.1713	0.2656	0.3033	0.4395	0.3197	0.3815	0.3921	IL1RL1
ENSG00000134460	rs4747846	dbSNP	Variants (including SNPs and indels) imported from dbSNP	10	6074451	6074451	1	G/C/T	1000Genomes,Frequency	C	G										NA	NA				protein_coding		10	6052652	6104288		IL2RA		interleukin 2 receptor, alpha [Source:HGNC Symbol;Acc:6008]	protein_coding	3559	1 day, 20:47:00	4			0.5995	0.7374	0.4505	0.5267	0.7964	0.5998	0.5094	0.5665	IL2RA
ENSG00000100385	rs2284033	dbSNP	Variants (including SNPs and indels) imported from dbSNP	22	37534034	37534034	1	G/A	1000Genomes,Cited,Frequency,HapMap,Phenotype_or_Disease	G	A			GWAS	PMID:20860503	A large-scale, consortium-based genomewide association study of asthma.	IL2RB	G	Independent confirmation of juvenile idiopathic arthritis genetic risk loci previously identified by immunochip array analysis.	Chiaroni-Clarke RC, Munro JE, Chavez RA, Pezic A, Allen RC, Akikusa JD, Piper SE, Saffery R, Ponsonby AL, Ellis JA.	2014	25540605	PMC4276094			retained_intron		22	37521878	37571094	PMID:20860503	IL2RB		interleukin 2 receptor, beta [Source:HGNC Symbol;Acc:6009]	protein_coding	3560	2 days, 6:02:00	7	1	18.2	0.4449	0.406	0.4007	0.3709	0.6033	0.5201	0.4367	0.4458	IL2RB
ENSG00000137033	rs928413	dbSNP	Variants (including SNPs and indels) imported from dbSNP	9	6213387	6213387	1	G/A/C	1000Genomes,Cited,Frequency,HapMap,Phenotype_or_Disease	A	G			GWAS	PMID:24241537	A genome-wide association study identifies CDHR3 as a susceptibility locus for early childhood asthma with severe exacerbations.	IL33	G	A genome-wide association study identifies CDHR3 as a susceptibility locus for early childhood asthma with severe exacerbations.	B√∏nnelykke K, Sleiman P, Nielsen K, Kreiner-M√∏ller E, Mercader JM, Belgrave D, den Dekker HT, Husby A, Sevelsted A, Faura-Tellez G, Mortensen LJ, Paternoster L, Flaaten R, M√∏lgaard A, Smart DE, Thomsen PF, Rasmussen MA, Bon√†s-Guarch S, Holst C, Nohr EA, Y	2014	24241537			10.1038/ng.2830	protein_coding		9	6215805	6257983	PMID:24241537	IL33		interleukin 33 [Source:HGNC Symbol;Acc:16028]	protein_coding	90865	37.74	4	1	79.8	0.6917	0.4977	0.8079	0.6921	0.9288	0.7599	0.7522	0.748	IL33
ENSG00000160712	rs4129267	dbSNP	Variants (including SNPs and indels) imported from dbSNP	1	154426264	154426264	1	C/T	1000Genomes,Cited,Frequency,HapMap,Phenotype_or_Disease	C	T			GWAS	PMID:21300955	Meta-analysis of genome-wide association studies in >80 000 subjects identifies multiple loci for C-reactive protein levels.	IL6R	C	Genome-wide association with C-reactive protein levels in CLHNS: evidence for the CRP and HNF1A loci and their interaction with exposure to a pathogenic environment.	Wu Y, McDade TW, Kuzawa CW, Borja J, Li Y, Adair LS, Mohlke KL, Lange LA.	2012	21647738	PMC3193904		10.1007/s10753-011-9348-y	retained_intron		1	154377669	154441926	PMID:21300955	IL6R		interleukin 6 receptor [Source:HGNC Symbol;Acc:6019]	protein_coding	3570	2 days, 1:12:00	7	1	24	0.3039	0.1381	0.5239	0.4536	0.3755	0.2968	0.3773	0.331	IL6R
ENSG00000168685	rs7717955	dbSNP	Variants (including SNPs and indels) imported from dbSNP	5	35862841	35862841	1	C/T	1000Genomes,Cited,Frequency,HapMap	C	T								Associations between single nucleotide polymorphisms and haplotypes in cytokine and cytokine receptor genes and immunity to measles vaccination.	Haralambieva IH, Ovsyannikova IG, Kennedy RB, Vierkant RA, Pankratz VS, Jacobson RM, Poland GA.	2011	21875636	PMC3191314		10.1016/j.vaccine.2011.08.083	nonsense_mediated_decay		5	35852797	35879705		IL7R		interleukin 7 receptor [Source:HGNC Symbol;Acc:6024]	protein_coding	3575	1 day, 15:18:00	11	1	96.1	0.2396	0.162	0.1882	0.2947	0.1835	0.3398	0.2683	0.2531	IL7R
ENSG00000168918	rs1057258	dbSNP	Variants (including SNPs and indels) imported from dbSNP	2	234115629	234115629	1	C/T	1000Genomes,Cited,Frequency,HapMap	T	T								Genetic determinants of disease progression in Alzheimer's disease.	Wang X, Lopez OL, Sweet RA, Becker JT, DeKosky ST, Barmada MM, Demirci FY, Kamboh MI.	2015	25114068	PMC4245313		10.3233/jad-140729	protein_coding		2	233924677	234116549		INPP5D		inositol polyphosphate-5-phosphatase, 145kDa [Source:HGNC Symbol;Acc:6079]	protein_coding	3635	48.83	19	1	9.1	0.2911	0.533	0.2751	0.1867	0.4194	0.1453	0.1791	0.209	INPP5D
ENSG00000140575	rs3540	dbSNP	Variants (including SNPs and indels) imported from dbSNP	15	91045408	91045408	1	G/A	1000Genomes,Frequency,HapMap	A	A										NA	NA				protein_coding		15	90931450	91045475		IQGAP1		IQ motif containing GTPase activating protein 1 [Source:HGNC Symbol;Acc:6110]	protein_coding	8826	40.77	17	2	109.6	0.4206	0.6699	0.3218	0.34	0.3733	0.323	0.3172	0.3211	IQGAP1
ENSG00000105855	rs10486391	dbSNP	Variants (including SNPs and indels) imported from dbSNP	7	20376018	20376018	1	A/G	1000Genomes,Cited,Frequency,HapMap	G	G								Reduced expression of integrin alphavbeta8 is associated with brain arteriovenous malformation pathogenesis.	Su H, Kim H, Pawlikowska L, Kitamura H, Shen F, Cambier S, Markovics J, Lawton MT, Sidney S, Bollen AW, Kwok PY, Reichardt L, Young WL, Yang GY, Nishimura SL.	2010	20019187	PMC2808104	ELSS0002944010604117	10.2353/ajpath.2010.090453	processed_transcript		7	20370325	20455377		ITGB8		integrin, beta 8 [Source:HGNC Symbol;Acc:6163]	protein_coding	3696	1 day, 13:44:00	5	1	3.7	0.3919	0.2968	0.2864	0.4033	0.3335	0.4779	0.438	0.411	ITGB8
ENSG00000137825	rs12440045	dbSNP	Variants (including SNPs and indels) imported from dbSNP	15	41782684	41782684	1	A/C	1000Genomes,Frequency,HapMap	C	A										NA	NA				protein_coding		15	41785591	41795747		ITPKA		inositol-trisphosphate 3-kinase A [Source:HGNC Symbol;Acc:6178]	protein_coding	3706	59.71	4	0	0.1	0.6665	0.9002	0.759	0.543	0.8425	0.5248	0.5476	0.5686	ITPKA
ENSG00000143772	rs697852	dbSNP	Variants (including SNPs and indels) imported from dbSNP	1	226914734	226914734	1	G/A	1000Genomes,Frequency,HapMap	A	G										NA	NA				protein_coding		1	226819391	226927024		ITPKB		inositol-trisphosphate 3-kinase B [Source:HGNC Symbol;Acc:6179]	protein_coding	3707	49.82	3	1	23.3	0.8215	0.7767	0.9033	0.8013	0.9957	0.8523	0.8161	0.8381	ITPKB
ENSG00000096433	rs10947428	dbSNP	Variants (including SNPs and indels) imported from dbSNP	6	33647058	33647058	1	T/C	1000Genomes,Frequency,HapMap	T	C										NA	NA				protein_coding		6	33588142	33664351		ITPR3		inositol 1,4,5-trisphosphate receptor, type 3 [Source:HGNC Symbol;Acc:6182]	protein_coding	3710	2 days, 7:13:00	2	1	45.3	0.247	0.4197	0.1364	0.1867	0.0253	0.1324	0.2104	0.167	ITPR3
ENSG00000096968	rs16922576	dbSNP	Variants (including SNPs and indels) imported from dbSNP	9	5064193	5064193	1	T/C	1000Genomes,Frequency,HapMap	T	C										NA	NA				protein_coding		9	4985033	5128183		JAK2		Janus kinase 2 [Source:HGNC Symbol;Acc:6192]	protein_coding	3717	1 day, 13:53:00	5	1	16.8	0.2567	0.1415	0.2967	0.2881	0.25	0.3453	0.2968	0.3224	JAK2
ENSG00000153814	rs6977955	dbSNP	Variants (including SNPs and indels) imported from dbSNP	7	28156887	28156887	1	C/T	1000Genomes,Frequency,HapMap	C	T										NA	NA				nonsense_mediated_decay		7	27870192	28220362		JAZF1		JAZF zinc finger 1 [Source:HGNC Symbol;Acc:28917]	protein_coding	221895	1 day, 17:44:00	8	1	15.2	0.3111	0.4663	0.4809	0.3231	0.7634	0.155	0.2031	0.2464	JAZF1
ENSG00000171988	rs75446656	dbSNP	Variants (including SNPs and indels) imported from dbSNP	10	65100016	65100016	1	C/A	1000Genomes,Frequency,Phenotype_or_Disease	C	A			GWAS	PMID:27611488	Identification of Four Novel Loci in Asthma in European and African American Populations.	JMJD1C				NA	NA				protein_coding		10	64926981	65225722	PMID:27611488	JMJD1C		jumonji domain containing 1C [Source:HGNC Symbol;Acc:12313]	protein_coding	221037	1 day, 14:08:00	11	1	22.8	0.0309	0.008	0.0095	0.0166	0	0.0298	0.0488	0.0387	JMJD1C
ENSG00000258790	rs1048990	dbSNP	Variants (including SNPs and indels) imported from dbSNP	14	35761675	35761675	1	C/G/T	1000Genomes,Cited,ESP,ExAC,Frequency,HapMap,Phenotype_or_Disease	C	G	risk factor					PSMA6	G	Coding variant Met72Thr in the PEDF gene and risk of neovascular age-related macular degeneration and polypoidal choroidal vasculopathy.	Bessho H, Kondo N, Honda S, Kuno S, Negi A.	2009	19503741	PMC2690961	PMC2690961		nonsense_mediated_decay		14	35591755	35786680		KIAA0391		Mitochondrial ribonuclease P protein 3 [Source:UniProtKB/TrEMBL;Acc:S4R416]	protein_coding	5687	40.63	1	N/A	N/A	0.1442	0.0576	0.1742	0.2781	0.3727	0.1454	0.1625	0.1851	KIAA0391
ENSG00000102554	rs9573092	dbSNP	Variants (including SNPs and indels) imported from dbSNP	13	73627275	73627275	1	A/G	1000Genomes,Frequency,HapMap	A	G										NA	NA				processed_transcript		13	73629114	73651676		KLF5		Kruppel-like factor 5 (intestinal) [Source:HGNC Symbol;Acc:6349]	protein_coding	688	38.99	5	1	44.4	0.3216	0.1812	0.5861	0.3113	0.7351	0.3143	0.342	0.3814	KLF5
ENSG00000271231	rs1776883	dbSNP	Variants (including SNPs and indels) imported from dbSNP	6	34156444	34156444	1	C/T	1000Genomes,Frequency,Phenotype_or_Disease		C			GWAS	PMID:27611488	Identification of Four Novel Loci in Asthma in European and African American Populations.	GRM4,HGMA1				NA	NA				processed_pseudogene		6	34157557	34158856	PMID:27611488	KRT18P9		keratin 18 pseudogene 9 [Source:HGNC Symbol;Acc:17767]	pseudogene	NA	56	1	N/A	N/A	0.5897	0.702	0.6651	0.404	0.6991	0.5783	0.5174	0.5481	KRT18P9
ENSG00000169223	rs13153019	dbSNP	Variants (including SNPs and indels) imported from dbSNP	5	176782218	176782218	1	T/C	1000Genomes,Frequency	T	C										NA	NA				protein_coding		5	176758563	176778853		LMAN2		lectin, mannose-binding 2 [Source:HGNC Symbol;Acc:16986]	protein_coding	10960	2 days, 2:49:00	8	1	75.9	0.1992	0.0939	0.2053	0.2219	0.1196	0.263	0.2495	0.2603	LMAN2
ENSG00000101577	rs643507	dbSNP	Variants (including SNPs and indels) imported from dbSNP	18	2946291	2946291	1	C/T	1000Genomes,Cited,ExAC,Frequency,HapMap,Phenotype_or_Disease	T	C			GWAS	PMID:23517042	Genome-wide association study of body mass index in 23 000 individuals with and without asthma.	LPIN2	C	Obesity genetics in mouse and human: back and forth, and back again.	Yazdi FT, Clee SM, Meyre D.	2015	25825681	PMC4375971			protein_coding		18	2916992	3013313	PMID:23517042	LPIN2		lipin 2 [Source:HGNC Symbol;Acc:14450]	protein_coding	9663	41.63	4	1	34.5	0.9236	0.7698	0.9726	0.9735	0.9938	0.9948	0.9818	0.9705	LPIN2
ENSG00000145012	rs9860547	dbSNP	Variants (including SNPs and indels) imported from dbSNP	3	188128979	188128979	1	G/A	1000Genomes,Cited,Frequency,HapMap,Phenotype_or_Disease	G	A			GWAS	PMID:23817569	A genome-wide association meta-analysis of self-reported allergy identifies shared and allergy-specific susceptibility loci.	LPP,BCL6	A	Genome-wide association study identifies novel susceptibility loci for cutaneous squamous cell carcinoma.	Chahal HS, Lin Y, Ransohoff KJ, Hinds DA, Wu W, Dai HJ, Qureshi AA, Li WQ, Kraft P, Tang JY, Han J, Sarin KY.	2016	27424798	PMC4960294		10.1038/ncomms12048	protein_coding		3	187871072	188608460	PMID:23817569	LPP		LIM domain containing preferred translocation partner in lipoma [Source:HGNC Symbol;Acc:6679]	protein_coding	4026	1 day, 15:17:00	21			0.3391	0.1035	0.3885	0.4338	0.2953	0.3933	0.4596	0.4057	LPP
ENSG00000109323	rs227275	dbSNP	Variants (including SNPs and indels) imported from dbSNP	4	103593898	103593898	1	A/C	1000Genomes,Frequency	C	A										NA	NA				protein_coding		4	103552660	103682151		MANBA		mannosidase, beta A, lysosomal [Source:HGNC Symbol;Acc:6831]	protein_coding	4126	1 day, 15:25:00	7	1	24.3	0.5516	0.5999	0.3831	0.5033	0.5099	0.5593	0.538	0.5307	MANBA
ENSG00000253522	rs2910162	dbSNP	Variants (including SNPs and indels) imported from dbSNP	5	159909345	159909345	1	A/G	1000Genomes,Frequency	A	G										NA	NA				lincRNA		5	159895275	159914433		MIR146A		microRNA 146a [Source:HGNC Symbol;Acc:31533]	lincRNA	406938	42.61	2	N/A	N/A	0.506	0.1896	0.5597	0.6424	0.1302	0.6767	0.6782	0.6125	MIR146A
ENSG00000207651	rs17607589	dbSNP	Variants (including SNPs and indels) imported from dbSNP	3	188402586	188402586	1	C/T	1000Genomes,Frequency,HapMap	C	T										NA	NA				miRNA		3	188406569	188406654		MIR28		microRNA 28 [Source:HGNC Symbol;Acc:31615]	miRNA	407020	2 days, 4:33:00	1	N/A	N/A	0.1484	0.0863	0.0799	0.1026	0.0519	0.2093	0.1847	0.1726	MIR28
ENSG00000187145	rs7512552	dbSNP	Variants (including SNPs and indels) imported from dbSNP	1	150265704	150265704	1	T/C	1000Genomes,Cited,Frequency,HapMap,Phenotype_or_Disease	C	T			GWAS	PMID:26482879	Multi-ancestry genome-wide association study of 21,000 cases and 95,000 controls identifies new risk loci for atopic dermatitis.	C1orf51,MRPS21	C	Higher maternal serum concentrations of nicotinamide and related metabolites in late pregnancy are associated with a lower risk of offspring atopic eczema at age 12 months.	El-Heis S, Crozier SR, Robinson SM, Harvey NC, Cooper C, Inskip HM, Southampton Women's Survey Study Group, Godfrey KM.	2016	27517618	PMC5045718			protein_coding		1	150266289	150281414	PMID:26482879	MRPS21		mitochondrial ribosomal protein S21 [Source:HGNC Symbol;Acc:14046]	protein_coding	54460	1 day, 22:41:00	2	N/A	N/A	0.6271	0.8453	0.7038	0.4901	0.7781	0.4842	0.5192	0.5716	MRPS21
ENSG00000166886	rs1059513	dbSNP	Variants (including SNPs and indels) imported from dbSNP	12	57489709	57489709	1	T/C	1000Genomes,Cited,Frequency,HapMap,Phenotype_or_Disease	T	C			GWAS	PMID:23817571	Meta-analysis of genome-wide association studies identifies ten loci influencing allergic sensitization.	STAT6	T	Genetic polymorphisms in adaptive immunity genes and childhood acute lymphoblastic leukemia.	Chang JS, Wiemels JL, Chokkalingam AP, Metayer C, Barcellos LF, Hansen HM, Aldrich MC, Guha N, Urayama KY, Sc√©lo G, Green J, May SL, Kiley VA, Wiencke JK, Buffler PA.	2010	20716621	PMC3257312		10.1158/1055-9965.epi-10-0389	processed_transcript		12	57482677	57489259	PMID:23817571	NAB2		NGFI-A binding protein 2 (EGR1 binding protein 2) [Source:HGNC Symbol;Acc:7627]	protein_coding	4665	2 days, 12:22:00	6	1	22.4	0.0741	0.0458	0.0847	0.0397	0.0811	0.0529	0.0941	0.0857	NAB2
ENSG00000131507	rs10068717	dbSNP	Variants (including SNPs and indels) imported from dbSNP	5	141494934	141494934	1	C/T	1000Genomes,Frequency	C	C										NA	NA				processed_transcript		5	141488070	141534005		NDFIP1		Nedd4 family interacting protein 1 [Source:HGNC Symbol;Acc:17592]	protein_coding	80762	1 day, 15:03:00	4	1	68.5	0.6708	0.7661	0.6902	0.7185	0.6496	0.659	0.6184	0.6714	NDFIP1
ENSG00000158864	rs2070901	dbSNP	Variants (including SNPs and indels) imported from dbSNP	1	161185058	161185058	1	G/T	1000Genomes,Cited,ESP,Frequency,HapMap	G	T								FCERI and Histamine Metabolism Gene Variability in Selective Responders to NSAIDS.	Amo G, Cornejo-Garc√≠a JA, Garc√≠a-Menaya JM, Cordobes C, Torres MJ, Esguevillas G, Mayorga C, Martinez C, Blanca-Lopez N, Canto G, Ramos A, Blanca M, Ag√∫ndez JA, Garc√≠a-Mart√≠n E.	2016	27746735	PMC5040715			protein_coding		1	161166894	161184185		NDUFS2		NADH dehydrogenase (ubiquinone) Fe-S protein 2, 49kDa (NADH-coenzyme Q reductase) [Source:HGNC Symbol;Acc:7708]	protein_coding	4720	49.73	16	1	37.7	0.3154	0.4021	0.3795	0.2967	0.4956	0.3051	0.247	0.2841	NDUFS2
ENSG00000101096	rs6021270	dbSNP	Variants (including SNPs and indels) imported from dbSNP	20	50141264	50141264	1	T/C	1000Genomes,Cited,Frequency,HapMap,Phenotype_or_Disease	T	C			GWAS	PMID:23817569	A genome-wide association meta-analysis of self-reported allergy identifies shared and allergy-specific susceptibility loci.	NFATC2	C	A genome-wide association meta-analysis of self-reported allergy identifies shared and allergy-specific susceptibility loci.	Hinds DA, McMahon G, Kiefer AK, Do CB, Eriksson N, Evans DM, St Pourcain B, Ring SM, Mountain JL, Francke U, Davey-Smith G, Timpson NJ, Tung JY.	2013	23817569	PMC3753407		10.1038/ng.2686	protein_coding		20	50003494	50179370	PMID:23817569	NFATC2		nuclear factor of activated T-cells, cytoplasmic, calcineurin-dependent 2 [Source:HGNC Symbol;Acc:7776]	protein_coding	4773	47.94	7	1	7.2	0.0555	0.053	0.0442	0.0662	0.0673	0.0461	0.0583	0.0531	NFATC2
ENSG00000204301	rs404860	dbSNP	Variants (including SNPs and indels) imported from dbSNP	6	32184345	32184345	1	T/C	1000Genomes,Cited,Frequency,HapMap,Phenotype_or_Disease	T	C			GWAS	PMID:21804548	Genome-wide association study identifies three new susceptibility loci for adult asthma in the Japanese population.	NOTCH4	A	Using eQTL weights to improve power for genome-wide association studies: a genetic study of childhood asthma.	Li L, Kabesch M, Bouzigon E, Demenais F, Farrall M, Moffatt MF, Lin X, Liang L.	2013	23755072	PMC3668139		10.3389/fgene.2013.00103	processed_transcript		6	32162620	32191844	PMID:21804548	NOTCH4		notch 4 [Source:HGNC Symbol;Acc:7884]	protein_coding	4855	51.81	6	1	12.1	0.1996	0.3008	0.2124	0.1867	0.4301	0.1002	0.1437	0.1232	NOTCH4
ENSG00000174004	rs80064395	dbSNP	Variants (including SNPs and indels) imported from dbSNP	3	196372546	196372546	1	C/A/T	1000Genomes,Frequency	T	T										NA	NA				retained_intron		3	196366557	196388875		NRROS		negative regulator of reactive oxygen species [Source:HGNC Symbol;Acc:24613]	protein_coding	375387	2 days, 2:53:00	2	1	10.7	0.0906	0.104	0.0823	0.0464	0	0.0915	0.0938	0.0886	NRROS
ENSG00000172057	rs9303280	dbSNP	Variants (including SNPs and indels) imported from dbSNP	17	38074031	38074031	1	T/C	1000Genomes,Cited,Frequency,HapMap,Phenotype_or_Disease	C	T			GWAS	PMID:23817569	A genome-wide association meta-analysis of self-reported allergy identifies shared and allergy-specific susceptibility loci.	GSDMB,IKZF3	T	Genetic pleiotropy between age-related macular degeneration and 16 complex diseases and traits.	Grassmann F, Kiel C, Zimmermann ME, Gorski M, Grassmann V, Stark K, International AMD Genomics Consortium (IAMDGC), Heid IM, Weber BH.	2017	28347358	PMC5368911			nonsense_mediated_decay		17	38077294	38083854	PMID:23817569	ORMDL3		ORM1-like 3 (S. cerevisiae) [Source:HGNC Symbol;Acc:16038]	protein_coding	94103	2 days, 9:09:00	8	1	73.4	0.5893	0.7344	0.6343	0.5563	0.7419	0.463	0.5206	0.5195	ORMDL3
ENSG00000172818	rs479844	dbSNP	Variants (including SNPs and indels) imported from dbSNP	11	65551957	65551957	1	A/G	1000Genomes,Cited,Frequency,HapMap,Phenotype_or_Disease	G	G			GWAS	PMID:26482879	Multi-ancestry genome-wide association study of 21,000 cases and 95,000 controls identifies new risk loci for atopic dermatitis.	OVOL1		Genetic and epigenetic studies of atopic dermatitis.	Bin L, Leung DY.	2016	27777593	PMC5069938			protein_coding		11	65554493	65564690	PMID:26482879	OVOL1		ovo-like zinc finger 1 [Source:HGNC Symbol;Acc:8525]	protein_coding	5017	2 days, 12:16:00	3	0	0.5	0.4526	0.2224	0.3393	0.5633	0.2708	0.5945	0.5712	0.5401	OVOL1
ENSG00000255120	rs479844	dbSNP	Variants (including SNPs and indels) imported from dbSNP	11	65551957	65551957	1	A/G	1000Genomes,Cited,Frequency,HapMap,Phenotype_or_Disease	G	G			GWAS	PMID:26482879	Multi-ancestry genome-wide association study of 21,000 cases and 95,000 controls identifies new risk loci for atopic dermatitis.	OVOL1		Multi-ancestry genome-wide association study of 21,000 cases and 95,000 controls identifies new risk loci for atopic dermatitis.	Paternoster L, Standl M, Waage J, Baurecht H, Hotze M, Strachan DP, Curtin JA, B√∏nnelykke K, Tian C, Takahashi A, Esparza-Gordillo J, Alves AC, Thyssen JP, den Dekker HT, Ferreira MA, Altmaier E, Sleiman PM, Xiao FL, Gonzalez JR, Marenholz I, Kalb B, Pino	2015	26482879	PMC4753676		10.1038/ng.3424	antisense		11	65556522	65558339	PMID:26482879	OVOL1-AS1		OVOL1 antisense RNA 1 [Source:HGNC Symbol;Acc:49319]	antisense	101927828	2 days, 8:05:00	3	N/A	N/A	0.4526	0.2224	0.3393	0.5633	0.2708	0.5945	0.5712	0.5401	OVOL1-AS1
ENSG00000204304	rs204993	dbSNP	Variants (including SNPs and indels) imported from dbSNP	6	32155581	32155581	1	A/G	1000Genomes,Cited,ESP,ExAC,Frequency,HapMap,Phenotype_or_Disease	G	G			GWAS	PMID:26691988	A large genome-wide association study of age-related macular degeneration highlights contributions of rare and common variants.	C2,CFB,SKIV2L,PBX2		Transferability of genome-wide associated loci for asthma in African Americans.	Faruque MU, Chen G, Doumatey AP, Zhou J, Huang H, Shriner D, Adeyemo AA, Rotimi CN, Dunston GM.	2017	27177148	PMC5300042		10.1080/02770903.2016.1188941	protein_coding		6	32152512	32157963	PMID:26691988	PBX2		pre-B-cell leukemia homeobox 2 [Source:HGNC Symbol;Acc:8633]	protein_coding	5089	54.93	5	1	31.6	0.2649	0.3001	0.1595	0.1623	0.3861	0.1826	0.2606	0.2346	PBX2
ENSG00000113448	rs1588265	dbSNP	Variants (including SNPs and indels) imported from dbSNP	5	59369794	59369794	1	A/G	1000Genomes,Cited,Frequency,HapMap,Phenotype_or_Disease	A	G			GWAS	PMID:19426955	Genome-wide association analysis identifies PDE4D as an asthma-susceptibility gene.	PDE4D	C	Asthma-susceptibility variants identified using probands in case-control and family-based analyses.	Himes BE, Lasky-Su J, Wu AC, Wilk JB, Hunninghake GM, Klanderman B, Murphy AJ, Lazarus R, Soto-Quiros ME, Avila L, Celed√≥n JC, Lange C, O'Connor GT, Raby BA, Silverman EK, Weiss ST.	2010	20698975	PMC2927535		10.1186/1471-2350-11-122	retained_intron		5	58264865	59817947	PMID:19426955	PDE4D		phosphodiesterase 4D, cAMP-specific [Source:HGNC Symbol;Acc:8783]	protein_coding	5144	1 day, 13:37:00	27	1	19.6	0.2983	0.2059	0.2681	0.2649	0.7472	0.3026	0.3035	0.3204	PDE4D
ENSG00000163964	rs80064395	dbSNP	Variants (including SNPs and indels) imported from dbSNP	3	196372546	196372546	1	C/A/T	1000Genomes,Frequency	T	T										NA	NA				protein_coding		3	196366646	196462878		PIGX		phosphatidylinositol glycan anchor biosynthesis, class X [Source:HGNC Symbol;Acc:26046]	protein_coding	54965	1 day, 21:36:00	11	1	10.8	0.0906	0.104	0.0823	0.0464	0	0.0915	0.0938	0.0886	PIGX
ENSG00000115896	rs10497813	dbSNP	Variants (including SNPs and indels) imported from dbSNP	2	198914072	198914072	1	G/T	1000Genomes,Cited,Frequency,HapMap,Phenotype_or_Disease	G	T			GWAS	PMID:23817569	A genome-wide association meta-analysis of self-reported allergy identifies shared and allergy-specific susceptibility loci.	PLCL1	G	A genome-wide association meta-analysis of self-reported allergy identifies shared and allergy-specific susceptibility loci.	Hinds DA, McMahon G, Kiefer AK, Do CB, Eriksson N, Evans DM, St Pourcain B, Ring SM, Mountain JL, Francke U, Davey-Smith G, Timpson NJ, Tung JY.	2013	23817569	PMC3753407		10.1038/ng.2686	nonsense_mediated_decay		2	198669426	199437305	PMID:23817569	PLCL1		phospholipase C-like 1 [Source:HGNC Symbol;Acc:9063]	protein_coding	5334	1 day, 13:39:00	5			0.4138	0.3176	0.3345	0.5233	0.1962	0.3886	0.4987	0.4542	PLCL1
ENSG00000185664	rs2069408	dbSNP	Variants (including SNPs and indels) imported from dbSNP	12	56364321	56364321	1	A/G	1000Genomes,Cited,Frequency,HapMap,Phenotype_or_Disease	A	G			GWAS	PMID:21804548	Genome-wide association study identifies three new susceptibility loci for adult asthma in the Japanese population.	CDK2	C	Association of germline variation in CCNE1 and CDK2 with breast cancer risk, progression and survival among Chinese Han women.	Han JY, Wang H, Xie YT, Li Y, Zheng LY, Ruan Y, Song AP, Tian XX, Fang WG.	2012	23185313	PMC3504019		10.1371/journal.pone.0049296	processed_transcript		12	56347889	56367101	PMID:21804548	PMEL		premelanosome protein [Source:HGNC Symbol;Acc:10880]	protein_coding	6490	2 days, 0:07:00	22	1	1.4	0.2536	0.1013	0.2151	0.3299	0.2213	0.3198	0.3285	0.2929	PMEL
ENSG00000197746	rs11000019	dbSNP	Variants (including SNPs and indels) imported from dbSNP	10	73591530	73591530	1	G/A	1000Genomes,Cited,Frequency,HapMap,Phenotype_or_Disease	G	A			GWAS	PMID:23829686	Rank-based genome-wide analysis reveals the association of ryanodine receptor-2 gene variants with childhood asthma among human populations.	PSAP		Rank-based genome-wide analysis reveals the association of ryanodine receptor-2 gene variants with childhood asthma among human populations.	Ding L, Abebe T, Beyene J, Wilke RA, Goldberg A, Woo JG, Martin LJ, Rothenberg ME, Rao M, Hershey GK, Chakraborty R, Mersha TB.	2013	23829686	PMC3708719		10.1186/1479-7364-7-16	protein_coding		10	73576055	73611126	PMID:23829686	PSAP		prosaposin [Source:HGNC Symbol;Acc:9498]	protein_coding	5660	47.72	4	2	1616.1	0.0307	0.1051	0.0119	0	0	0	0.0015	0.0041	PSAP
ENSG00000100902	rs1048990	dbSNP	Variants (including SNPs and indels) imported from dbSNP	14	35761675	35761675	1	C/G/T	1000Genomes,Cited,ESP,ExAC,Frequency,HapMap,Phenotype_or_Disease	C	G	risk factor					PSMA6	G	Coding variant Met72Thr in the PEDF gene and risk of neovascular age-related macular degeneration and polypoidal choroidal vasculopathy.	Bessho H, Kondo N, Honda S, Kuno S, Negi A.	2009	19503741	PMC2690961	PMC2690961		retained_intron		14	35747839	35786699		PSMA6		proteasome (prosome, macropain) subunit, alpha type, 6 [Source:HGNC Symbol;Acc:9535]	protein_coding	5687	1 day, 18:27:00	14	2	156.2	0.1442	0.0576	0.1742	0.2781	0.3727	0.1454	0.1625	0.1851	PSMA6
ENSG00000108344	rs11652139	dbSNP	Variants (including SNPs and indels) imported from dbSNP	17	38149033	38149033	1	G/A	1000Genomes,Frequency,HapMap	A	G										NA	NA				nonsense_mediated_decay		17	38137050	38154213		PSMD3		proteasome (prosome, macropain) 26S subunit, non-ATPase, 3 [Source:HGNC Symbol;Acc:9560]	protein_coding	5709	49.75	6	1	57.4	0.6323	0.8414	0.4615	0.4493	0.4589	0.5404	0.5714	0.5112	PSMD3
ENSG00000204540	rs3095318	dbSNP	Variants (including SNPs and indels) imported from dbSNP	6	31088145	31088145	1	T/A	1000Genomes,Cited,ESP,ExAC,Frequency,Phenotype_or_Disease	T	A			GWAS	PMID:27611488	Identification of Four Novel Loci in Asthma in European and African American Populations.	PSORS1C1		Sequence and haplotype analysis supports HLA-C as the psoriasis susceptibility 1 gene.	Nair RP, Stuart PE, Nistor I, Hiremagalore R, Chia NV, Jenisch S, Weichenthal M, Abecasis GR, Lim HW, Christophers E, Voorhees JJ, Elder JT.	2006	16642438	PMC1474031	ELSS0002929707638178	10.1086/503821	protein_coding		6	31082527	31107869	PMID:27611488	PSORS1C1		psoriasis susceptibility 1 candidate 1 [Source:HGNC Symbol;Acc:17202]	protein_coding	170679	2 days, 4:26:00	9	0	0.1	0.1683	0.1273	0.0788	0.106	0.0913	0.1464	0.2123	0.1667	PSORS1C1
ENSG00000148344	rs11788591	dbSNP	Variants (including SNPs and indels) imported from dbSNP	9	132502801	132502801	1	G/A	1000Genomes,Frequency,HapMap,Phenotype_or_Disease	G	A			GWAS	PMID:27611488	Identification of Four Novel Loci in Asthma in European and African American Populations.	PTGES				NA	NA				processed_transcript		9	132500610	132515326	PMID:27611488	PTGES		prostaglandin E synthase [Source:HGNC Symbol;Acc:9599]	protein_coding	9536	2 days, 4:26:00	2	1	4	0.0438	0.1148	0.0107	0.0033	0.0086	0.0086	0.0192	0.0122	PTGES
ENSG00000152894	rs35469349	dbSNP	Variants (including SNPs and indels) imported from dbSNP	6	128294709	128294709	1	T/A	1000Genomes,Frequency	T	A										NA	NA				protein_coding		6	128289924	128841870		PTPRK		protein tyrosine phosphatase, receptor type, K [Source:HGNC Symbol;Acc:9674]	protein_coding	5796	1 day, 11:41:00	23	1	15.6	0.2119	0.1152	0.2206	0.24	0.013	0.2557	0.276	0.2469	PTPRK
ENSG00000249859	rs6990534	dbSNP	Variants (including SNPs and indels) imported from dbSNP	8	128814091	128814091	1	A/G	1000Genomes,Frequency,HapMap	G	A										NA	NA				processed_transcript		8	128806779	129113499		PVT1		Pvt1 oncogene (non-protein coding) [Source:HGNC Symbol;Acc:9709]	processed_transcript	5820	1 day, 22:06:00	21	N/A	N/A	0.6793	0.6879	0.5311	0.6291	0.4938	0.6585	0.7083	0.6796	PVT1
ENSG00000163564	rs1101999	dbSNP	Variants (including SNPs and indels) imported from dbSNP	1	158932555	158932555	1	C/T	1000Genomes,Cited,Frequency,HapMap,Phenotype_or_Disease	C	C			GWAS	PMID:21804549	Meta-analysis of genome-wide association studies of asthma in ethnically diverse North American populations.	PYHIN1		Meta-analysis of genome-wide association studies of asthma in ethnically diverse North American populations.	Torgerson DG, Ampleford EJ, Chiu GY, Gauderman WJ, Gignoux CR, Graves PE, Himes BE, Levin AM, Mathias RA, Hancock DB, Baurley JW, Eng C, Stern DA, Celed√≥n JC, Rafaels N, Capurso D, Conti DV, Roth LA, Soto-Quiros M, Togias A, Li X, Myers RA, Romieu I, Van	2011	21804549	PMC3445408		10.1038/ng.888	protein_coding		1	158900586	158946844	PMID:21804549	PYHIN1		pyrin and HIN domain family, member 1 [Source:HGNC Symbol;Acc:28894]	protein_coding	149628	38.93	7	1	5.6	0.92	0.7212	0.9797	0.9934	1	1	0.999	0.9857	PYHIN1
ENSG00000111540	rs2069408	dbSNP	Variants (including SNPs and indels) imported from dbSNP	12	56364321	56364321	1	A/G	1000Genomes,Cited,Frequency,HapMap,Phenotype_or_Disease	A	G			GWAS	PMID:21804548	Genome-wide association study identifies three new susceptibility loci for adult asthma in the Japanese population.	CDK2	C	Effects of common germline genetic variation in cell cycle control genes on breast cancer survival: results from a population-based cohort.	Azzato EM, Driver KE, Lesueur F, Shah M, Greenberg D, Easton DF, Teschendorff AE, Caldas C, Caporaso NE, Pharoah PD.	2008	18507837	PMC2481496	PMC2481496	10.1186/bcr2100	protein_coding		12	56367697	56388490	PMID:21804548	RAB5B		RAB5B, member RAS oncogene family [Source:HGNC Symbol;Acc:9784]	protein_coding	5869	1 day, 22:38:00	10	2	110.4	0.2536	0.1013	0.2151	0.3299	0.2213	0.3198	0.3285	0.2929	RAB5B
ENSG00000182185	rs2104047	dbSNP	Variants (including SNPs and indels) imported from dbSNP	14	68754417	68754417	1	T/C	1000Genomes,Frequency	T	T										NA	NA				protein_coding		14	68286496	69196935		RAD51B		RAD51 paralog B [Source:HGNC Symbol;Acc:9822]	protein_coding	5890	40.99	24	1	4	0.59	0.2366	0.7476	0.6523	0.8923	0.691	0.7211	0.7147	RAD51B
ENSG00000155903	rs10663129	dbSNP	Variants (including SNPs and indels) imported from dbSNP	3	141321837	141321836	1	-/CT	1000Genomes,Frequency		CT										NA	NA				processed_transcript		3	141205889	141334184		RASA2		RAS p21 protein activator 2 [Source:HGNC Symbol;Acc:9872]	protein_coding	5922	1 day, 12:35:00	7	1	10.2	0.2839	0.2776	0.1838	0.3267	0.0667	0.3153	0.3094	0.2705	RASA2
ENSG00000142599	rs301806	dbSNP	Variants (including SNPs and indels) imported from dbSNP	1	8482078	8482078	1	C/T	1000Genomes,Frequency,HapMap	T	C										NA	NA				processed_transcript		1	8412457	8877702		RERE		arginine-glutamic acid dipeptide (RE) repeats [Source:HGNC Symbol;Acc:9965]	protein_coding	473	1 day, 17:09:00	18	1	32.6	0.6379	0.7085	0.6244	0.447	0.8385	0.681	0.5717	0.6041	RERE
ENSG00000169220	rs13153019	dbSNP	Variants (including SNPs and indels) imported from dbSNP	5	176782218	176782218	1	T/C	1000Genomes,Frequency	T	C										NA	NA				protein_coding		5	176784838	176799602		RGS14		regulator of G-protein signaling 14 [Source:HGNC Symbol;Acc:9996]	protein_coding	10636	2 days, 10:52:00	13	1	5.3	0.1992	0.0939	0.2053	0.2219	0.1196	0.263	0.2495	0.2603	RGS14
ENSG00000244033	rs3019885	dbSNP	Variants (including SNPs and indels) imported from dbSNP	8	118025645	118025645	1	T/A/G	1000Genomes,Cited,Frequency,HapMap,Phenotype_or_Disease	T	G			GWAS	PMID:21814517	Genome-wide association study identifies HLA-DP as a susceptibility gene for pediatric asthma in Asian populations.	SLC30A8	G	Abdominal aortic aneurysm is associated with a variant in low-density lipoprotein receptor-related protein 1.	Bown MJ, Jones GT, Harrison SC, Wright BJ, Bumpstead S, Baas AF, Gretarsdottir S, Badger SA, Bradley DT, Burnand K, Child AH, Clough RE, Cockerill G, Hafez H, Scott DJ, Futers S, Johnson A, Sohrabi S, Smith A, Thompson MM, van Bockxmeer FM, Waltham M, Mat	2011	22055160	PMC3213391		10.1016/j.ajhg.2011.10.002	misc_RNA		8	118030185	118030485	PMID:21814517	RN7SL228P		RNA, 7SL, cytoplasmic 228, pseudogene [Source:HGNC Symbol;Acc:46244]	misc_RNA	NA	50.83	1	N/A	N/A	0.3384	0.1636	0.5382	0.3477	0.2475	0.3371	0.4353	0.3969	RN7SL228P
ENSG00000204308	rs204993	dbSNP	Variants (including SNPs and indels) imported from dbSNP	6	32155581	32155581	1	A/G	1000Genomes,Cited,ESP,ExAC,Frequency,HapMap,Phenotype_or_Disease	G	G			GWAS	PMID:21804548	Genome-wide association study identifies three new susceptibility loci for adult asthma in the Japanese population.	PBX2	A	Association evidence of schizophrenia with distal genomic region of NOTCH4 in Taiwanese families.	Liu CM, Liu YL, Fann CS, Chen WJ, Yang WC, Ouyang WC, Chen CY, Jou YS, Hsieh MH, Liu SK, Hwang TJ, Faraone SV, Tsuang MT, Hwu HG.	2007	17054719			10.1111/j.1601-183x.2006.00276.x	protein_coding		6	32146131	32151930	PMID:21804548	RNF5		ring finger protein 5, E3 ubiquitin protein ligase [Source:HGNC Symbol;Acc:10068]	protein_coding	6048	2 days, 6:05:00	3	1	9	0.2649	0.3001	0.1595	0.1623	0.3861	0.1826	0.2606	0.2346	RNF5
ENSG00000069667	rs10519067	dbSNP	Variants (including SNPs and indels) imported from dbSNP	15	61068347	61068347	1	G/A	1000Genomes,Cited,Frequency,HapMap	A	A								Investigation of associations between NR1D1, RORA and RORB genes and bipolar disorder.	Lai YC, Kao CF, Lu ML, Chen HC, Chen PY, Chen CH, Shen WW, Wu JY, Lu RB, Kuo PH.	2015	25789810	PMC4366256		10.1371/journal.pone.0121245	nonsense_mediated_decay		15	60780483	61521518		RORA		RAR-related orphan receptor A [Source:HGNC Symbol;Acc:10258]	protein_coding	6095	41.64	14	1	12.4	0.2079	0.3633	0.1029	0.1589	0.1403	0.1549	0.1467	0.1704	RORA
ENSG00000143365	rs11204896	dbSNP	Variants (including SNPs and indels) imported from dbSNP	1	151796742	151796742	1	C/G	1000Genomes,Frequency	C	G										NA	NA				protein_coding		1	151778547	151804348		RORC		RAR-related orphan receptor C [Source:HGNC Symbol;Acc:10260]	protein_coding	6097	2 days, 5:08:00	4	1	22.2	0.0754	0.0446	0.0644	0.1325	0	0.0956	0.0962	0.0755	RORC
ENSG00000228566	rs36080042	dbSNP	Variants (including SNPs and indels) imported from dbSNP	10	65426785	65426785	1	G/A	1000Genomes,Frequency,Phenotype_or_Disease	G	A			GWAS	PMID:27611488	Identification of Four Novel Loci in Asthma in European and African American Populations.	REEP3				NA	NA				lincRNA		10	65424424	65750328	PMID:27611488	RP11-170M17.1			lincRNA	NA	1 day, 16:45:00	1	N/A	N/A	0.0315	0.0084	0.0119	0.0199	0.0006	0.0344	0.0479	0.0481	RP11-170M17.1
ENSG00000264968	rs4794820	dbSNP	Variants (including SNPs and indels) imported from dbSNP	17	38089344	38089344	1	A/G	1000Genomes,Cited,Frequency,HapMap,Phenotype_or_Disease	A	A			GWAS	PMID:22561531	Genome-wide association study to identify genetic determinants of severe asthma.	ORMDL3		Variants in the 17q21 asthma susceptibility locus are associated with allergic rhinitis in the Japanese population.	Tomita K, Sakashita M, Hirota T, Tanaka S, Masuyama K, Yamada T, Fujieda S, Miyatake A, Hizawa N, Kubo M, Nakamura Y, Tamari M.	2013	23157251			10.1111/all.12066	lincRNA		17	38083995	38095854	PMID:22561531	RP11-387H17.4			lincRNA	NA	2 days, 0:28:00	3	N/A	N/A	0.5516	0.4869	0.6372	0.4868	0.7336	0.5155	0.5752	0.5414	RP11-387H17.4
ENSG00000228560	rs4656784	dbSNP	Variants (including SNPs and indels) imported from dbSNP	1	159326880	159326880	1	A/G	1000Genomes,Cited,Frequency,HapMap,Phenotype_or_Disease		G			GWAS	PMID:22075330	A genome-wide association study of plasma total IgE concentrations in the Framingham Heart Study.	OR10J3	G	A genome-wide association study of plasma total IgE concentrations in the Framingham Heart Study.	Granada M, Wilk JB, Tuzova M, Strachan DP, Weidinger S, Albrecht E, Gieger C, Heinrich J, Himes BE, Hunninghake GM, Celed√≥n JC, Weiss ST, Cruikshank WW, Farrer LA, Center DM, O'Connor GT.	2012	22075330	PMC3293994	ELSS0091674911015004	10.1016/j.jaci.2011.09.029	antisense		1	159315956	159438858	PMID:22075330	RP11-550P17.5			antisense	NA	36.97	1	N/A	N/A	0.1511	0.0379	0.1041	0.1093	0.0012	0.2175	0.2191	0.1881	RP11-550P17.5
ENSG00000237274	rs2381416	dbSNP	Variants (including SNPs and indels) imported from dbSNP	9	6193455	6193455	1	C/A	1000Genomes,Cited,Frequency,HapMap,Phenotype_or_Disease	A	C			GWAS	PMID:21804549	Meta-analysis of genome-wide association studies of asthma in ethnically diverse North American populations.	IL33		Genetic variant in IL33 is associated with susceptibility to rheumatoid arthritis.	Li C, Mu R, Guo J, Wu X, Tu X, Liu X, Hu F, Guo S, Zhu J, Xu H, Li Z.	2014	24779919	PMC4075243		10.1186/ar4554	processed_pseudogene		9	6195934	6197248	PMID:21804549	RP11-575C20.1			pseudogene	NA	1 day, 19:05:00	1	N/A	N/A	0.673	0.4354	0.8058	0.6887	0.9561	0.7526	0.7491	0.749	RP11-575C20.1
ENSG00000265907	rs643507	dbSNP	Variants (including SNPs and indels) imported from dbSNP	18	2946291	2946291	1	C/T	1000Genomes,Cited,ExAC,Frequency,HapMap,Phenotype_or_Disease	T	C			GWAS	PMID:23517042	Genome-wide association study of body mass index in 23 000 individuals with and without asthma.	LPIN2	C	A genome-wide association study for blood lipid phenotypes in the Framingham Heart Study.	Kathiresan S, Manning AK, Demissie S, D'Agostino RB, Surti A, Guiducci C, Gianniny L, Burtt NP, Melander O, Orho-Melander M, Arnett DK, Peloso GM, Ordovas JM, Cupples LA.	2007	17903299	PMC1995614	PMC1995614	10.1186/1471-2350-8-s1-s17	antisense		18	2948236	2960754	PMID:23517042	RP11-737O24.2			antisense	NA	39	2	N/A	N/A	0.9236	0.7698	0.9726	0.9735	0.9938	0.9948	0.9818	0.9705	RP11-737O24.2
ENSG00000253237	rs6473223	dbSNP	Variants (including SNPs and indels) imported from dbSNP	8	81268155	81268155	1	T/C	1000Genomes,Cited,Frequency,HapMap,Phenotype_or_Disease	C	T			GWAS	PMID:23817569	A genome-wide association meta-analysis of self-reported allergy identifies shared and allergy-specific susceptibility loci.	ZBTB10,TPD52	T	A genome-wide association meta-analysis of self-reported allergy identifies shared and allergy-specific susceptibility loci.	Hinds DA, McMahon G, Kiefer AK, Do CB, Eriksson N, Evans DM, St Pourcain B, Ring SM, Mountain JL, Francke U, Davey-Smith G, Timpson NJ, Tung JY.	2013	23817569	PMC3753407		10.1038/ng.2686	processed_pseudogene		8	81263367	81263651	PMID:23817569	RP11-775E10.1			pseudogene	NA	1 day, 20:21:00	1	N/A	N/A	0.617	0.5839	0.5024	0.6391	0.3865	0.6861	0.6498	0.6348	RP11-775E10.1
ENSG00000264198	rs907092	dbSNP	Variants (including SNPs and indels) imported from dbSNP	17	37922259	37922259	1	G/A	1000Genomes,Cited,ESP,ExAC,Frequency,HapMap,Phenotype_or_Disease	G	A			GWAS	PMID:19458352	Primary biliary cirrhosis associated with HLA, IL12A, and IL12RB2 variants.	IKZF3	A	A sequence variant on 17q21 is associated with age at onset and severity of asthma.	Halapi E, Gudbjartsson DF, Jonsdottir GM, Bjornsdottir US, Thorleifsson G, Helgadottir H, Williams C, Koppelman GH, Heinzmann A, Boezen HM, Jonasdottir A, Blondal T, Gudjonsson SA, Jonasdottir A, Thorlacius T, Henry AP, Altmueller J, Krueger M, Shin HD, U	2010	20372189	PMC2987388		10.1038/ejhg.2010.38	lincRNA		17	37913974	37920089	PMID:19458352	RP11-94L15.2			lincRNA	NA	1 day, 21:31:00	1	N/A	N/A	0.3636	0.1609	0.3258	0.4367	0.2673	0.5341	0.4462	0.4663	RP11-94L15.2
ENSG00000258554	rs2069408	dbSNP	Variants (including SNPs and indels) imported from dbSNP	12	56364321	56364321	1	A/G	1000Genomes,Cited,Frequency,HapMap,Phenotype_or_Disease	A	G			GWAS	PMID:21804548	Genome-wide association study identifies three new susceptibility loci for adult asthma in the Japanese population.	CDK2	C	Association of germline variation in CCNE1 and CDK2 with breast cancer risk, progression and survival among Chinese Han women.	Han JY, Wang H, Xie YT, Li Y, Zheng LY, Ruan Y, Song AP, Tian XX, Fang WG.	2012	23185313	PMC3504019		10.1371/journal.pone.0049296	antisense		12	56360622	56361258	PMID:21804548	RP11-973D8.4			antisense	NA	2 days, 10:56:00	1	N/A	N/A	0.2536	0.1013	0.2151	0.3299	0.2213	0.3198	0.3285	0.2929	RP11-973D8.4
ENSG00000224796	rs987870	dbSNP	Variants (including SNPs and indels) imported from dbSNP	6	33042880	33042880	1	A/G	1000Genomes,Cited,Frequency,HapMap,Phenotype_or_Disease		G			GWAS	PMID:21779181	Identification of novel genetic markers associated with clinical phenotypes of systemic sclerosis through a genome-wide association strategy.	HLA-DPA1,HLA-DPB1		Genome-wide association study identifies HLA-DP as a susceptibility gene for pediatric asthma in Asian populations.	Noguchi E, Sakamoto H, Hirota T, Ochiai K, Imoto Y, Sakashita M, Kurosaka F, Akasawa A, Yoshihara S, Kanno N, Yamada Y, Shimojo N, Kohno Y, Suzuki Y, Kang MJ, Kwon JW, Hong SJ, Inoue K, Goto Y, Yamashita F, Asada T, Hirose H, Saito I, Fujieda S, Hizawa N,	2011	21814517	PMC3140987	PMC3140987	10.1371/journal.pgen.1002170	processed_pseudogene		6	33047228	33047637	PMID:21779181	RPL32P1		ribosomal protein L32 pseudogene 1 [Source:HGNC Symbol;Acc:10339]	pseudogene	NA	1 day, 23:32:00	1	N/A	N/A	0.1793	0.3255	0.1447	0.1556	0.0833	0.0853	0.1314	0.1426	RPL32P1
ENSG00000258366	rs6011033	dbSNP	Variants (including SNPs and indels) imported from dbSNP	20	62322699	62322699	1	A/G	1000Genomes,Frequency	G	A										NA	NA				nonsense_mediated_decay		20	62289163	62328416		RTEL1		regulator of telomere elongation helicase 1 [Source:HGNC Symbol;Acc:15888]	protein_coding	51750	59.81	11	1	7.2	0.8041	0.9395	0.7482	0.7649	0.2711	0.7911	0.7896	0.8049	RTEL1
ENSG00000159216	rs73205303	dbSNP	Variants (including SNPs and indels) imported from dbSNP	21	36467830	36467830	1	G/A	1000Genomes,Frequency	G	A										NA	NA				protein_coding		21	36160098	37376965		RUNX1		runt-related transcription factor 1 [Source:HGNC Symbol;Acc:10471]	protein_coding	861	1 day, 17:54:00	19	1	23.7	0.0966	0.0262	0.0716	0.2152	0.0006	0.1431	0.1336	0.1327	RUNX1
ENSG00000020633	rs760805	dbSNP	Variants (including SNPs and indels) imported from dbSNP	1	25251923	25251923	1	A/T	1000Genomes,Cited,Frequency,HapMap	A	T								Genetic variants in the Runt-related transcription factor 3 gene contribute to gastric cancer risk in a Chinese population.	Wu D, Tian Y, Gong W, Zhu H, Zhang Z, Wang M, Wang S, Tan M, Wu H, Zhang Z.	2009	19552756			10.1111/j.1349-7006.2009.01229.x	protein_coding		1	25226002	25291612		RUNX3		runt-related transcription factor 3 [Source:HGNC Symbol;Acc:10473]	protein_coding	864	2 days, 6:08:00	6	1	12.1	0.4141	0.105	0.561	0.5728	0.4701	0.5462	0.5408	0.4897	RUNX3
ENSG00000111252	rs3184504	dbSNP	Variants (including SNPs and indels) imported from dbSNP	12	111884608	111884608	1	T/C	1000Genomes,Cited,ESP,ExAC,Frequency,HapMap,Phenotype_or_Disease	C	T			GWAS	PMID:28158719	Genome-Wide Association of White Blood Cell Counts in Hispanic/Latino Americans: The Hispanic Community Health Study/Study of Latinos.	NR	T	Shared genetic susceptibility to ischemic stroke and coronary artery disease: a genome-wide analysis of common variants.	Dichgans M, Malik R, K√∂nig IR, Rosand J, Clarke R, Gretarsdottir S, Thorleifsson G, Mitchell BD, Assimes TL, Levi C, O'Donnell CJ, Fornage M, Thorsteinsdottir U, Psaty BM, Hengstenberg C, Seshadri S, Erdmann J, Bis JC, Peters A, Boncoraglio GB, M√§rz W, Me	2014	24262325	PMC4112102		10.1161/strokeaha.113.002707	protein_coding		12	111843752	111889427	PMID:28158719	SH2B3		SH2B adaptor protein 3 [Source:HGNC Symbol;Acc:29605]	protein_coding	10019	2 days, 6:02:00	3	1	30.8	0.6759	0.9168	0.7566	0.3433	0.9994	0.5937	0.5244	0.6339	SH2B3
ENSG00000142178	rs76081789	dbSNP	Variants (including SNPs and indels) imported from dbSNP	21	44846426	44846426	1	T/C	1000Genomes,Frequency	C	C										NA	NA				retained_intron		21	44834395	44847008		SIK1		salt-inducible kinase 1 [Source:HGNC Symbol;Acc:11142]	protein_coding	150094	2 days, 8:06:00	2	1	7.8	0.1634	0.429	0.0462	0.0629	0.0013	0.0519	0.065	0.0659	SIK1
ENSG00000170145	rs7130753	dbSNP	Variants (including SNPs and indels) imported from dbSNP	11	111470567	111470567	1	C/T	1000Genomes,Frequency	C	T										NA	NA				protein_coding		11	111473115	111601577		SIK2		salt-inducible kinase 2 [Source:HGNC Symbol;Acc:21680]	protein_coding	23235	39.65	2	1	16.7	0.3791	0.2678	0.3695	0.4857	0.1519	0.5024	0.4598	0.4487	SIK2
ENSG00000163406	rs75557865	dbSNP	Variants (including SNPs and indels) imported from dbSNP	3	121652141	121652141	1	G/A	1000Genomes,Frequency	G	A										NA	NA				processed_transcript		3	121612936	121662949		SLC15A2		solute carrier family 15 (oligopeptide transporter), member 2 [Source:HGNC Symbol;Acc:10921]	protein_coding	6565	39.96	7	1	30.6	0.4222	0.3758	0.3012	0.369	0.6946	0.4022	0.434	0.3942	SLC15A2
ENSG00000164756	rs3019885	dbSNP	Variants (including SNPs and indels) imported from dbSNP	8	118025645	118025645	1	T/A/G	1000Genomes,Cited,Frequency,HapMap,Phenotype_or_Disease	T	G			GWAS	PMID:27393504	Genome-wide association study confirms lung cancer susceptibility loci on chromosomes 5p15 and 15q25 in an African-American population.	SLC30A8	G	A genome-wide association study of atopic dermatitis identifies loci with overlapping effects on asthma and psoriasis.	Weidinger S, Willis-Owen SA, Kamatani Y, Baurecht H, Morar N, Liang L, Edser P, Street T, Rodriguez E, O'Regan GM, Beattie P, F√∂lster-Holst R, Franke A, Novak N, Fahy CM, Winge MC, Kabesch M, Illig T, Heath S, S√∂derh√§ll C, Mel√©n E, Pershagen G, Kere J, Br	2013	23886662	PMC3820131		10.1093/hmg/ddt317	processed_transcript		8	117962512	118188953	PMID:27393504	SLC30A8		solute carrier family 30 (zinc transporter), member 8 [Source:HGNC Symbol;Acc:20303]	protein_coding	169026	38.63	9	0	0.1	0.3384	0.1636	0.5382	0.3477	0.2475	0.3371	0.4353	0.3969	SLC30A8
ENSG00000130876	rs10414065	dbSNP	Variants (including SNPs and indels) imported from dbSNP	19	33721455	33721455	1	C/T	1000Genomes,Frequency	C	T										NA	NA				nonsense_mediated_decay		19	33699570	33716756		SLC7A10		solute carrier family 7 (neutral amino acid transporter light chain, asc system), member 10 [Source:HGNC Symbol;Acc:11058]	protein_coding	56301	2 days, 9:08:00	5	0	0	0.0564	0.0302	0.0287	0.0728	0.0272	0.0955	0.0648	0.089	SLC7A10
ENSG00000166949	rs744910	dbSNP	Variants (including SNPs and indels) imported from dbSNP	15	67446785	67446785	1	G/A/T	1000Genomes,Cited,Frequency,HapMap,Phenotype_or_Disease	A	A			GWAS	PMID:20860503	A large-scale, consortium-based genomewide association study of asthma.	SMAD3	G	Association of Single Nucleotide Polymorphisms in the MD-2 Gene Promoter Region With Der p 2 Allergy.	Liao EC, Chang CY, Wu CC, Wang GJ, Tsai JJ.	2015	25749780	PMC4397365		10.4168/aair.2015.7.3.249	retained_intron		15	67356101	67487533	PMID:20860503	SMAD3		SMAD family member 3 [Source:HGNC Symbol;Acc:6769]	protein_coding	4088	2 days, 0:34:00	15			0.448	0.3295	0.4212	0.5397	0.3948	0.4991	0.5086	0.4723	SMAD3
ENSG00000173757	rs7207591	dbSNP	Variants (including SNPs and indels) imported from dbSNP	17	40414862	40414862	1	A/G	1000Genomes,Frequency		G										NA	NA				protein_coding		17	40351186	40428725		STAT5B		signal transducer and activator of transcription 5B [Source:HGNC Symbol;Acc:11367]	protein_coding	6777	43.63	7	1	34.5	0.3446	0.5531	0.1615	0.2385	0.3449	0.1508	0.2423	0.2583	STAT5B
ENSG00000166888	rs1059513	dbSNP	Variants (including SNPs and indels) imported from dbSNP	12	57489709	57489709	1	T/C	1000Genomes,Cited,Frequency,HapMap,Phenotype_or_Disease	T	C			GWAS	PMID:27182965	Detection and interpretation of shared genetic influences on 42 human traits.	STAT6		Genome-wide association study of sensory disturbances in the inferior alveolar nerve after bilateral sagittal split ramus osteotomy.	Kobayashi D, Nishizawa D, Takasaki Y, Kasai S, Kakizawa T, Ikeda K, Fukuda K.	2013	23834954	PMC3723511		10.1186/1744-8069-9-34	retained_intron		12	57489191	57525922	PMID:27182965	STAT6		signal transducer and activator of transcription 6, interleukin-4 induced [Source:HGNC Symbol;Acc:11368]	protein_coding	6778	2 days, 2:56:00	24	2	126.3	0.0741	0.0458	0.0847	0.0397	0.0811	0.0529	0.0941	0.0857	STAT6
ENSG00000139531	rs10876864	dbSNP	Variants (including SNPs and indels) imported from dbSNP	12	56401085	56401085	1	G/A	1000Genomes,Cited,Frequency,HapMap,Phenotype_or_Disease	G	G			GWAS	PMID:22951725	Association Analyses Identify Three Susceptibility Loci for Vitiligo in the Chinese Han Population.	PMEL,DGKA,CDK2,RAB5B,ZNFN1A4,PA2G4,SUOX,RPS26,ERBB3	G	Follow-up analysis of genome-wide association data identifies novel loci for type 1 diabetes.	Grant SF, Qu HQ, Bradfield JP, Marchand L, Kim CE, Glessner JT, Grabs R, Taback SP, Frackelton EC, Eckert AW, Annaiah K, Lawson ML, Otieno FG, Santa E, Shaner JL, Smith RM, Skraban R, Imielinski M, Chiavacci RM, Grundmeier RW, Stanley CA, Kirsch SE, Waggo	2009	18840781	PMC2606889	PMC2606889	10.2337/db08-1022	nonsense_mediated_decay		12	56390964	56400425	PMID:22951725	SUOX		sulfite oxidase [Source:HGNC Symbol;Acc:11460]	protein_coding	6821	2 days, 4:21:00	17	1	24.1	0.5044	0.2215	0.7208	0.5728	0.7837	0.5752	0.6024	0.6055	SUOX
ENSG00000148737	rs7903146	dbSNP	Variants (including SNPs and indels) imported from dbSNP	10	114758349	114758349	1	C/T	1000Genomes,Cited,Frequency,HapMap,Phenotype_or_Disease	T	T	drug response,risk factor		GWAS	PMID:24509480	Genome-wide trans-ancestry meta-analysis provides insight into the genetic architecture of type 2 diabetes susceptibility.	TCF7L2	T	GRASP: analysis of genotype-phenotype results from 1390 genome-wide association studies and corresponding open access database.	Leslie R, O'Donnell CJ, Johnson AD.	2014	24931982	PMC4072913		10.1093/bioinformatics/btu273	protein_coding		10	114710009	114927437	PMID:24509480	TCF7L2		transcription factor 7-like 2 (T-cell specific, HMG-box) [Source:HGNC Symbol;Acc:11641]	protein_coding	6934	1 day, 20:06:00	22	1	19.8	0.2542	0.2987	0.216	0.2667	0.0266	0.2025	0.2668	0.2556	TCF7L2
ENSG00000174125	rs5743618	dbSNP	Variants (including SNPs and indels) imported from dbSNP	4	38798648	38798648	1	C/A	1000Genomes,Cited,ESP,ExAC,Frequency,Phenotype_or_Disease	A	C	protective					TLR1	A	Single nucleotide polymorphisms in toll-like receptor 6 are associated with altered lipopeptide- and mycobacteria-induced interleukin-6 secretion.	Shey MS, Randhawa AK, Bowmaker M, Smith E, Scriba TJ, de Kock M, Mahomed H, Hussey G, Hawn TR, Hanekom WA.	2010	20445564	PMC3518443		10.1038/gene.2010.14	processed_transcript		4	38792298	38858438		TLR1		toll-like receptor 1 [Source:HGNC Symbol;Acc:11847]	protein_coding	7096	40.78	10	1	15.9	0.4732	0.8673	0.7064	0.5733	0.9852	0.1332	0.259	0.3875	TLR1
ENSG00000239405	rs4857855	dbSNP	Variants (including SNPs and indels) imported from dbSNP	3	128260550	128260550	1	C/T	1000Genomes,Cited,Frequency,HapMap,Phenotype_or_Disease	C	T			GWAS	PMID:19198610	Sequence variants affecting eosinophil numbers associate with asthma and myocardial infarction.	GATA2	T	Genetics of food allergy.	Hong X, Tsai HJ, Wang X.	2009	19851108	PMC2892276			processed_pseudogene		3	128256863	128257474	PMID:19198610	TMED10P2		transmembrane emp24-like trafficking protein 10 (yeast) pseudogene 2 [Source:HGNC Symbol;Acc:38105]	pseudogene	NA	1 day, 21:42:00	1	N/A	N/A	0.1877	0.1343	0.2554	0.2351	0.3717	0.2168	0.1857	0.2149	TMED10P2
ENSG00000138111	rs10883723	dbSNP	Variants (including SNPs and indels) imported from dbSNP	10	104225832	104225832	1	T/C	1000Genomes,Frequency,HapMap	T	C										NA	NA				processed_transcript		10	104221149	104236802		TMEM180		transmembrane protein 180 [Source:HGNC Symbol;Acc:26196]	protein_coding	79847	2 days, 5:45:00	6	1	8.4	0.2916	0.1796	0.3993	0.2285	0.2488	0.3836	0.3334	0.3231	TMEM180
ENSG00000118503	rs5029937	dbSNP	Variants (including SNPs and indels) imported from dbSNP	6	138195151	138195151	1	G/T	1000Genomes,Cited,Frequency,HapMap	G	T								The role of rheumatoid arthritis genetic susceptibility markers in the prediction of erosive disease in patients with early inflammatory polyarthritis: results from the Norfolk Arthritis Register.	Plant D, Thomson W, Lunt M, Flynn E, Martin P, Eyre S, Farragher T, Bunn D, Worthington J, Symmons D, Barton A.	2011	20219786	PMC2999953	PMC2999953	10.1093/rheumatology/keq032	processed_transcript		6	138188351	138204449		TNFAIP3		tumor necrosis factor, alpha-induced protein 3 [Source:HGNC Symbol;Acc:11896]	protein_coding	7128	43.95	5	1	45.3	0.1233	0.3527	0.049	0.0497	0.0321	0.0203	0.0346	0.043	TNFAIP3
ENSG00000145779	rs250308	dbSNP	Variants (including SNPs and indels) imported from dbSNP	5	118684297	118684297	1	T/C	1000Genomes,Frequency	C	T										NA	NA				protein_coding		5	118604387	118735383		TNFAIP8		tumor necrosis factor, alpha-induced protein 8 [Source:HGNC Symbol;Acc:17260]	protein_coding	25816	1 day, 17:46:00	7	1	28.6	0.6661	0.7073	0.75	0.7	0.5019	0.7295	0.6387	0.6765	TNFAIP8
ENSG00000141655	rs4574025	dbSNP	Variants (including SNPs and indels) imported from dbSNP	18	60009814	60009814	1	C/T	1000Genomes,Frequency,Phenotype_or_Disease	T	C			GWAS	PMID:26562150	Genome-wide Association Study of Late-Onset Myasthenia Gravis: Confirmation of TNFRSF11A, and Identification of ZBTB10 and Three Distinct HLA Associations.	TNFRSF11	C	Genome-wide Association Study of Late-Onset Myasthenia Gravis: Confirmation of TNFRSF11A, and Identification of ZBTB10 and Three Distinct HLA Associations.	Seldin MF, Alkhairy OK, Lee AT, Lamb JA, Sussman J, Pirskanen-Matell R, Piehl F, Verschuuren JJ, Kostera-Pruszczyk A, Szczudlik P, Mckee D, Maniaol AH, Harbo HF, Lie BA, Melms A, Garchon HJ, Willcox N, Gregersen PK, Hammarstrom L.	2015	26562150	PMC4749491			protein_coding		18	59992520	60058516	PMID:26562150	TNFRSF11A		tumor necrosis factor receptor superfamily, member 11a, NFKB activator [Source:HGNC Symbol;Acc:11908]	protein_coding	8792	44.92	4	1	1.5	0.5578	0.5431	0.6331	0.4338	0.6414	0.5679	0.552	0.5779	TNFRSF11A
ENSG00000168477	rs12153855	dbSNP	Variants (including SNPs and indels) imported from dbSNP	6	32074804	32074804	1	T/C	1000Genomes,Cited,Frequency,HapMap,Phenotype_or_Disease	T	C			GWAS	PMID:23886662	A genome-wide association study of atopic dermatitis identifies loci with overlapping effects on asthma and psoriasis.	TNXB,CREBL1	T	Genome-wide association study of age-related macular degeneration identifies associated variants in the TNXB-FKBPL-NOTCH4 region of chromosome 6p21.3.	Cipriani V, Leung HT, Plagnol V, Bunce C, Khan JC, Shahid H, Moore AT, Harding SP, Bishop PN, Hayward C, Campbell S, Armbrecht AM, Dhillon B, Deary IJ, Campbell H, Dunlop M, Dominiczak AF, Mann SS, Jenkins SA, Webster AR, Bird AC, Lathrop M, Zelenika D, S	2012	22694956	PMC3428154		10.1093/hmg/dds225	protein_coding		6	32008931	32083111	PMID:23886662	TNXB		tenascin XB [Source:HGNC Symbol;Acc:11976]	protein_coding	7148	2 days, 6:31:00	8	1	16.5	0.1084	0.1576	0.0788	0.1225	0.0358	0.0604	0.1002	0.1069	TNXB
ENSG00000145777	rs1837253	dbSNP	Variants (including SNPs and indels) imported from dbSNP	5	110401872	110401872	1	T/C	1000Genomes,Cited,Frequency,HapMap,Phenotype_or_Disease	T	T			GWAS	PMID:24388013	Genome-wide association analysis identifies 11 risk variants associated with the asthma with hay fever phenotype.	TSLP	C	Meta-analysis of genome-wide association studies of asthma in ethnically diverse North American populations.	Torgerson DG, Ampleford EJ, Chiu GY, Gauderman WJ, Gignoux CR, Graves PE, Himes BE, Levin AM, Mathias RA, Hancock DB, Baurley JW, Eng C, Stern DA, Celed√≥n JC, Rafaels N, Capurso D, Conti DV, Roth LA, Soto-Quiros M, Togias A, Li X, Myers RA, Romieu I, Van	2011	21804549	PMC3445408		10.1038/ng.888	protein_coding		5	110405760	110413722	PMID:24388013	TSLP		thymic stromal lymphopoietin [Source:HGNC Symbol;Acc:30743]	protein_coding	85480	1 day, 19:11:00	3	1	1.4	0.7116	0.7325	0.7045	0.6722	0.3718	0.7629	0.7251	0.7173	TSLP
ENSG00000139865	rs1998359	dbSNP	Variants (including SNPs and indels) imported from dbSNP	14	38077148	38077148	1	C/G/T	1000Genomes,Cited,Frequency,HapMap,Phenotype_or_Disease	C	G			GWAS	PMID:23817569	A genome-wide association meta-analysis of self-reported allergy identifies shared and allergy-specific susceptibility loci.	FOXA1,TTC6	G	A genome-wide association meta-analysis of self-reported allergy identifies shared and allergy-specific susceptibility loci.	Hinds DA, McMahon G, Kiefer AK, Do CB, Eriksson N, Evans DM, St Pourcain B, Ring SM, Mountain JL, Francke U, Davey-Smith G, Timpson NJ, Tung JY.	2013	23817569	PMC3753407		10.1038/ng.2686	nonsense_mediated_decay		14	38065052	38510647	PMID:23817569	TTC6		tetratricopeptide repeat domain 6 [Source:HGNC Symbol;Acc:19739]	protein_coding	319089	37.99	10			0.2035	0.0941	0.1742	0.2748	0.1269	0.2884	0.2526	0.2541	TTC6
ENSG00000104723	rs4831760	dbSNP	Variants (including SNPs and indels) imported from dbSNP	8	15532585	15532585	1	T/C	1000Genomes,Cited,Frequency,HapMap,Phenotype_or_Disease	C	C			GWAS	PMID:22424883	Genome-wide association study of lung function decline in adults with and without asthma.	TUSC3		Updates on the COPD gene list.	Boss√© Y.	2012	23055711	PMC3459654		10.2147/copd.s35294	protein_coding		8	15274724	15624158	PMID:22424883	TUSC3		tumor suppressor candidate 3 [Source:HGNC Symbol;Acc:30242]	protein_coding	7991	36.98	13	1	31.1	0.3118	0.3713	0.1835	0.2881	0.0991	0.3391	0.3034	0.2761	TUSC3
ENSG00000230622	rs28895016	dbSNP	Variants (including SNPs and indels) imported from dbSNP	6	31574525	31574525	1	C/T	1000Genomes,Frequency	C	T										NA	NA				processed_pseudogene		6	31578860	31579133		UQCRHP1		ubiquinol-cytochrome c reductase hinge protein pseudogene 1 [Source:HGNC Symbol;Acc:31341]	pseudogene	NA	2 days, 0:18:00	1	N/A	N/A	0.0545	0.0131	0.0395	0.1088	0.2554	0.0342	0.0599	0.0653	UQCRHP1
ENSG00000134987	rs1438673	dbSNP	Variants (including SNPs and indels) imported from dbSNP	5	110467499	110467499	1	C/T	1000Genomes,Cited,Frequency,HapMap,Phenotype_or_Disease	T	C			GWAS	PMID:24388013	Genome-wide association analysis identifies 11 risk variants associated with the asthma with hay fever phenotype.	WDR36	C	A genome-wide association meta-analysis of self-reported allergy identifies shared and allergy-specific susceptibility loci.	Hinds DA, McMahon G, Kiefer AK, Do CB, Eriksson N, Evans DM, St Pourcain B, Ring SM, Mountain JL, Francke U, Davey-Smith G, Timpson NJ, Tung JY.	2013	23817569	PMC3753407		10.1038/ng.2686	protein_coding		5	110427414	110466200	PMID:24388013	WDR36		WD repeat domain 36 [Source:HGNC Symbol;Acc:30696]	protein_coding	134430	33.98	5	1	10	0.6071	0.7819	0.6495	0.553	0.584	0.5748	0.517	0.5633	WDR36
ENSG00000241287	rs9273349	dbSNP	Variants (including SNPs and indels) imported from dbSNP	6	32625869	32625869	1	T/C	Cited,Frequency,HapMap,Phenotype_or_Disease				pha002872		PMID:20018961		HLA-DQA1,HLA-DQB1		Genome-wide association study identifies three new susceptibility loci for adult asthma in the Japanese population.	Hirota T, Takahashi A, Kubo M, Tsunoda T, Tomita K, Doi S, Fujita K, Miyatake A, Enomoto T, Miyagawa T, Adachi M, Tanaka H, Niimi A, Matsumoto H, Ito I, Masuko H, Sakamoto T, Hizawa N, Taniguchi M, Lima JJ, Irvin CG, Peters SP, Himes BE, Litonjua AA, Tant	2011	21804548	PMC4310726		10.1038/ng.887	processed_transcript		6	32627663	32630227	PMID:20018961	XXbac-BPG254F23.6			processed_transcript	NA	2 days, 1:59:00	1	N/A	N/A	0.0012	0.0005	0.0161	0	0.0071	0.0012	0.0008	0	XXbac-BPG254F23.6
ENSG00000232080	rs2858331	dbSNP	Variants (including SNPs and indels) imported from dbSNP	6	32681277	32681277	1	A/G	1000Genomes,Cited,Frequency,HapMap,Phenotype_or_Disease	A	G			GWAS	PMID:22075330	A genome-wide association study of plasma total IgE concentrations in the Framingham Heart Study.	HLA-DQA2	G	Effective detection of human leukocyte antigen risk alleles in celiac disease using tag single nucleotide polymorphisms.	Monsuur AJ, de Bakker PI, Zhernakova A, Pinto D, Verduijn W, Romanos J, Auricchio R, Lopez A, van Heel DA, Crusius JB, Wijmenga C.	2008	18509540	PMC2386975	PMC2386975	10.1371/journal.pone.0002270	lincRNA		6	32685782	32686612	PMID:22075330	XXbac-BPG254F23.7			lincRNA	NA	38.63	3	N/A	N/A	0.4078	0.4667	0.4117	0.4934	0.4285	0.3305	0.3876	0.4051	XXbac-BPG254F23.7
ENSG00000249986	rs10663129	dbSNP	Variants (including SNPs and indels) imported from dbSNP	3	141321837	141321836	1	-/CT	1000Genomes,Frequency		CT										NA	NA				processed_pseudogene		3	141319118	141319421		YWHAQP6		YWHAQ pseudogene 6 [Source:HGNC Symbol;Acc:37685]	pseudogene	NA	2 days, 5:29:00	1	N/A	N/A	0.2839	0.2776	0.1838	0.3267	0.0667	0.3153	0.3094	0.2705	YWHAQP6
ENSG00000223702	rs2507978	dbSNP	Variants (including SNPs and indels) imported from dbSNP	6	31351664	31351664	1	G/A	1000Genomes,Frequency		A										NA	NA				processed_pseudogene		6	31348188	31348616		ZDHHC20P2		zinc finger, DHHC-type containing 20 pseudogene 2 [Source:HGNC Symbol;Acc:33457]	pseudogene	NA	1 day, 18:19:00	1			0.5187	0.4184	0.4368	0.4333	0.4628	0.5922	0.5698	0.5542	ZDHHC20P2
ENSG00000171940	rs2766678	dbSNP	Variants (including SNPs and indels) imported from dbSNP	20	52208356	52208356	1	G/A	1000Genomes,Frequency	A	G										NA	NA				processed_transcript		20	52183604	52226446		ZNF217		zinc finger protein 217 [Source:HGNC Symbol;Acc:13009]	protein_coding	7764	1 day, 20:04:00	5	1	18.2	0.8577	0.9645	0.8888	0.7848	0.9988	0.8192	0.7906	0.8327	ZNF217
ENSG00000138311	rs2893907	dbSNP	Variants (including SNPs and indels) imported from dbSNP	10	64382359	64382359	1	A/C	1000Genomes,Frequency,HapMap	C	A										NA	NA				protein_coding		10	64133951	64431771		ZNF365		zinc finger protein 365 [Source:HGNC Symbol;Acc:18194]	protein_coding	22891	1 day, 16:26:00	10	1	3.3	0.6661	0.8446	0.7088	0.5233	0.4473	0.7032	0.5795	0.6324	ZNF365
ENSG00000256087	rs2288884	dbSNP	Variants (including SNPs and indels) imported from dbSNP	19	52532271	52532271	1	C/T	1000Genomes,Cited,Frequency,HapMap,Phenotype_or_Disease	C	T			GWAS	PMID:24280104	Inhaled corticosteroid treatment modulates ZNF432 gene variant's effect on bronchodilator response in asthmatics.	ZNF614	T	Inhaled corticosteroid treatment modulates ZNF432 gene variant's effect on bronchodilator response in asthmatics.	Wu AC, Himes BE, Lasky-Su J, Litonjua A, Peters SP, Lima J, Kubo M, Tamari M, Nakamura Y, Qiu W, Weiss ST, Tantisira K.	2014	24280104	PMC3943570		10.1016/j.jaci.2013.09.037	protein_coding		19	52534632	52598991	PMID:24280104	ZNF432		zinc finger protein 432 [Source:HGNC Symbol;Acc:20810]	protein_coding	9668	1 day, 17:15:00	7			0.1488	0.0533	0.2625	0.1391	0.3755	0.1515	0.1711	0.1796	ZNF432
ENSG00000142556	rs2288884	dbSNP	Variants (including SNPs and indels) imported from dbSNP	19	52532271	52532271	1	C/T	1000Genomes,Cited,Frequency,HapMap,Phenotype_or_Disease	C	T			GWAS	PMID:24280104	Inhaled corticosteroid treatment modulates ZNF432 gene variant's effect on bronchodilator response in asthmatics.	ZNF614	T	Inhaled corticosteroid treatment modulates ZNF432 gene variant's effect on bronchodilator response in asthmatics.	Wu AC, Himes BE, Lasky-Su J, Litonjua A, Peters SP, Lima J, Kubo M, Tamari M, Nakamura Y, Qiu W, Weiss ST, Tantisira K.	2014	24280104	PMC3943570		10.1016/j.jaci.2013.09.037	protein_coding		19	52516018	52533493	PMID:24280104	ZNF614		zinc finger protein 614 [Source:HGNC Symbol;Acc:24722]	protein_coding	80110	1 day, 17:38:00	4	1	5.5	0.1488	0.0533	0.2625	0.1391	0.3755	0.1515	0.1711	0.1796	ZNF614
ENSG00000198740	rs9889262	dbSNP	Variants (including SNPs and indels) imported from dbSNP	17	47398070	47398070	1	T/A	1000Genomes,Frequency	T	A										NA	NA				protein_coding		17	47366568	47439835		ZNF652		zinc finger protein 652 [Source:HGNC Symbol;Acc:29147]	protein_coding	22834	1 day, 17:52:00	4	1	3.1	0.2951	0.0982	0.1854	0.245	0.263	0.4353	0.3831	0.3658	ZNF652
ENSG00000197608	rs12460587	dbSNP	Variants (including SNPs and indels) imported from dbSNP	19	52586919	52586919	1	T/G	1000Genomes,Cited,Frequency,HapMap,Phenotype_or_Disease	T	G			GWAS	PMID:24280104	Inhaled corticosteroid treatment modulates ZNF432 gene variant's effect on bronchodilator response in asthmatics.	ZNF841,ZNF432	G	Inhaled corticosteroid treatment modulates ZNF432 gene variant's effect on bronchodilator response in asthmatics.	Wu AC, Himes BE, Lasky-Su J, Litonjua A, Peters SP, Lima J, Kubo M, Tamari M, Nakamura Y, Qiu W, Weiss ST, Tantisira K.	2014	24280104	PMC3943570		10.1016/j.jaci.2013.09.037	retained_intron		19	52567719	52599018	PMID:24280104	ZNF841		zinc finger protein 841 [Source:HGNC Symbol;Acc:27611]	protein_coding	284371	1 day, 17:11:00	8			0.1647	0.0571	0.2669	0.1358	0.3742	0.1684	0.1973	0.1899	ZNF841
ENSG00000186075	rs4795397	dbSNP	Variants (including SNPs and indels) imported from dbSNP	17	38023745	38023745	1	A/G	1000Genomes,Cited,Frequency,HapMap,Phenotype_or_Disease	A	G			GWAS	PMID:26192919	Association analyses identify 38 susceptibility loci for inflammatory bowel disease and highlight shared genetic risk across populations.	NR		17q21 asthma-risk variants switch CTCF binding and regulate IL-2 production by T cells.	Schmiedel BJ, Seumois G, Samaniego-Castruita D, Cayford J, Schulten V, Chavez L, Ay F, Sette A, Peters B, Vijayanand P.	2016	27848966	PMC5116091		10.1038/ncomms13426	protein_coding		17	38024417	38034149	PMID:26192919	ZPBP2		zona pellucida binding protein 2 [Source:HGNC Symbol;Acc:20678]	protein_coding	124626	38.91	4	0	0.2	0.3808	0.2155	0.3377	0.4636	0.2664	0.5249	0.4509	0.4682	ZPBP2
																																								72.7387
																																								217.003
[truncated: 12 more columns]
